# Supplementary material for: A new microvertebrate assemblage from the Mussentuchit Member, Cedar Mountain Formation: insights into the paleobiodiversity and paleobiogeography of early Late Cretaceous ecosystems in western North America
Source: PeerJ. 2018 Nov 16;6:e5883. doi: 10.7717/peerj.5883 (PMC6241397; doi:10.7717/peerj.5883)
Supplement: Supplemental Information 1 — Linear measurements and tooth measurement ratios of theropod teeth from the COI combined with the Hendrickx and colleagues (2014) database and the merged and modified Larson & Currie (2013) and Williamson & Brusatte (2014) databases. [file peerj-06-5883-s001.xlsx]

## Sheet: Hendrickx et al. 2014 raw data
Taxa (Genus)	Clade	Side	Position	Specimen	Source	CBL	CBW	CH	AL	MCL	MCW	MC	DC	CBR	CHR	MCR
Eoraptor	Basal Theropoda	Left	pmx2	PVSJ 512	Pers. Observ.	2.5	1.62	6.74	7	?	?		25	0.648	2.696	?
Eoraptor	Basal Theropoda	Left	pmx3	PVSJ 512	Pers. Observ.	1.97	2.35	5.92	6.38	?	?		?	1.19289	3.00508	?
Eoraptor	Basal Theropoda	Left	pmx4	PVSJ 512	Pers. Observ.	2.19	1.74	6.52	6.08	?	?		?	0.794521	2.97717	?
Eoraptor	Basal Theropoda	Right	pmx2	PVSJ 512	Pers. Observ.	2.17	1.56	5.01	5.4	?	?		30	0.718894	2.30876	?
Eoraptor	Basal Theropoda	Right	pmx4	PVSJ 512	Pers. Observ.	2.08	1.61	4.17	4.88	?	?		27.5	0.774038	2.00481	?
Eoraptor	Basal Theropoda	Left	mx2	PVSJ 512	Pers. Observ.	2.69	1.82	5.55	5.67	?	?		30	0.67658	2.0632	?
Eoraptor	Basal Theropoda	Left	mx4	PVSJ 512	Pers. Observ.	3.03	1.48	5.65	6.54	?	?	?	27.5	0.488449	1.86469	?
Eoraptor	Basal Theropoda	Left	mx5	PVSJ 512	Pers. Observ.	3.56	1.69	5.48	6.89	?	?	30	27.5	0.474719	1.53933	?
Eoraptor	Basal Theropoda	Left	mx9	PVSJ 512	Pers. Observ.	2.49	1.75	5.11	6.43	?	?	22.5	25	0.702811	2.05221	?
Eoraptor	Basal Theropoda	Left	mx10	PVSJ 512	Pers. Observ.	2.7	1.22	4.58	6.02	?	?	25	30	0.451852	1.6963	?
Eoraptor	Basal Theropoda	Left	mx11	PVSJ 512	Pers. Observ.	2.32	1.42	2.34	3.5	?	?	20	32.5	0.612069	1.00862	?
Eoraptor	Basal Theropoda	Left	pm02	PVSJ 512	Smith & Lamanna, 2006	2.88	1.85	7.15	7.39	?	?	?	37.5	0.642361	2.48264	?
Eoraptor	Basal Theropoda	Left	pm03	PVSJ 512	Smith & Lamanna, 2006	1.98	1.48	5.73	5.86	?	?	?	30	0.747475	2.89394	?
Eoraptor	Basal Theropoda	Left	pm04	PVSJ 512	Smith & Lamanna, 2006	1.89	1.55	6.12	6.2	?	?	?		0.820106	3.2381	?
Eoraptor	Basal Theropoda	Right	pm02	PVSJ 512	Smith & Lamanna, 2006	2.32	1.8	5.19	5.44	?	?	?	35	0.775862	2.23707	?
Eoraptor	Basal Theropoda	Left	mx02	PVSJ 512	Smith & Lamanna, 2006	2.11	1.51	5.71	5.91	?	?	?		0.71564	2.70616	?
Eoraptor	Basal Theropoda	Left	mx04	PVSJ 512	Smith & Lamanna, 2006	3.04	1.97	6.58	7.61	?	?	?	30	0.648026	2.16447	?
Eoraptor	Basal Theropoda	Left	mx06	PVSJ 512	Smith & Lamanna, 2006	2.9	1.74	5.44	6.38	?	?	?	30	0.6	1.87586	?
Eoraptor	Basal Theropoda	Left	mx07	PVSJ 512	Smith & Lamanna, 2006	2.71	1.58	6.17	6.75	?	?	?	25	0.583026	2.27675	?
Eoraptor	Basal Theropoda	Left	mx09	PVSJ 512	Smith & Lamanna, 2006	2.67	1.82	4.99	6.12	?	?	?	30	0.681648	1.86891	?
Eoraptor	Basal Theropoda	Left	mx10	PVSJ 512	Smith & Lamanna, 2006	2.56	1.69	4.72	5.77	?	?	?	30	0.660156	1.84375	?
Eoraptor	Basal Theropoda	Right	mx02	PVSJ 512	Smith & Lamanna, 2006	2.94	1.87	5.32	6.2	?	?	?	30	0.636054	1.80952	?
Eoraptor	Basal Theropoda	Right	mx04	PVSJ 512	Smith & Lamanna, 2006	2.54	1.55	6.5	7.43	?	?	?	32.5	0.610236	2.55906	?
Eoraptor	Basal Theropoda	Right	mx05	PVSJ 512	Smith & Lamanna, 2006	3.33	1.82	6.76	7.01	?	?	?	40	0.546547	2.03003	?
Eoraptor	Basal Theropoda	Right	mx07	PVSJ 512	Smith & Lamanna, 2006	2.86	1.6	4.83	6.5	?	?	?	32.5	0.559441	1.68881	?
Eoraptor	Basal Theropoda	Right	mx08	PVSJ 512	Smith & Lamanna, 2006	2.8	1.5	4.71	5.97	?	?	?		0.535714	1.68214	?
Ischisaurus	Basal Theropoda	Right	pmx1	MACN 18.060	Pers. Observ.	8.16	4.7	14.62	17.01	5.51	?		?	0.57598	1.79167	?
Ischisaurus	Basal Theropoda	Right	pmx2	MACN 18.060	Pers. Observ.	7.48	4.43	14.5	17.14	5.53	?		20	0.592246	1.9385	?
Eodromaeus	Basal Theropoda	Left	mx3	PVSJ 561	Pers. Observ.	3.61	1.59	9.67	10.89	2.65	?		42.5	0.440443	2.67867	?
Coelophysis	Coelophysoidea	Left	pmx2	CM 82931	Pers. Observ.	1.7	0.54	4	4.8	1.2	?			0.317647	2.35294	?
Coelophysis	Coelophysoidea	Left	pmx3	CM 82931	Pers. Observ.	1.8	1.03	6.8	6.8	1.6	?		?	0.572222	3.77778	?
Coelophysis	Coelophysoidea	Left	mx1	CM 81765	Pers. Observ.	3	1.49	8.2	8.7	2.4	?		50	0.496667	2.73333	?
Coelophysis	Coelophysoidea	Left	mx2	CM 81765	Pers. Observ.	4.1	1.37	8.9	9.6	2.3	?	50	47	0.334146	2.17073	?
Coelophysis	Coelophysoidea	Left	mx4	CM 81765	Pers. Observ.	4.4	1.63	11.6	12.3	4.1	?	40	40	0.370455	2.63636	?
Coelophysis	Coelophysoidea	Left	mx6	CM 81765	Pers. Observ.	5.5	1.71	9.7	10.8	3.1	?	40	40	0.310909	1.76364	?
Coelophysis	Coelophysoidea	Left	mx8	CM 81765	Pers. Observ.	5.9	1.79	9.3	13.2	2.8	?	40	40	0.30339	1.57627	?
Coelophysis	Coelophysoidea	Left	mx9	CM 81765	Pers. Observ.	5.4	1.74	8.6	11.6	2.9	?	40	?	0.322222	1.59259	?
Coelophysis	Coelophysoidea	Left	mx11	CM 81765	Pers. Observ.	5.4	1.85	7.5	10.1	3.7	?	40	35	0.342593	1.38889	?
Coelophysis	Coelophysoidea	Left	mx13	CM 81765	Pers. Observ.	4.7	1.58	5.5	7.8	3	?		35	0.33617	1.17021	?
Coelophysis	Coelophysoidea	Left	mx14	CM 81765	Pers. Observ.	5.2	1.7	6.2	8.7	2.9	?	40	40	0.326923	1.19231	?
Coelophysis	Coelophysoidea	Left	mx15	CM 81765	Pers. Observ.	3.9	1.49	5.4	7.1	2.2	?	40	35	0.382051	1.38462	?
Coelophysis	Coelophysoidea	Left	mx16	CM 81765	Pers. Observ.	3.3	1.14	5	6.2	2	?	?	40	0.345455	1.51515	?
Coelophysis	Coelophysoidea	Left	mx17	CM 81765	Pers. Observ.	3.5	1.63	4.1	6.6	2.1	?		35	0.465714	1.17143	?
Coelophysis	Coelophysoidea	Left	mx19	CM 81765	Pers. Observ.	3.35	1.86	3.3	3.7	1.8	?		40	0.555224	0.985075	?
Coelophysis	Coelophysoidea	Left	mx21	CM 81765	Pers. Observ.	3.54	0.93	3.45	5.21	1.4	?		40	0.262712	0.974576	?
Coelophysis	Coelophysoidea	Left	mx22	CM 81765	Pers. Observ.	3.26	0.86	3.8	4.91	1.4	?		40	0.263804	1.16564	?
Coelophysis	Coelophysoidea	Left	dt1	CM 81765	Pers. Observ.	1.9	1.16	5.1	5.1	1.4	?			0.610526	2.68421	?
Coelophysis	Coelophysoidea	Left	dt3	CM 81765	Pers. Observ.	2.6	0.95	6.7	7.4	2.4	?		45	0.365385	2.57692	?
Coelophysis	Coelophysoidea	Left	dt4	CM 81765	Pers. Observ.	3.1	1.57	6.2	7.3	2.3	?		40	0.506452	2	?
Liliensternus	Coelophysoidea	unknown	max	MBR 21751/4	Smith et al., 2005	6.62	2.5	8.83	12.4	?	?	35	20	0.377644	1.33384	?
Liliensternus	Coelophysoidea	unknown	max	MBR 21751/3	Smith et al., 2005	7.44	3	10.26	12.52	?	?	30	25	0.403226	1.37903	?
Liliensternus	Coelophysoidea	Left	d01	MBR 21751/8	Smith et al., 2005	5.09	3.5	8.02	9.21	?	?	30	25	0.687623	1.57564	?
Liliensternus	Coelophysoidea	Left	d04	MBR 21751/8	Smith et al., 2005	6.97	3.5	10.61	11.82	?	?	25	20	0.502152	1.52224	?
Liliensternus	Coelophysoidea	Left	d15	MBR 21751/8	Smith et al., 2005	8.34	3.5	10.53	12.62	?	?	25	20	0.419664	1.26259	?
Liliensternus	Coelophysoidea	Left	d16	MBR 21751/8	Smith et al., 2005	5.85	3	8.84	10.12	?	?	30	25	0.512821	1.51111	?
Liliensternus	Coelophysoidea	Right	?d19	MBR 21751/9	Smith et al., 2005	6.63	2.5	11.23	12.92	?	?	35	30	0.377074	1.69382	?
Dilophosaurus	Coelophysoidea	Right	mx3	UCMP 37303	Smith et al., 2005	16.33	9.87	24.65	30	?	?	?	15	0.604409	1.50949	?
Dilophosaurus	Coelophysoidea	Left	max	UCMP 37303	Smith et al., 2005	16.35	10.2	28	33	?	?	?	14	0.623853	1.71254	?
Dilophosaurus	Coelophysoidea	Left	max	UCMP 37303	Smith et al., 2005	19.11	10.4	35.24	47.5	?	?	?	15	0.544218	1.84406	?
Dilophosaurus	Coelophysoidea	Right	max	UCMP 37303	Smith et al., 2005	17.33	10.14	25.66	31	?	?	?	14	0.585113	1.48067	?
Genyodectes	Ceratosauridae	Right	mx6	MLP 26-39	Pers. Observ.	27.51	9.15	50.73	62.12	23.32	9.06	?	12.5	0.332606	1.84406	0.388508
Genyodectes	Ceratosauridae	Left	dt2	MLP 26-39	Pers. Observ.	17.2	11.3	43.65	44.13	16.44	8.7	?	11	0.656977	2.53779	0.529197
Genyodectes	Ceratosauridae	Left	dt4	MLP 26-39	Pers. Observ.	22.27	7.16	52.84	58.52	?	?	15	?	0.321509	2.3727	?
Genyodectes	Ceratosauridae	Right	dt1	MLP 26-39	Pers. Observ.	13.84	9.05	28.75	35.85	?	?	?	13.5	0.653902	2.07731	?
Genyodectes	Ceratosauridae	Right	dt2	MLP 26-39	Pers. Observ.	16.61	11.21	34.33	39.53	14.47	9.43	15	13	0.674895	2.06683	0.651693
Genyodectes	Ceratosauridae	Right	dt3	MLP 26-39	Pers. Observ.	21.48	12.57	46.02	46.26	18.79	10.13	11.66	11.5	0.585196	2.14246	0.539117
Genyodectes	Ceratosauridae	Right	dt5	MLP 26-39	Pers. Observ.	18.88	10.57	37.82	45.43	16.85	9.04	10.5	13	0.559852	2.00318	0.536499
Genyodectes	Ceratosauridae	Right	dt7	MLP 26-39	Pers. Observ.	19.91	10.32	41.69	42.78	18.16	9.86	12.5	12	0.518332	2.09392	0.542952
Ceratosaurus	Ceratosauridae	Left	dt7	NMNH 4735	Pers. Observ.	19	6.5	34.8	40.9	14.8	6.4	12.5	13	0.342105	1.83158	0.432432
Ceratosaurus	Ceratosauridae	Left	dt9	NMNH 4735	Pers. Observ.	18.4	7.3	32.3	39.6	15.6	7.5	12.5	13.33	0.396739	1.75543	0.480769
Ceratosaurus	Ceratosauridae	Left	dt10	NMNH 4735	Pers. Observ.	18.1	7.5	34.5	38.3	15	6.4	?	?	0.414365	1.90608	0.426667
Ceratosaurus	Ceratosauridae	Right	dt6	NMNH 4735	Pers. Observ.	17.4	8.8	34.6	38.8	14.3	8.1	10	11.5	0.505747	1.98851	0.566434
Ceratosaurus	Ceratosauridae	Right	dt12	NMNH 4735	Pers. Observ.	15	8	28.3	29.4	12.7	5.7	11.25	12.5	0.533333	1.88667	0.448819
Ceratosaurus	Ceratosauridae	Right	dt13	NMNH 4735	Pers. Observ.	14.9	6.7	25.4	26.9	6.8	5	12	?	0.449664	1.7047	0.735294
Ceratosaurus	Ceratosauridae	Left	pm01	UMNHVP7819	Smith et al., 2005	25.86	14.79	31.63	41.28	?	?	?	8	0.571926	1.22312	?
Ceratosaurus	Ceratosauridae	Left	pm02	UMNHVP7819	Smith et al., 2005	23	16.81	41.89	43.74	?	?	?	8	0.73087	1.8213	?
Ceratosaurus	Ceratosauridae	Left	pm03	UMNHVP7819	Smith et al., 2005	24.04	14.88	41.66	48.6	?	?	8	9	0.618968	1.73295	?
Ceratosaurus	Ceratosauridae	Right	pm01	UMNHVP7819	Smith et al., 2005	20.26	14.31	38.69	41.36	?	?	?	8	0.706318	1.90967	?
Ceratosaurus	Ceratosauridae	Right	pm03	UMNHVP7819	Smith et al., 2005	22.64	13.9	39.65	48.11	?	?	9	7	0.613958	1.75133	?
Ceratosaurus	Ceratosauridae	Left	mx01	UMNHVP5278	Smith et al., 2005	25.47	15.1	51.32	56.11	?	?	9	9	0.592854	2.01492	?
Ceratosaurus	Ceratosauridae	Left	mx03	UMNHVP5278	Smith et al., 2005	29.61	12.88	61.71	72.86	?	?	11	10	0.434988	2.08409	?
Ceratosaurus	Ceratosauridae	Left	mx05	UMNHVP5278	Smith et al., 2005	32.95	14	75	84.46	?	?	12.8	11	0.424886	2.27618	?
Ceratosaurus	Ceratosauridae	Left	mx08	UMNHVP5278	Smith et al., 2005	27.52	10.53	52.38	61.54	?	?	14	12	0.382631	1.90334	?
Ceratosaurus	Ceratosauridae	Left	mx10	UMNHVP5278	Smith et al., 2005	20.79	9.12	38.11	42.69	?	?	12	10.5	0.438672	1.83309	?
Berberosaurus	Ceratosauridae	/	Isolated	MNHN Pt369	Pers. Observ.	17.8	6.4	32.3	38.4	11.7	5.3	18	15	0.359551	1.81461	0.452991
Berberosaurus	Ceratosauridae	/	Isolated	MNHN Pt369	Pers. Observ.	18.6	9.1	41.8	46.8	14.2	7	13.3	13.5	0.489247	2.24731	0.492958
Noasaurus	Noasauridae	Left	mx6	PVL 4061	Pers. Observ.	3.11	1.84	3.33	4.24	?	?	?	20	0.59164	1.07074	?
Noasaurus	Noasauridae	Left	mx8	PVL 4061	Pers. Observ.	3.04	1.81	4.98	5.91	2.24	1.32	45	25	0.595395	1.63816	0.589286
Masiakasaurus	Noasauridae	/	Isolated, mesial	UA 9128 (most mesial tooth)	Pers. Observ.	2.44	2.63	7.71	6.32	2.76	2.28			1.07787	3.15984	0.826087
Masiakasaurus	Noasauridae	/	Isolated, mesial	FMNH PR 2696 (small)	Pers. Observ.	2.24	2.54	6.64	6.49	2.51	1.95		35	1.13393	2.96429	0.776892
Masiakasaurus	Noasauridae	/	Isolated, mesial	FMNH PR 2182	Pers. Observ.	2.32	2.21	6.1	6.49	2.14	1.57	40	40	0.952586	2.62931	0.733645
Masiakasaurus	Noasauridae	Left	dt1	FMNH PR 2471	Pers. Observ.	2.79	3.48	7.7	7.94	3.1	2.42	35	30	1.24731	2.75986	0.780645
Masiakasaurus	Noasauridae	Right	dt3	UA 8680	Pers. Observ.	2.86	2.04	6.23	5.96	2.04	2.46	35	40	0.713287	2.17832	1.20588
Masiakasaurus	Noasauridae	Right	dt7	UA 8680	Pers. Observ.	3.04	1.85	4.76	4.3	1.86	1.4	?	40	0.608553	1.56579	0.752688
Masiakasaurus	Noasauridae	/	Isolated	FMNH PR 2221	Pers. Observ.	5.06	2.04	8.71	10.06	3.94	1.77	27.5	18.33	0.403162	1.72134	0.449239
Masiakasaurus	Noasauridae	/	Isolated	FMNH PR 2476	Pers. Observ.	2.41	1.29	4.58	4.77	2.3	1.3		50	0.53527	1.90041	0.565217
Masiakasaurus	Noasauridae	/	Isolated	FMNH PR 2201	Pers. Observ.	6.27	3.14	11.39	13.74	4.55	2.36	20	15	0.500797	1.81659	0.518681
Masiakasaurus	Noasauridae	/	Isolated	UA 9091	Pers. Observ.	2.76	1.37	4.34	5.45	2.3	1.11	50	35	0.496377	1.57246	0.482609
Masiakasaurus	Noasauridae	/	Isolated	FMNH PR 2696 (big)	Pers. Observ.	4.64	2.45	11.84	11.36	3.68	2.14	20	15	0.528017	2.55172	0.581522
Masiakasaurus	Noasauridae	/	Isolated, mesial?	98312-1	Smith et al., 2005	4.47	3.93	7.46	8.59	?	?	17	14.5	0.879195	1.6689	?
Masiakasaurus	Noasauridae	/	Isolated	95345-1	Smith et al., 2005	5.3	2.28	6.96	8.18	?	?	30	25	0.430189	1.31321	?
Masiakasaurus	Noasauridae	/	Isolated	99016	Smith et al., 2005	6.15	3.02	14.25	13.51	?	?	25	22.5	0.491057	2.31707	?
Masiakasaurus	Noasauridae	/	Isolated	95358	Smith et al., 2005	2.81	2.2	5.87	6	?	?	?	?	0.782918	2.08897	?
Masiakasaurus	Noasauridae	/	Isolated	95244-1	Smith et al., 2005	3.27	1.93	6.52	6.83	?	?	?	?	0.590214	1.99388	?
Masiakasaurus	Noasauridae	/	Isolated	98313-1	Smith et al., 2005	7.09	3.48	10.44	11.67	?	?	17.5	18.5	0.490832	1.4725	?
Masiakasaurus	Noasauridae	/	Isolated	98203	Smith et al., 2005	4.62	2.5	11.64	12.14	?	?	30	15	0.541126	2.51948	?
Masiakasaurus	Noasauridae	/	Isolated	93086-4	Smith et al., 2005	4.94	2.42	8.58	9.49	?	?		20	0.489879	1.73684	?
Masiakasaurus	Noasauridae	/	Isolated	95435	Smith et al., 2005	4.94	2.42	6.8	8.2	?	?	22.5	20	0.489879	1.37652	?
Masiakasaurus	Noasauridae	/	Isolated	96068-4	Smith et al., 2005	5.47	2.22	8.86	10.15	?	?	26.3	16.7	0.40585	1.61974	?
Masiakasaurus	Noasauridae	/	Isolated	MSNM V 5378	Fanti & Therrien, 2007	5.15	3.03	13.34	?	?	?	25	15	1.7	0.4	?
Abelisaurus	Abelisauridae	Mostmesial tooth	Isolated	MC 1	Pers. Observ.	9.11	5.61	14.18	15.48	7.7	4.24	11	12	0.615807	1.55653	0.550649
Abelisaurus	Abelisauridae	Mostmesial tooth	Isolated	MC 5	Pers. Observ.	11.58	6.88	22.61	23.41	10.52	5.2	10.5	10	0.594128	1.9525	0.494297
Abelisaurus	Abelisauridae	Mostmesial tooth	Isolated	MC 267	Pers. Observ.	9.2	4.81	11.21	12.88	7.29	3.76	10	10	0.522826	1.21848	0.515775
Abelisaurus	Abelisauridae	/	Isolated	MC 689 (sure, see photo of F. Novas)	Pers. Observ.	19.55	9.38	24.28	26.61	12.79	8.74	10.5	10	0.479795	1.24194	0.683346
Abelisaurus	Abelisauridae	/	Isolated	MC 709 (230)	Pers. Observ.	17.06	9.82	24.08	28.07	14.29	8.05	15	12.5	0.575615	1.41149	0.563331
Rugops	Abelisauridae	Left	mx4	MNN IGU1	Smith & Lamanna, 2006	11.63	4.56	13.23	17.24	?	?	?	12	0.392089	1.13758	?
Indosuchus	Abelisauridae	Right	pmx1	AMNH 1753	Pers. Observ.	12.9	12.9	20	24.1	11.9	10.4	7.5	6.66	1	1.55039	0.87395
Indosuchus	Abelisauridae	Right	pmx2	AMNH 1753	Pers. Observ.	16	13.2	30	31	14	9.8	9	9	0.825	1.875	0.7
Indosuchus	Abelisauridae	Left	pmx3	AMNH 1753	Pers. Observ.	16	10	27	29	14.1	8.7	8.5	10	0.625	1.6875	0.617021
Indosuchus	Abelisauridae	Left	pmx4	AMNH 1753	Pers. Observ.	16.6	13.3	29.1	36	15.1	9.8	8.75	8.5	0.801205	1.75301	0.649007
Indosuchus	Abelisauridae	Left	mx08	AMNH 1753	Smith et al., 2005	19.47	9.1	29.4	31.5	?	?	10	12	0.467386	1.51002	?
Indosuchus	Abelisauridae	Left	pm02	AMNH 1753	Smith et al., 2005	17.3	12.99	26.9	28.5	?	?	11.5	11	0.750867	1.55491	?
Indosuchus	Abelisauridae	Left	pm03	AMNH 1753	Smith et al., 2005	16.59	10.66	27.26	29.48	?	?	10	11.5	0.642556	1.64316	?
Indosuchus	Abelisauridae	Left	pm04	AMNH 1753	Smith et al., 2005	17.33	12.85	28.02	32.05	?	?	12	10	0.741489	1.61685	?
Indosuchus	Abelisauridae	Right	pm01	AMNH 1753	Smith et al., 2005	13.55	10.54	26	29	?	?	8	10	0.77786	1.91882	?
Indosuchus	Abelisauridae	Right	pm02	AMNH 1753	Smith et al., 2005	15.99	11.96	31.86	32.01	?	?	8	10	0.747967	1.9925	?
Majungasaurus	Abelisauridae	Right	pm02	FMNHPR2008	Smith et al., 2005	12.99	9.46	30.11	31.92	?	?	11	11.5	0.728253	2.31794	?
Majungasaurus	Abelisauridae	Right	pm02	UA 8716	Smith et al., 2005	12.41	9.26	27.05	27.84	?	?	10	10	0.746172	2.17969	?
Majungasaurus	Abelisauridae	Right	pm04	UA 8716	Smith et al., 2005	12.51	8.3	27.69	30.73	?	?	10	11	0.663469	2.21343	?
Majungasaurus	Abelisauridae	Left	mx04	FMNH PR2100	Smith et al., 2005	18.3	8.62	36.9	39.33	?	?	8.5	9	0.471038	2.01639	?
Majungasaurus	Abelisauridae	Left	mx06	FMNH PR2100	Smith et al., 2005	18.37	9.21	38.08	39.87	?	?	9.5	9	0.501361	2.07295	?
Majungasaurus	Abelisauridae	Right	mx05	FMNH PR2100	Smith et al., 2005	18.93	8.86	35.54	41.69	?	?	10	10	0.46804	1.87744	?
Majungasaurus	Abelisauridae	Right	mx07	FMNH PR2100	Smith et al., 2005	18.17	9.1	38.68	44.19	?	?	9.7	9	0.500826	2.12878	?
Majungasaurus	Abelisauridae	Right	mx17	FMNH PR2100	Smith et al., 2005	7.88	3.47	12.45	13.8	?	?	12	14	0.440355	1.57995	?
Majungasaurus	Abelisauridae	Left	d01	FMNH PR2100	Smith et al., 2005	8.81	7.2	19.88	19.88	?	?	9	9	0.817253	2.25653	?
Majungasaurus	Abelisauridae	Left	d05	FMNH PR2100	Smith et al., 2005	13.3	8.56	25.37	29.45	?	?	11	9.5	0.643609	1.90752	?
Majungasaurus	Abelisauridae	Left	d07	FMNH PR2100	Smith et al., 2005	14.24	7.72	25.13	27.86	?	?	11	11	0.542135	1.76475	?
Majungasaurus	Abelisauridae	Left	d12	FMNH PR2100	Smith et al., 2005	12.66	7.12	19.93	23.79	?	?	12	10	0.562401	1.57425	?
Majungasaurus	Abelisauridae	Left	d13	FMNH PR2100	Smith et al., 2005	12.53	6.69	19.21	24.31	?	?	11.7	10.5	0.533919	1.53312	?
Majungasaurus	Abelisauridae	Left	d14	FMNH PR2100	Smith et al., 2005	12.28	6.7	17.87	23.41	?	?	12	11.3	0.545603	1.45521	?
Majungasaurus	Abelisauridae	Left	d15	FMNH PR2100	Smith et al., 2005	11.72	6.29	16.19	21.48	?	?	12.8	10.5	0.536689	1.3814	?
Majungasaurus	Abelisauridae	Left	d17	FMNH PR2100	Smith et al., 2005	9.33	5.36	14.48	17.93	?	?	15	11	0.574491	1.55198	?
Majungasaurus	Abelisauridae	Right	d02	FMNH PR2100	Smith et al., 2005	10.91	8.48	22.88	20.82	?	?	8	8.5	0.777269	2.09716	?
Majungasaurus	Abelisauridae	Right	d03	FMNH PR2100	Smith et al., 2005	13.53	8.27	22.87	25.98	?	?	9.5	9	0.611234	1.69032	?
Majungasaurus	Abelisauridae	Right	d04	FMNH PR2100	Smith et al., 2005	13.9	7.9	24.08	26.12	?	?	9.5	10	0.568345	1.73237	?
Majungasaurus	Abelisauridae	Right	d06	FMNH PR2100	Smith et al., 2005	13.5	7.77	25.75	27.54	?	?	9.5	10.5	0.575556	1.90741	?
Majungasaurus	Abelisauridae	Right	d10	FMNH PR2100	Smith et al., 2005	12.82	8.59	23.76	27.65	?	?	10.8	10	0.670047	1.85335	?
Majungasaurus	Abelisauridae	Right	d11	FMNH PR2100	Smith et al., 2005	13.17	7.05	23	26.02	?	?	11	9.5	0.535308	1.74639	?
Majungasaurus	Abelisauridae	Right	d15	FMNH PR2100	Smith et al., 2005	11.26	5.79	18.73	22.49	?	?	11.5	11.5	0.51421	1.66341	?
Majungasaurus	Abelisauridae	Right	d16	FMNH PR2100	Smith et al., 2005	12.88	5.25	18.71	23.06	?	?	12.2	11.7	0.407609	1.45264	?
Majungasaurus	Abelisauridae	Right	mx02	FMNH PR 2278	Smith et al., 2005	16.9	8.67	37.63	40.16	?	?	10	9.3	0.513018	2.22663	?
Majungasaurus	Abelisauridae	Right	mx03	FMNH PR 2278	Smith et al., 2005	17.1	8.81	35.01	41.03	?	?	12	10	0.515205	2.04737	?
Aucasaurus	Abelisauridae	/	Isolated	MCF-PVPH-236	Pers. Observ.	17.98	11.29	36.37	37.77	13.37	7.24	13	15	0.62792	2.0228	0.541511
Aucasaurus	Abelisauridae	Right	last	MCF-PVPH-236	Pers. Observ.	14.63	4.45	18.41	23.67	10.94	4.77	13.5	12.5	0.30417	1.25837	0.436015
Skorpiovenator	Abelisauridae	/	Most mesial - Isolated pmx?	MMCH-PV 48	Pers. Observ.	13.55	8.46	28.14	27.69	11.87	6.31	13	15	0.624354	2.07675	0.531592
Skorpiovenator	Abelisauridae	/	Lateral - Isolated	MMCH-PV 48	Pers. Observ.	18.76	6.68	41	43	?	?	13.5	13.5	0.356077	2.1855	?
Carnotaurus	Abelisauridae	Left	dt3	MACN-CH 894	Pers. Observ.	13.93	9.94	30.13	30.57	?	?	?	?	0.713568	2.16296	?
Carnotaurus	Abelisauridae	Left	dt6	MACN-CH 894	Pers. Observ.	15.02	8.9	33.15	30.16	?	?	?	?	0.592543	2.20706	?
Carnotaurus	Abelisauridae	Left	dt10	MACN-CH 894	Pers. Observ.	13.53	8.78	27.03	29.25	?	?	?	?	0.648928	1.99778	?
Carnotaurus	Abelisauridae	Left	dt11	MACN-CH 894	Pers. Observ.	11.82	7.75	22.17	27.78	?	?	?	?	0.655668	1.87563	?
Abelisauridae	Abelisauridae	/	Isolated	MUCPv 641	Pers. Observ.	10.95	4.6	19.25	22.56	8.99	4.18	13.5	13	0.420091	1.75799	0.464961
Abelisauridae	Abelisauridae	/	Isolated	MUCPv 482	Pers. Observ.	10.5	4.18	19.55	18.8	9.08	3.97	13.5	13.5	0.398095	1.8619	0.437225
Abelisauridae	Abelisauridae	right	mx6	UCPC 10	Pers. Observ.	11.4	6.1	22	26	8.7	4.9	12.5	13	0.535088	1.92982	0.563218
Abelisauridae	Abelisauridae	/	Isolated	MGUP MEGA002	Smith & Lamanna, 2006	13.01	6.69	16.63	20.97	?	?	10	13	0.51422	1.27825	?
Abelisauridae	Abelisauridae	/	Isolated	MCPM 13693	Smith & Vechia, 2006	16.2	9.8	27.5	29.5	?	?	12.5	8.5	0.604938	1.69753	?
Erectopus	Erectopus	Left	mx01	MNHN 2001-4	Pers. Observ.	16.2	7.5	45	49	13.2	6.6	15	14	0.462963	2.77778	0.5
Erectopus	Erectopus	Left	mx02 (aveolus)	MNHN 2001-4	Pers. Observ.	18.7	7.4	48.3	55.3	14.5	6.9	14	13	0.395722	2.58289	0.475862
Erectopus	Erectopus	Left	mx03	MNHN 2001-4	Pers. Observ.	21.5	10.3	49	56	16	7.5	13	12	0.47907	2.27907	0.46875
Piatnitzskysaurus	Piatnitzskysaurus	/	Isolated	MACN-CH 895 (largest crown, complete)	Pers. Observ.	23.26	14.15	52.27	56.76	19.48	11.37	15	12	0.60834	2.24721	0.583676
Piatnitzskysaurus	Piatnitzskysaurus	/	Isolated	MACN-CH 895 (small crown, complete)	Pers. Observ.	17.26	8.98	35.32	39.62	13.75	8.07	15	12	0.520278	2.04635	0.586909
Afrovenator	Megalosauridae	/	Isolated	UC UBA 1	Pers. Observ.	27.6	11.7	61.1	64.6	21.8	11.6	8	10	0.423913	2.21377	0.53211
Duriavenator	Megalosauridae	Right	mx03	BMNH R332	Pers. Observ.	24.31	12.74	51.73	57.2	19.07	10.07	12	11	0.524064	2.12793	0.528055
Duriavenator	Megalosauridae	Right	mx06	BMNH R332	Pers. Observ.	20.97	8.01	39.42	49.15	18.2	8.48	13	12.5	0.381974	1.87983	0.465934
Duriavenator	Megalosauridae	Right	mx03	BMNH R332	Smith et al., 2005	24.3	12.8	51.09	57.85	?	?	8.5	11	0.526749	2.10247	?
Duriavenator	Megalosauridae	Right	mx06	BMNH R332	Smith et al., 2005	20.9	11.8	38.92	45.56	?	?	10.5	11	0.564593	1.8622	?
Duriavenator	Megalosauridae	/	Isolated	BMNH R332	Smith et al., 2005	18.2	8.32	29.29	34.06	?	?	9	12	0.457143	1.60934	?
Megalosaurus	Megalosauridae	/	Isolated	BMNH R15909	Ősi et al. 2010	20	11	42.6	48.4	?	?	16	13	0.55	2.13	?
Megalosaurus	Megalosauridae	/	Isolated	BMNH R1997	Ősi et al. 2010	12.5	8.7	30	34	?	?	17	15	0.7	2.4	?
Megalosaurus	Megalosauridae	/	Isolated	BMNH R210	Ősi et al. 2010	14	8.5	27.5	33	?	?	?	11	0.6	1.96	?
Megalosaurus	Megalosauridae	/	Isolated	BMNH R39476 (Purchid 1865)	Pers. Observ.	18.31	10.11	35.45	38.83	15.8	8	?	14	0.552157	1.9361	0.506329
Megalosaurus	Megalosauridae	/	Isolated	BMNH R47152 (Purchid 1876)	Pers. Observ.	11.25	6.37	22.5	24.25	9.1	5.4	20.625	20	0.566222	2	0.593407
Megalosaurus	Megalosauridae	/	Isolated	BMNH R234 (one large tooth, Purchid 1882)	Pers. Observ.	24.28	13.14	52.33	54.19	18.07	10.3	9.5	12	0.541186	2.15527	0.570006
Megalosaurus	Megalosauridae	/	Isolated	BMNH R31834 (Purchid 1854)	Pers. Observ.	17.7	6.84	28.64	33.38	13.14	6.66	12	14	0.386441	1.61808	0.506849
Megalosaurus	Megalosauridae	/	Isolated	BMNH R47963 (Purchid 1877)	Pers. Observ.	23.92	12.06	51.74	48.85	18.53	9.72	11	13	0.504181	2.16304	0.524555
Megalosaurus	Megalosauridae	/	Isolated	BMNH R28608 (Purchid 1853)	Pers. Observ.	21.38	13.66	47.37	44.93	17.25	11.65	8.5	8.75	0.638915	2.21562	0.675362
Megalosaurus	Megalosauridae	/	Isolated	BMNH R2635 big (Purchid 1895)	Pers. Observ.	26.45	13.93	54.42	59.29	20.64	11.12	11.25	11	0.526654	2.05747	0.53876
Megalosaurus	Megalosauridae	/	Isolated	BMNH R2635 small (Purchid 1985)	Pers. Observ.	11.36	7.72	26.63	29.75	8.63	5.63	?	13	0.679577	2.34419	0.652375
Megalosaurus	Megalosauridae	Right	dt06	OUMNH J13505	Pers. Observ.	24.12	12.8	46.54	55.81	19.28	10.2	?	10	0.53068	1.92952	0.529046
Megalosaurus	Megalosauridae	Left	mx01	OUMNH J13506	Pers. Observ.	24.82	14.85	62.72	68.02	?	?	8.75	?	0.598308	2.52699	?
Dubreuillosaurus	Megalosauridae	Left	pmx1	MNHN 1998-13	Pers. Observ.	8.3	6	18	17	6	4.5	12	11.5	0.722892	2.16867	0.75
Dubreuillosaurus	Megalosauridae	Left	pmx2	MNHN 1998-13	Pers. Observ.	10.5	7.7	22	23.6	7.7	5.2	12.5	12.5	0.733333	2.09524	0.675325
Dubreuillosaurus	Megalosauridae	Right, cast	mx4	MNHN 1998-13	Pers. Observ.	17.52	6.34	27.67	32.11	11.29	4.92	?	?	0.361872	1.57934	0.435784
Dubreuillosaurus	Megalosauridae	Right, cast	mx5	MNHN 1998-13	Pers. Observ.	17.6	7.06	39.07	37.75	13.96	5.46	?	?	0.401136	2.21989	0.391117
Dubreuillosaurus	Megalosauridae	Right, cast	mx6	MNHN 1998-13	Pers. Observ.	14.77	6.02	21.29	28.4	10.58	5.01	?	?	0.407583	1.44144	0.473535
Dubreuillosaurus	Megalosauridae	Right, cast	mx7	MNHN 1998-13	Pers. Observ.	15.71	6.45	27.72	36.02	12.21	5.57	?	?	0.410567	1.76448	0.456183
Dubreuillosaurus	Megalosauridae	Right, cast	mx9	MNHN 1998-13	Pers. Observ.	10.39	5.68	16.83	22.24	10.08	4.55	?	?	0.546679	1.61983	0.451389
Dubreuillosaurus	Megalosauridae	Left	dt6	MNHN 1998-13	Pers. Observ.	10.7	5.4	18	17.6	6.8	3.8	17.5	16	0.504673	1.68224	0.558824
Dubreuillosaurus	Megalosauridae	Left	dt8	MNHN 1998-13	Pers. Observ.	10.5	5.2	16	15.9	6.4	3.4	16.6	16	0.495238	1.52381	0.53125
Dubreuillosaurus	Megalosauridae	/	Isolated	MNHN 1998-13	Pers. Observ.	9.9	4.3	14.1	12.8	6.3	3.2	16	16	0.434343	1.42424	0.507937
Torvosaurus	Megalosauridae	/	Isolated	BYUVP 725 12817	Pers. Observ.	39.76	19.17	103.26	110.67	30.15	16.72	6	7	0.482143	2.59708	0.554561
Torvosaurus	Megalosauridae	Left	mx02	ML 1100	Pers. Observ.	45.52	16.4	106.4	118.57	33.1	16.8	8	8	0.360281	2.33743	0.507553
Torvosaurus	Megalosauridae	/	Isolated	ML 1853	Pers. Observ.	24.81	13.74	43.53	46.39	21.5	11.16	9.5	9.5	0.553809	1.75453	0.51907
Torvosaurus	Megalosauridae	/	Isolated	ML 962 (mostmesial)	Pers. Observ.	31.2	20.2	85.8	91.9			8	8	0.647436	2.75
Baryonyx	Spinosauridae	Right	pmx04	BMNH R9951	Pers. Observ.	13.29	11.19	33.32	33.53	10.34	8.73	35	?	0.841986	2.50715	0.844294
Baryonyx	Spinosauridae	Right	pmx06	BMNH R9951	Pers. Observ.	10.72	8.54	25.41	27.61	7.74	6.98	35	35	0.796642	2.37034	0.901809
Baryonyx	Spinosauridae	Right	pmx07	BMNH R9951	Pers. Observ.	8.25	7.65	20.82	21.87	6.69	5.47	35	30	0.927273	2.52364	0.817638
Baryonyx	Spinosauridae	Left	mx5	BMNH R9951	Pers. Observ.	18.16	13.46	32.49	38.61	14.61	10.38	30	35	0.741189	1.7891	0.710472
Baryonyx	Spinosauridae	/	Isolated	BMNH R9951, large with plaster block 14	Pers. Observ.	16.93	13.62	33.26	33.98	12.06	9.68	?	35	0.804489	1.96456	0.802653
Baryonyx	Spinosauridae	/	Isolated	BMNH R9951, small, complete with transparent glue on the root tip	Pers. Observ.	12.06	10.01	26.63	26.8	9.35	6.95	35	35	0.830017	2.20813	0.743316
Baryonyx	Spinosauridae	/	Isolated	BMNH R9951, root cut diagonally with distal root on it	Pers. Observ.	13.4	10.4	29.39	28.97	10.68	7.73	35	35	0.776119	2.19328	0.723783
Baryonyx	Spinosauridae	/	Isolated	BMNH R9951, quite big with black dots on the upper root	Pers. Observ.	15.31	11.75	33.69	33.83	11.22	9.52	35	40	0.767472	2.20052	0.848485
Baryonyx	Spinosauridae	/	Isolated	BMNH R9951, very small with very long root with white fractures	Pers. Observ.	9.01	8.44	20.79	21.05	7.67	5.99	35	35	0.936737	2.30744	0.780965
Baryonyx	Spinosauridae	/	Isolated	BMNH R9951, dark, missing entire root	Pers. Observ.	11.18	11.15	25.77	26.82	8.96	7.8	?	35	0.997317	2.30501	0.870536
Baryonyx	Spinosauridae	/	Isolated	BMNH R9951, 22 quite small, complete, root complete, fractured on lingual side	Pers. Observ.	11.79	10.73	24.15	26.79	9.64	7.57	30	35	0.910093	2.04835	0.78527
Baryonyx	Spinosauridae	/	Isolated	BMNH R9951, very small with part of the root	Pers. Observ.	8.82	7.5	16.86	18.01	7.97	5.86	?	35	0.85034	1.91156	0.735257
Baryonyx	Spinosauridae	/	Isolated	BMNH R9951, small with tip recontstucted block 14	Pers. Observ.	9.3	7.95	17.91	17.96	7.9	6.27	?	35	0.854839	1.92581	0.793671
Baryonyx	Spinosauridae	/	Isolated	BMNH R9951, small with root very elongated block 14	Pers. Observ.	9.27	7.34	20.44	19.56	7.4	6.11	45	35	0.791802	2.20496	0.825676
Baryonyx	Spinosauridae	/	Isolated	BMNH R9951, 26 with large plastic stuff on the middle root	Pers. Observ.	15.84	13.25	36.48	37.69	12.39	9.72	40	35	0.83649	2.30303	0.784504
Baryonyx	Spinosauridae	/	Isolated	BMNH R9951, 26 large with long root, tip worn	Pers. Observ.	17.11	14.29	30.93	33.33	13.51	10.46	35	?	0.835184	1.80771	0.774241
Baryonyx	Spinosauridae	/	Isolated	BMNH R9951, 278 broken	Pers. Observ.	19.3	14.41	42.83	41.67	14.3	10.68	30	30	0.746632	2.21917	0.746853
Baryonyx	Spinosauridae	Right	pm04	BMNH R9951	Smith et al., 2005	13.06	11.24	31.37	32.29	?	?	35	35	0.860643	2.40199	?
Baryonyx	Spinosauridae	Right	pm06	BMNH R9951	Smith et al., 2005	10.49	7.9	23.72	24.77	?	?	35	35	0.753098	2.2612	?
Baryonyx	Spinosauridae	/	Isolated	BMNH R9951a	Smith et al., 2005	11.69	11.19	28.72	29.22	?	?	35	35	0.957228	2.4568	?
Baryonyx	Spinosauridae	/	Isolated	BMNH R9951d	Smith et al., 2005	15.76	12.05	34.8	37.41	?	?	35	35	0.764594	2.20812	?
Baryonyx	Spinosauridae	/	Isolated	BMNH R9951e	Smith et al., 2005	13.18	10.88	29.67	30.52	?	?	35	35	0.825493	2.25114	?
Baryonyx	Spinosauridae	/	Isolated	BMNH R9951f	Smith et al., 2005	12.12	10.35	27.19	30.46	?	?	35	35	0.85396	2.2434	?
Baryonyx	Spinosauridae	/	Isolated	BMNH R9951h	Smith et al., 2005	16.42	15.19	38.55	43.88	?	?	35	35	0.925091	2.34775	?
Baryonyx	Spinosauridae	/	Isolated	BMNH R9951n	Smith et al., 2005	16.47	13.65	34.12	38.11	?	?	35	35	0.82878	2.07165	?
Suchomimus	Spinosauridae	/	Isolated	UC G69-5 (biggest, with black plastic base)	Pers. Observ.	18.2	14.2	54	57.8	13.2	10.4	?	?	0.78022	2.96703	0.787879
Suchomimus	Spinosauridae	/	Isolated	UC G67-1	Pers. Observ.	18.6	14.9	48.5	53	13.6	9.2	35	25	0.801075	2.60753	0.676471
Suchomimus	Spinosauridae	/	Isolated	UC G67-8	Pers. Observ.	12.4	8.2	32.6	33.3	8.4	5.7	?	?	0.66129	2.62903	0.678571
Suchomimus	Spinosauridae	/	Isolated	UC G35-9 (biggest one)	Pers. Observ.	15	11.3	40.4	42.4	10.7	6.8	30	?	0.753333	2.69333	0.635514
Suchomimus	Spinosauridae	/	Isolated	UC G35-9 (smallest one)	Pers. Observ.	15.2	11.3	32.4	34	10.6	7.5	30	30	0.743421	2.13158	0.707547
Suchomimus	Spinosauridae	/	Isolated	UC G43-4	Pers. Observ.	18	14.4	36.9	46.5	13.6	9.8	?	?	0.743421	2.05	0.720588
Suchomimus	Spinosauridae	/	Isolated	UC G26-5 (biggest one)	Pers. Observ.	15.9	10.8	41.7	47.8	11.6	7.8	30	25	0.679245	2.62264	0.672414
Suchomimus	Spinosauridae	/	Isolated	UC G73-3 (medium laterally compressed one)	Pers. Observ.	15.1	9.8	41.2	43.1	10.8	6.8	25	25	0.649007	2.72848	0.62963
Suchomimus	Spinosauridae	/	Isolated	UC G73-3 (small laterally compressed one with worn tip)	Pers. Observ.	9.4	7.8	26.5	28.6	7.9	6.2	?	?	0.829787	2.81915	0.78481
Suchomimus	Spinosauridae	/	Isolated	UC G34-12 (most completed laterally compressed one)	Pers. Observ.	13.4	9.7	39.3	41	9.5	6.7	27.5	25	0.723881	2.93284	0.705263
Suchomimus	Spinosauridae	/	Isolated	UC G100-4 (small one)	Pers. Observ.	14.5	9.5	37.3	39	10.6	6.7	30	32.5	0.655172	2.57241	0.632075
Suchomimus	Spinosauridae	/	Isolated	UC G22-7 (complete one with root)	Pers. Observ.	12.8	9.8	38.5	39.5	9	6.6	?	35	0.765625	3.00781	0.733333
Suchomimus	Spinosauridae	/	Isolated	UC G34-12 (with big mesial wear facet)	Pers. Observ.	17.2	11.6	38.8	38	10.5	7.9	?	32.5	0.674419	2.25581	0.752381
Suchomimus	Spinosauridae	/	Isolated	UC G34-7 (smallest complete one)	Pers. Observ.	9	8.3	18.2	19.5	6.5	5.4	30	30	0.922222	2.02222	0.830769
Suchomimus	Spinosauridae	/	Isolated	UC G34-7 (biggest complete one)	Pers. Observ.	8	7	23.8	21.4	6	4.9	?	?	0.875	2.975	0.816667
Suchomimus	Spinosauridae	/	Isolated	UC G54-4 (most complete one)	Pers. Observ.	19.9	15	47.6	47.8	14.7	10.6	25	25	0.753769	2.39196	0.721088
Suchomimus	Spinosauridae	/	Isolated	UC G89-5	Smith et al., 2005	18.9	15.2	62.94	70.64	?	?	?	27.5	0.804233	3.33016	?
Suchomimus	Spinosauridae	/	Isolated	UC G54-4	Smith et al., 2005	20.8	18.1	56.94	64.22	?	?	?	27	0.870192	2.7375	?
Suchomimus	Spinosauridae	/	Isolated	UC G48-9	Smith et al., 2005	18.7	13.3	52.66	60.2	?	?	?	35	0.71123	2.81604	?
Suchomimus	Spinosauridae	/	Isolated	UC G67-1	Smith et al., 2005	19.2	14.4	54.34	55.6	?	?	?	29	0.75	2.83021	?
Irritator	Spinosauridae	Right	mx3rd last	SMNS 58022	Pers. Observ.	8.2	7.13	21	19.8	6.44	5.21			0.869512	2.56098	0.809006
Spinosaurus	Spinosauridae	/	Isolated	SMA 0173	Pers. Observ.	27.78	23.86	81.63	85.96	22.6	17.25			0.858891	2.93844	0.763274
Spinosaurus	Spinosauridae	/	Isolated	MSNM V6422	Pers. Observ.	26.28	23.27	55.17	59	?	?			0.885464	2.09932	?
Spinosaurus	Spinosauridae	/	Isolated	MSNM V3976	Pers. Observ.	18.08	17.12	45.62	50.41	14.5	12.13			0.946903	2.52323	0.836552
Allosaurus	Allosauridae	Right	pm02	YPM 4944 (or 1333?)	Smith et al., 2005	12.46	6	28.65	25.49	?	?	10	10	0.481541	2.29936	?
Allosaurus	Allosauridae	Right	pm03	YPM 4944 (or 1333?)	Smith et al., 2005	12	11.07	20.69	25.59	?	?	10	10	0.9225	1.72417	?
Allosaurus	Allosauridae	Right	pm05	YPM 4944 (or 1333?)	Smith et al., 2005	13.04	9.28	26.98	30.39	?	?	10	11	0.711656	2.06902	?
Allosaurus	Allosauridae	Left	pm03	SDSM 25248	Smith et al., 2005	20.36	12.29	49.57	54	?	?	9	9	0.603635	2.43468	?
Allosaurus	Allosauridae	Left	pm05	SDSM 25248	Smith et al., 2005	16.01	8.23	34.05	39.74	?	?	16	12.5	0.514054	2.1268	?
Allosaurus	Allosauridae	Left	mx04	UMNHVP9211	Smith et al., 2005	14.99	7.33	30.02	37.51	?	?	11.5	10	0.488993	2.00267	?
Allosaurus	Allosauridae	Left	mx06	UMNHVP9211	Smith et al., 2005	15.22	7.04	33.48	37.9	?	?	11	11	0.462549	2.19974	?
Allosaurus	Allosauridae	Right	mx07	UMNHVP9275	Smith et al., 2005	12.08	7.45	25.43	30.53	?	?	14	17.5	0.616722	2.10513	?
Allosaurus	Allosauridae	Right	mx07	UMNHVP9273	Smith et al., 2005	14.06	7.59	28.5	32.12	?	?	13.5	14	0.539829	2.02703	?
Allosaurus	Allosauridae	Right	mx06	UMNHVP9273	Smith et al., 2005	14.78	7.21	25.52	29.82	?	?	12.5	15	0.487821	1.72666	?
Allosaurus	Allosauridae	Left	mx01	UMNHVP9218	Smith et al., 2005	17.32	13.03	38.25	42.19	?	?	9.5	11.5	0.752309	2.20843	?
Allosaurus	Allosauridae	Right	d06	UMNHVP9369	Smith et al., 2005	11.77	8.26	25.8	29.1	?	?	18	13.5	0.701784	2.19201	?
Allosaurus	Allosauridae	Right	d02	UMNHVP9365	Smith et al., 2005	10.63	9.77	24.62	27.61	?	?	10	11	0.919097	2.31609	?
Allosaurus	Allosauridae	Right	pm05	UMNHVP1251	Smith et al., 2005	16.1	13.82	40.85	40.61	?	?	10	11	0.858385	2.53727	?
Allosaurus	Allosauridae	Right	mx1	USNM 8335	Pers. Observ.	16.7	13.4	34.1	45	15.3	8.9	12	11	0.802395	2.04192	0.581699
Allosaurus	Allosauridae	Right	mx10	USNM 8335	Pers. Observ.	18.7	6.9	31.9	35	14.5	7.4	13	13.33	0.368984	1.70588	0.510345
Allosaurus	Allosauridae	/	right pmx	CM 11844	Pers. Observ.	17.9	17.3	39.5	39.2	14.2	11.2	10	12	0.96648	2.2067	0.788732
Allosaurus	Allosauridae	/	Isolated	CM 11844	Pers. Observ.	18.2	14.4	50.8	56.2	18	10.7	?	?	0.791209	2.79121	0.594444
Allosaurus	Allosauridae	Left	pm02	CM 21703	Pers. Observ.	12.6	14.5	33.8	34.8	12.6	9.8	10	10	1.15079	2.68254	0.777778
Allosaurus	Allosauridae	Left	pm03	CM 21703	Pers. Observ.	15.6	12.6	33.3	37	11.4	9.4	?	?	0.807692	2.13462	0.824561
Allosaurus	Allosauridae	Left	pm04	CM 21703	Pers. Observ.	15.5	12.8	34.8	35.1	12.4	8.8	10.5	11	0.825806	2.24516	0.709677
Allosaurus	Allosauridae	Left	pm02	CM 21703	Smith et al., 2005	14.05	12.52	34.31	34.82	?	?	10	10	0.891103	2.44199	?
Allosaurus	Allosauridae	Left	pm03	CM 21703	Smith et al., 2005	12.79	10.5	34.2	36.53	?	?	9.5	10	0.820954	2.67396	?
Allosaurus	Allosauridae	Left	pm04	CM 21703	Smith et al., 2005	13.73	10.65	33.19	35.51	?	?	10.5	11	0.775674	2.41733	?
Allosaurus	Allosauridae	Right	pmx03	AMNH851	Pers. Observ.	17.95	17.72	36.4	38.02	13.46	12.21	10	9.5	0.987187	2.02786	0.907132
Allosaurus	Allosauridae	Right	mx09	AMNH851	Pers. Observ.	22.2	9.74	43.67	48.75	19.58	9.67	10	11	0.438739	1.96712	0.493871
Allosaurus	Allosauridae	Comp/	pm01	LACM 46030	Smith et al., 2005	16.1	15.3	33.9	36.69	?	?	9.5	10	0.950311	2.10559	?
Allosaurus	Allosauridae	Comp/	pm02	LACM 46030	Smith et al., 2005	16	14.6	33.89	35.99	?	?	9.3	10.3	0.9125	2.11813	?
Allosaurus	Allosauridae	Comp/	pm03	LACM 46030	Smith et al., 2005	15.5	14.9	36.81	38.3	?	?	9.5	10	0.96	2.37	?
Allosaurus	Allosauridae	Comp/	pm04	LACM 46030	Smith et al., 2005	16.3	13.5	37.69	38.98	?	?	9.8	10	0.828221	2.31227	?
Allosaurus	Allosauridae	Left	pm05	LACM 46030	Smith et al., 2005	17.5	12.8	38.85	40.26	?	?	11	11	0.731429	2.22	?
Unpublished megaraptoran	Neovenatoridae	Left	mx5	MUCPv xxx	Pers. Observ.	8.1	3.76	14.23	16.45	6.76	2.9		17.5	0.464198	1.75679	0.428994
Unpublished megaraptoran	Neovenatoridae	Right	mx2	MUCPv xxx	Pers. Observ.	6.24	3.16	11.42	11.28	5.71	3.31		?	0.50641	1.83013	0.579685
Unpublished megaraptoran	Neovenatoridae	Right	mx5	MUCPv xxx	Pers. Observ.	8.06	3.87	13.72	15.27	6.35	3.4		15	0.480149	1.70223	0.535433
Unpublished megaraptoran	Neovenatoridae	Right	mx7	MUCPv xxx	Pers. Observ.	7.35	3.63	12.4	13.73	6.39	3.2		17.5	0.493878	1.68707	0.500782
Unpublished megaraptoran	Neovenatoridae	Right	mx9	MUCPv xxx	Pers. Observ.	7.73	3.68	10.57	13.66	5.94	3.39		?	0.476067	1.3674	0.570707
Unpublished megaraptoran	Neovenatoridae	Right	mx10	MUCPv xxx	Pers. Observ.	7.65	3.51	11.22	13.92	6.61	3.17		17.5	0.458824	1.46667	0.479576
Aerosteon	Neovenatoridae	/	Isolated	MCNA-PV-3137; cast	Pers. Observ.	16.5	8.4	33.3	34.8	13.4	6.4	15	14	0.509091	2.01818	0.477612
Neovenator	Neovenatoridae	/	Isolated	MIWG 6348, well preserved root, fractured middle crown	Pers. Observ.	14.28	7.71	24.87	28.99	12.19	6.06	15	15	0.539916	1.7416	0.497129
Neovenator	Neovenatoridae	/	Isolated	MIWG 6348, small one	Pers. Observ.	13.71	7.8	20.62	22.95	9.45	5.35	15	18	0.568928	1.50401	0.566138
Neovenator	Neovenatoridae	/	Isolated	MIWG 6348, large on stone	Pers. Observ.	18.12	9.79	40.16	36.63	13.93	8.55	15	14.5	0.540287	2.21634	0.613783
Fukuiraptor	Neovenatoridae	/	Isolated	NDC-P0001	Molnar et al., 2009	16.75	6.2	34.8	40.4	?	?			0.370149	2.07761	?
Australovenator	Carcharodontosauridae	/	Isolated mostmesial	AODF 604-341	Hocknull et al., 2009	7.16	5.12	13.83	14.45	5.46	?	?	?	0.715084	1.93156	?
Australovenator	Carcharodontosauridae	/	Isolated mostmesial	AODF 604-42	Hocknull et al., 2009	6.84	5.25	14.62	16.65	6	?	?	?	0.767544	2.13743	?
Australovenator	Carcharodontosauridae	/	Isolated	AODF 604-343a	Hocknull et al., 2009	8.32	3.99	12.53	16.26	6.29	?	?	?	0.479567	1.50601	?
Australovenator	Carcharodontosauridae	/	Isolated	AODF 604-343b	Hocknull et al., 2009	11.11	5.94	20.85	23.66	10.03	?	?	?	0.534653	1.87669	?
Australovenator	Carcharodontosauridae	/	Isolated	AODF 604-342	Hocknull et al., 2009	9.3	4.97	17.21	20.1	8.24	?	?	?	0.534409	1.85054	?
Australovenator	Carcharodontosauridae	/	Isolated	AODF 604-344	Hocknull et al., 2009	10.81	6.37	21.97	25.6	9.3	?	?	?	0.589269	2.03238	?
Acrocanthosaurus	Carcharodontosauridae	/	Isolated	SMU Acrocan.	Pers. Observ.	30.7	19	95.4	89.5	24.2	16.1	10	12	0.618893	3.10749	0.665289
Acrocanthosaurus	Carcharodontosauridae	/	Isolated	SMU 73417	Pers. Observ.	23.1	10.6	58.9	60.8	17.6	9.3	20	14	0.458874	2.54978	0.528409
Acrocanthosaurus	Carcharodontosauridae	Right	pm01	NCSM 14345	Pers. Observ.	21.12	16.16	49.12	50.35	15.55	13.53	18	11.5	0.765152	2.32576	0.870096
Acrocanthosaurus	Carcharodontosauridae	Right	pm03	NCSM 14345	Pers. Observ.	28.63	16.61	63.42	62.9	17.97	12.99	18	13.33	0.580161	2.21516	0.722871
Acrocanthosaurus	Carcharodontosauridae	Left	pm01	NCSM 14345	Pers. Observ.	20.56	20.82	49.51	49.17	15.66	13.76	19	13	1.01265	2.40807	0.878672
Acrocanthosaurus	Carcharodontosauridae	Left	pm03	NCSM 14345	Pers. Observ.	24.05	16.59	63.44	59.51	18.21	12.63	17	12	0.689813	2.63784	0.693575
Acrocanthosaurus	Carcharodontosauridae	Left	mx01	NCSM 14345	Pers. Observ.	26.01	16.87	51.84	63.55	17.89	10.07	16	13.33	0.648597	1.99308	0.562884
Acrocanthosaurus	Carcharodontosauridae	Left	mx02	NCSM 14345	Pers. Observ.	38.87	20.28	90.06	93.61	27.61	16.44	15	13	0.521739	2.31695	0.595436
Acrocanthosaurus	Carcharodontosauridae	Comp/	pm01	NCSM 14345	Smith et al., 2005	21.7	16.26	52.23	55.15	?	?	15.1	14.1	0.749309	2.40691	?
Acrocanthosaurus	Carcharodontosauridae	Comp/	pm03	NCSM 14345	Smith et al., 2005	26.84	16.56	72.35	77.51	?	?	12.4	13.7	0.61699	2.6956	?
Acrocanthosaurus	Carcharodontosauridae	Comp/	mx01	NCSM 14345	Smith et al., 2005	26.73	17.56	62.6	71.29	?	?	12	14.2	0.65694	2.34194	?
Acrocanthosaurus	Carcharodontosauridae	Comp/	mx02	NCSM 14345	Smith et al., 2005	35.24	20.59	79.23	90.02	?	?	12.3	13.4	0.584279	2.2483	?
Acrocanthosaurus	Carcharodontosauridae	Comp/	mx04	NCSM 14345	Smith et al., 2005	36.6	20.64	87.09	97.5	?	?	12.1	13.6	0.563934	2.37951	?
Acrocanthosaurus	Carcharodontosauridae	Comp/	mx05	NCSM 14345	Smith et al., 2005	42.07	20.74	93.08	107.9	?	?	12.8	12.9	0.492988	2.2125	?
Acrocanthosaurus	Carcharodontosauridae	Left	mx13	NCSM 14345	Smith et al., 2005	22.43	10.87	33.79	41.87	?	?	15	16	0.484619	1.50646	?
Acrocanthosaurus	Carcharodontosauridae	Comp/	mx14	NCSM 14345	Smith et al., 2005	17.11	8.55	25.03	32.12	?	?	18	15	0.499708	1.46289	?
Acrocanthosaurus	Carcharodontosauridae	Right	mx03	NCSM 14345	Smith et al., 2005	37.21	21.44	90.75	101.46	?	?	11	15.3	0.576189	2.43886	?
Acrocanthosaurus	Carcharodontosauridae	Right	mx06	NCSM 14345	Smith et al., 2005	40.79	17.86	82.3	90.25	?	?	13	12	0.437852	2.01765	?
Acrocanthosaurus	Carcharodontosauridae	Right	mx08	NCSM 14345	Smith et al., 2005	31.94	16.73	66.78	76.59	?	?	11.3	14.9	0.523795	2.0908	?
Acrocanthosaurus	Carcharodontosauridae	Right	mx09	NCSM 14345	Smith et al., 2005	29.11	14.43	54.97	64	?	?	13	13.3	0.495706	1.88835	?
Acrocanthosaurus	Carcharodontosauridae	Right	mx11	NCSM 14345	Smith et al., 2005	26.64	11.78	39.4	46.47	?	?	15.5	13.8	0.442192	1.47898	?
Acrocanthosaurus	Carcharodontosauridae	Left	d01	NCSM 14345	Smith et al., 2005	14.42	11.77	29.46	35.42	?	?	13.4	13.3	0.816227	2.043	?
Acrocanthosaurus	Carcharodontosauridae	Comp/	d02	NCSM 14345	Smith et al., 2005	23.91	17.1	58.55	63.55	?	?		13	0.715182	2.44877	?
Acrocanthosaurus	Carcharodontosauridae	Left	d03	NCSM 14345	Smith et al., 2005	29.63	17.63	72.23	79.2	?	?	13.55	15	0.595005	2.43773	?
Acrocanthosaurus	Carcharodontosauridae	Comp/	d04	NCSM 14345	Smith et al., 2005	29.11	19.33	70.62	77.81	?	?	13.3	11.5	0.664033	2.42597	?
Acrocanthosaurus	Carcharodontosauridae	Left	d05	NCSM 14345	Smith et al., 2005	30.6	18.75	60.48	68.81	?	?	13.3	13	0.612745	1.97647	?
Acrocanthosaurus	Carcharodontosauridae	Comp/	d07	NCSM 14345	Smith et al., 2005	31.1	17.19	64.85	76.07	?	?	15.9	16.5	0.552733	2.08521	?
Acrocanthosaurus	Carcharodontosauridae	Left	d08	NCSM 14345	Smith et al., 2005	26.08	16.58	43.01	58.07	?	?	15	13.3	0.635736	1.64916	?
Acrocanthosaurus	Carcharodontosauridae	Left	d10	NCSM 14345	Smith et al., 2005	28.26	14.35	47.47	55.54	?	?	17	14.5	0.507785	1.67976	?
Acrocanthosaurus	Carcharodontosauridae	Left	d12	NCSM 14345	Smith et al., 2005	24.96	13.22	38.96	49	?	?	17	15.5	0.529647	1.5609	?
Acrocanthosaurus	Carcharodontosauridae	Left	d14	NCSM 14345	Smith et al., 2005	20.42	11.46	33.13	38.86	?	?	10	15	0.561214	1.62243	?
Acrocanthosaurus	Carcharodontosauridae	Left	d17	NCSM 14345	Smith et al., 2005	15.37	9.1	16.04	22.61	?	?	12.5	16.7	0.592062	1.04359	?
Acrocanthosaurus	Carcharodontosauridae	Right	d05	NCSM 14345	Smith et al., 2005	28.98	16.54	68.15	72.16	?	?	17.5	17.5	0.570738	2.35162	?
Acrocanthosaurus	Carcharodontosauridae	Right	d06	NCSM 14345	Smith et al., 2005	31.35	16.71	62.15	72.97	?	?	14	12.8	0.533014	1.98246	?
Eocarcharia	Carcharodontosauridae	/	Isolated	MNN GAD14	Pers. Observ.	24	11.5	42	45.3	16.1	8.9	14	16	0.479167	1.75	0.552795
Eocarcharia	Carcharodontosauridae	/	Isolated	MNN GAD14	Sereno & Brusatte, 2008	24	11	48	57	?	?	?	?	0.458333	2	?
Carcharodontosaurus	Carcharodontosauridae	Right	mx03	SGM Din-1	Smith et al., 2005	41.46	15.15	71.01	82.32	?	?	8	9	0.365412	1.71274	?
Carcharodontosaurus	Carcharodontosauridae	Right	mx05	SGM Din-1	Smith et al., 2005	41.04	14.88	73.96	80.59	?	?	7.7	9	0.362573	1.80214	?
Carcharodontosaurus	Carcharodontosauridae	Right	mx06	SGM Din-1	Smith et al., 2005	41.17	14.88	73.17	79.51	?	?	8.9	9	0.361428	1.77726	?
Carcharodontosaurus	Carcharodontosauridae	Right	mx08	SGM Din-1	Smith et al., 2005	39.91	14.49	73.99	80.02	?	?	8	8.2	0.363067	1.85392	?
Carcharodontosaurus	Carcharodontosauridae	/	Isolated	SGM Din-1	Smith et al., 2005	41.53	15.09	80.68	89.82	?	?	8	10	0.363352	1.94269	?
Carcharodontosaurus	Carcharodontosauridae	/	Isolated	SGM Din-1	Smith et al., 2005	46.65	16.88	97.55	102.25	?	?	8	9	0.361844	2.0911	?
Carcharodontosaurus	Carcharodontosauridae	Right	mx03	SGM Din-1	Pers. Observ.	40.6	17.1	72	81	29.4	15.9	7	8.5	0.421182	1.7734	0.540816
Carcharodontosaurus	Carcharodontosauridae	Right	mx05	SGM Din-1	Pers. Observ.	41.4	16.6	73	75	32.5	15.6	8	9.5	0.400966	1.76329	0.48
Carcharodontosaurus	Carcharodontosauridae	Right	mx06	SGM Din-1	Pers. Observ.	41.1	15.5	69	77	30	12.4	8	9	0.377129	1.67883	0.413333
Carcharodontosaurus	Carcharodontosauridae	/	Isolated	SGM Din-1	Pers. Observ.	40.4	15.9	80.9	93.4	32.8	13.6	7.5	10	0.393564	2.00248	0.414634
Carcharodontosaurus	Carcharodontosauridae	/	Isolated	UCRC PV6	Pers. Observ.	45.1	16.8	102.6	113	37.1	16.1	8	8.5	0.372506	2.27494	0.433962
Carcharodontosaurus	Carcharodontosauridae	/	Isolated	MNN IGV6	Pers. Observ.	43.8	22.6	85	89.9	32.6	16.1	9	10.5	0.515982	1.94064	0.493865
Carcharodontosaurus	Carcharodontosauridae	/	Isolated	MNN IGV10	Pers. Observ.	30.1	19.3	60.6	67.8	25.1	15.4	9.5	11.5	0.641196	2.01329	0.613546
Carcharodontosaurus	Carcharodontosauridae	/	Isolated	MNN GAD12	Pers. Observ.	32.1	18.2	67.4	76.6	24.5	15.9	10	14	0.566978	2.09969	0.64898
Giganotosaurus	Carcharodontosauridae	Left	dt3	MUCPV-CH-1	Pers. Observ.	33.82	22.83	81.62	88.54	28.86	18.5	8.5	9.5	0.675044	2.41336	0.641026
Giganotosaurus	Carcharodontosauridae	Left	dt7	MUCPV-CH-1	Pers. Observ.	37.3	20.32	79.26	86.87	30.65	16.18	9	9.5	0.544772	2.12493	0.527896
Giganotosaurus	Carcharodontosauridae	/	Isolated	MUCPV-CH-1 complete root and crown	Pers. Observ.	37.83	21.07	96.02	97.74	33.33	17.54	7.5	8.5	0.556965	2.5382	0.526253
Giganotosaurus	Carcharodontosauridae	/	Isolated	MUCPV-CH-1 L1 small	Pers. Observ.	30.86	19.37	70.36	72.53	24.9	16.04	7.5	10	0.627673	2.27997	0.644177
Giganotosaurus	Carcharodontosauridae	/	Isolated	MUCPV-CH-1 L2 small complete	Pers. Observ.	34.92	14.6	72.6	72.36	29.73	13.46	9.5	10	0.418099	2.07904	0.452741
Giganotosaurus	Carcharodontosauridae	/	Isolated	MUCPV-CH-1 mesial part of root broken wear facet	Pers. Observ.	33.24	21.56	70.16	76.02	25.07	17.08	?	9	0.648616	2.11071	0.681292
Giganotosaurus	Carcharodontosauridae	/	Isolated	MUCPV-CH-1 small lateral part of root broken	Pers. Observ.	27.75	11.77	45.5	50.75	21.26	9.2	10	10	0.4241	1.63964	0.432738
Mapusaurus	Carcharodontosauridae	/	Isolated (mostmesial)	MCF-PVPH-108.166	Pers. Observ.	21.48	17.31	42.74	40.76	18.62	13.64	10	11.5	0.805866	1.98976	0.732546
Mapusaurus	Basal Tyrannosauroidea	/	Isolated	MCF-PVPH-108.8	Pers. Observ.	32.97	19.71	65.35	69.76	25.57	18.09	10	?	0.597816	1.9821	0.70747
Mapusaurus	Basal Tyrannosauroidea	/	Isolated	MCF-PVPH-108.9	Pers. Observ.	32.6	17.11	74.01	75.71	28.35	13.68	10	12.5	0.524847	2.27025	0.48254
Mapusaurus	Basal Tyrannosauroidea	/	Isolated	MCF-PVPH-108.171	Pers. Observ.	28.93	15.39	55.1	58.58	24.74	12.59	10	12	0.531974	1.9046	0.508892
Mapusaurus	Basal Tyrannosauroidea	/	Isolated	MCF-PVPH-108.10	Pers. Observ.	23.92	13.23	40.32	48.77	21.51	11.54	12	13	0.553094	1.68562	0.536495
Mapusaurus	Basal Tyrannosauroidea	/	Isolated	MCF-PVPH-108.141	Pers. Observ.	23.8	12.32	38.66	46.8	20.04	9.09	?	?	0.517647	1.62437	0.453593
Mapusaurus	Basal Tyrannosauroidea	/	Isolated	MCF-PVPH-108.103	Pers. Observ.	19.77	8.6	22.6	24.89	18.54	7.86	12	12	0.435003	1.14315	0.423948
Eotyrannus	Basal Tyrannosauroidea	/	Isolated pmx (clean, nice)	MIWG 1997.550	Pers. Observ.	5.73	6.95	14.77	14.74	4.56	5.38	15	14.16	1.21291	2.57766	1.17982
Raptorex	Basal Tyrannosauroidea	Right	pmx1	LH PV18	Pers. Observ.	2.5	4.2	6.8	7.1	2.7	2.6	20	18	1.68	2.72	0.962963
Raptorex	Basal Tyrannosauroidea	Right	pmx3	LH PV18	Pers. Observ.	3.5	5	9	9	3.5	3.2	19	17	1.42857	2.57143	0.914286
Raptorex	Basal Tyrannosauroidea	Right	pmx4	LH PV18	Pers. Observ.	3.5	4.6	8.8	7.6	3.3	3	20	17.5	1.31429	2.51429	0.909091
Raptorex	Basal Tyrannosauroidea	/	Isolated7 (pxm)	LH PV18	Pers. Observ.	2.7	4.6	9.4	9.5	2	2.5	?	17.5	1.7037	3.48148	1.25
Raptorex	Basal Tyrannosauroidea	Left	mx2	LH PV18	Pers. Observ.	9.5	4.8	16.8	20	6.9	4.3	18	14	0.505263	1.76842	0.623188
Raptorex	Basal Tyrannosauroidea	Left	mx6	LH PV18	Pers. Observ.	9.8	4.2	19.4	22.3	7.2	3.5	18.33	16	0.428571	1.97959	0.486111
Raptorex	Basal Tyrannosauroidea	Left	mx8	LH PV18	Pers. Observ.	9.8	3.8	18.7	19.9	8	3.6	?	?	0.387755	1.90816	0.45
Raptorex	Basal Tyrannosauroidea	Left	mx10	LH PV18	Pers. Observ.	8.1	3.3	10	11.3	4.8	2.4	18	18.5	0.407407	1.23457	0.5
Raptorex	Basal Tyrannosauroidea	Right	dt5	LH PV18	Pers. Observ.	7.4	3.4	11	13.5	6.1	3.2	19	20	0.459459	1.48649	0.52459
Raptorex	Basal Tyrannosauroidea	Right	dt8	LH PV18	Pers. Observ.	9.6	3.8	14.3	17.4	8	3.6	20	18.33	0.395833	1.48958	0.45
Raptorex	Basal Tyrannosauroidea	Right	dt9	LH PV18	Pers. Observ.	8.9	3.1	14	14.5	?	?	19	18	0.348315	1.57303	?
Raptorex	Basal Tyrannosauroidea	/	Isolated1	LH PV18	Pers. Observ.	10.7	4	19.1	20.3	7.6	4.1	15.5	15	0.373832	1.78505	0.539474
Raptorex	Basal Tyrannosauroidea	/	Isolated2	LH PV18	Pers. Observ.	10.3	4.7	21.2	23.8	7.1	3.7	16.5	17	0.456311	2.05825	0.521127
Raptorex	Basal Tyrannosauroidea	/	Isolated3	LH PV18	Pers. Observ.	8	4.9	18.8	18	6.1	3.9	16	15.5	0.6125	2.35	0.639344
Raptorex	Basal Tyrannosauroidea	/	Isolated4	LH PV18	Pers. Observ.	9	3.6	13.4	19	5.8	3.1	?	16.66	0.4	1.48889	0.534483
Raptorex	Basal Tyrannosauroidea	/	Isolated5	LH PV18	Pers. Observ.	7	4.2	14.2	16.4	5.2	3.2	18	15	0.6	2.02857	0.615385
Raptorex	Basal Tyrannosauroidea	/	Isolated6	LH PV18	Pers. Observ.	8.7	3	12	14.6	5.9	2.7	18	18.5	0.344828	1.37931	0.457627
Alioramus	Basal Tyrannosauroidea	Left	dt5	IGM 100/1844	Pers. Observ.	12.44	6.7	22.85	24.35	10.61	5.3	14	13.5	0.538585	1.83682	0.499529
Alioramus	Basal Tyrannosauroidea	Left	dt12	IGM 100/1844	Pers. Observ.	11.98	6	18.66	22.14	9.2	4.24	14.5	15	0.500835	1.5576	0.46087
Alioramus	Basal Tyrannosauroidea	Left	dt13	IGM 100/1844	Pers. Observ.	11.99	5.59	18.2	22.77	10.29	4.96	15	15	0.466222	1.51793	0.482021
Alioramus	Basal Tyrannosauroidea	Right	mx05	IGM 100/1844	Pers. Observ.	18.03	8.38	39.84	37.37	12.78	7.06	13.5	13	0.464781	2.20965	0.552426
Alioramus	Basal Tyrannosauroidea	Left	mx07	IGM 100/1844	Pers. Observ.	16.63	6.25	31.71	31.46	12.7	6.04	13.5	14	0.375827	1.90679	0.475591
Alioramus	Basal Tyrannosauroidea	Left	mx09	IGM 100/1844	Pers. Observ.	15.81	5.99	26.49	26.79	12.16	5.35	15	14	0.378874	1.67552	0.439967
Alioramus	Basal Tyrannosauroidea	Left	mx11	IGM 100/1844	Pers. Observ.	15.48	5.81	24.21	25.49	12.34	5.411	15	16	0.375323	1.56395	0.438493
Alioramus	Basal Tyrannosauroidea	Left	mx13	IGM 100/1844	Pers. Observ.	12.66	4.92	19.85	26.07	9.55	4.51	15	16	0.388626	1.56793	0.472251
Alioramus	Basal Tyrannosauroidea	Left	mx14	IGM 100/1844	Pers. Observ.	10.92	4.6	16.09	18.15	8.88	3.97	16	15	0.421245	1.47344	0.447072
Alioramus	Basal Tyrannosauroidea	/	Isolated1	IGM 100/1844	Pers. Observ.	13.45	6.74	23.44	24.88	10.46	5.86	15	14	0.501115	1.74275	0.560229
Alioramus	Basal Tyrannosauroidea	/	Isolated2	IGM 100/1844	Pers. Observ.	12.1	7.19	25.84	26.01	9.03	5.83	15	13.5	0.594215	2.13554	0.645626
Alioramus	Basal Tyrannosauroidea	/	Isolated3	IGM 100/1844	Pers. Observ.	13.12	5.6	22.97	24.29	10.17	5.34	17	16	0.426829	1.75076	0.525074
Alioramus	Basal Tyrannosauroidea	/	Isolated4	IGM 100/1844	Pers. Observ.	12.46	5.49	20.39	24.47	9.91	4.8	15.5	16	0.44061	1.63644	0.484359
Alioramus	Basal Tyrannosauroidea	/	Isolated5	IGM 100/1844	Pers. Observ.	12.29	5.49	19.74	20.77	9.85	4.9	17	14	0.446705	1.60618	0.497462
Alioramus	Basal Tyrannosauroidea	/	Isolated6	IGM 100/1844	Pers. Observ.	9.55	4.54	13.01	15.87	8.08	3.97	18	19	0.475393	1.3623	0.491337
Gorgosaurus	Tyrannosauridae	Right	d02	ROM1247	Smith et al., 2005	12.4	11.6	25.53	25.99	?	?		11	0.935484	2.05887	?
Gorgosaurus	Tyrannosauridae	Right	d03	ROM1247	Smith et al., 2005	17.82	14.25	42.21	42.39	?	?	10	12.5	0.799663	2.36869	?
Gorgosaurus	Tyrannosauridae	Right	d04	ROM1247	Smith et al., 2005	21.28	10.77	39.68	45.91	?	?	12	11	0.506109	1.86466	?
Gorgosaurus	Tyrannosauridae	Right	d06	ROM1247	Smith et al., 2005	21.24	12.89	43.84	53.44	?	?	11	12	0.606874	2.06403	?
Gorgosaurus	Tyrannosauridae	Right	d08	ROM1247	Smith et al., 2005	19.96	13.56	43.31	44.01	?	?	10.5	14	0.679359	2.16984	?
Gorgosaurus	Tyrannosauridae	Right	d09	ROM1247	Smith et al., 2005	17.81	7.67	31.91	32.75	?	?	12	12.5	0.430657	1.79169	?
Gorgosaurus	Tyrannosauridae	Right	d11	ROM1247	Smith et al., 2005	18.48	11.41	37	41.35	?	?	10	13	0.617424	2.00216	?
Gorgosaurus	Tyrannosauridae	Right	d13	ROM1247	Smith et al., 2005	17.72	9.21	31.3	41.5	?	?	10	15	0.519752	1.76637	?
Gorgosaurus	Tyrannosauridae	Right	d15	ROM1247	Smith et al., 2005	13.69	8.83	22.19	24.9	?	?		14	0.644996	1.62089	?
Gorgosaurus	Tyrannosauridae	Right	mx04	ROM1247	Smith et al., 2005	26.48	13.4	54.85	58.75	?	?	9	11.5	0.506042	2.07137	?
Gorgosaurus	Tyrannosauridae	Right	mx09	ROM1247	Smith et al., 2005	20.55	10.57	40.31	36.92	?	?	12.5	11	0.514355	1.96156	?
Gorgosaurus	Tyrannosauridae	Left	d03	USNM 12814 (AMNH 5428)	Pers. Observ.	22.2	15.8	40	45.1	16.4	13.4	9.5	10	0.711712	1.8018	0.817073
Gorgosaurus	Tyrannosauridae	Left	d07	USNM 12814 (AMNH 5428)	Pers. Observ.	20.6	14.6	38.9	45	18.2	12.1	11	10.5	0.708738	1.88835	0.664835
Gorgosaurus	Tyrannosauridae	Left	d09	USNM 12814 (AMNH 5428)	Pers. Observ.	20.3	14.9	42.5	45.1	17.1	11.4	11	10	0.73399	2.0936	0.666667
Gorgosaurus	Tyrannosauridae	Left	d11	USNM 12814 (AMNH 5428)	Pers. Observ.	16.6	12.4	29.6	35.6	16.2	10.7	11	11	0.746988	1.78313	0.660494
Gorgosaurus	Tyrannosauridae	Left	d12	USNM 12814 (AMNH 5428)	Pers. Observ.	17.9	12.6	27	33.1	13.4	7.9	11	11.5	0.703911	1.50838	0.589552
Gorgosaurus	Tyrannosauridae	Left	d13	USNM 12814 (AMNH 5428)	Pers. Observ.	12.7	7.9	14.5	19.1	8.9	5.8	?	?	0.622047	1.14173	0.651685
Daspletosaurus	Tyrannosauridae	Right	d04	BMNH R4863 Cutler collection	Smith et al., 2005	28.83	19.82	55.99	59.02	?	?	11	10	0.687478	1.94207	?
Daspletosaurus	Tyrannosauridae	Right	d08	BMNH R4863 Cutler collection	Smith et al., 2005	26.37	17.7	44.57	51.28	?	?	13	10	0.671217	1.69018	?
Daspletosaurus	Tyrannosauridae	Right	d10	BMNH R4863 Cutler collection	Smith et al., 2005	24.47	18.46	53.37	57.27	?	?	10	10	0.754393	2.18104	?
Daspletosaurus	Tyrannosauridae	Right	d04	BMNH R4863	Pers. Observ.	28.99	20.3	56.18	60.6	17.99	12.5	12.5	10	0.700241	1.93791	0.69483
Daspletosaurus	Tyrannosauridae	Right	d08	BMNH R4863 Cutler collection	Pers. Observ.	26.79	18.15	43.82	51.84	20.65	13.1	11	12	0.677492	1.63568	0.634383
Daspletosaurus	Tyrannosauridae	Right	d10	BMNH R4863 Cutler collection	Pers. Observ.	25.87	18.3	54.4	57.32	19.6	12.49	11.5	10.5	0.707383	2.10282	0.637245
Daspletosaurus	Tyrannosauridae	Right	d12	BMNH R4863 Cutler collection	Pers. Observ.	16.62	11.37	23.14	24.23	13.49	8.84	18.33	15	0.684116	1.3923	0.6553
Daspletosaurus	Tyrannosauridae	/	Isolated	BMNH R4863 Cutler collection	Pers. Observ.	26.85	20.4	60.8	62.22	20.5	14.72	10.5	10	0.759777	2.26443	0.718049
Daspletosaurus	Tyrannosauridae	Left	mx02	AMNH 5346	Smith et al., 2005	27	22.63	74.78	80.86	?	?	12	11	0.838148	2.76963	?
Daspletosaurus	Tyrannosauridae	Right	d02	MOR 590	Smith et al., 2005	18.02	12.68	36.43	39.52	?	?	12	11.2	0.703663	2.02164	?
Daspletosaurus	Tyrannosauridae	Right	d03	MOR 590	Smith et al., 2005	22.88	17.81	52.62	56.49	?	?	11.3	10	0.778409	2.29983	?
Daspletosaurus	Tyrannosauridae	Right	d05	MOR 590	Smith et al., 2005	22.86	17.28	54.55	57.94	?	?	10.5	10.7	0.755906	2.38626	?
Daspletosaurus	Tyrannosauridae	Right	d07	MOR 590	Smith et al., 2005	22.53	16.63	49.57	49.81	?	?	10	9	0.738127	2.20018	?
Daspletosaurus	Tyrannosauridae	Right	d08	MOR 590	Smith et al., 2005	22.32	12.29	46.78	50.65	?	?	12.8	10	0.550627	2.09588	?
Daspletosaurus	Tyrannosauridae	Right	d10	MOR 590	Smith et al., 2005	19.19	12.17	34.93	35.69	?	?	13.8	11	0.634184	1.82022	?
Albertosaurus	Tyrannosauridae	/	Isolated	DMNH 22019	Pers. Observ.	22.8	13	45.9	49.8	12.3	11.6	13	11	0.570175	2.01316	0.943089
Tyrannosaurus	Tyrannosauridae	Left	pm03	FMNH PR2081 "Sue"	Smith, 2005	36.06	24	63.65	71.97	?	?	7	7.1	0.665557	1.76511	?
Tyrannosaurus	Tyrannosauridae	Left	mx05	FMNH PR2081 "Sue"	Smith, 2005	45.46	32.63	94.06	108.36	?	?	6.5	7.5	0.717774	2.06907	?
Tyrannosaurus	Tyrannosauridae	Left	mx07	FMNH PR2081 "Sue"	Smith, 2005	39.41	27.18	75.75	86.34	?	?	7.5	8.3	0.689673	1.9221	?
Tyrannosaurus	Tyrannosauridae	Left	mx08	FMNH PR2081 "Sue"	Smith, 2005	38.56	26.2	72.55	83.44	?	?	7	8.8	0.679461	1.88148	?
Tyrannosaurus	Tyrannosauridae	Right	mx01	FMNH PR2081 "Sue"	Smith, 2005	44.86	32.6	91.12	101.55	?	?	6	7	0.726705	2.03121	?
Tyrannosaurus	Tyrannosauridae	Right	mx02	FMNH PR2081 "Sue"	Smith, 2005	47.69	37.58	105.26	117.64	?	?	7	7	0.788006	2.20717	?
Tyrannosaurus	Tyrannosauridae	Right	mx03	FMNH PR2081 "Sue"	Smith, 2005	46.74	37.21	108.82	122.99	?	?	6	7	0.796106	2.3282	?
Tyrannosaurus	Tyrannosauridae	Right	mx10	FMNH PR2081 "Sue"	Smith, 2005	35.65	23.48	61.04	71.65	?	?	7	9	0.658626	1.7122	?
Tyrannosaurus	Tyrannosauridae	Right	mx11	FMNH PR2081 "Sue"	Smith, 2005	27.86	18.18	45.96	49.9	?	?	11	10	0.652548	1.64968	?
Tyrannosaurus	Tyrannosauridae	Right	mx12	FMNH PR2081 "Sue"	Smith, 2005	18.96	13.2	29.72	32.17	?	?	9	12	0.696203	1.56751	?
Tyrannosaurus	Tyrannosauridae	Comp/	d02	FMNH PR2081 "Sue"	Smith, 2005	40.76	24.51	75.03	81.29	?	?	7	7	0.601325	1.84078	?
Tyrannosaurus	Tyrannosauridae	Comp/	d12	FMNH PR2081 "Sue"	Smith, 2005	26.47	19.13	44.29	47.71	?	?	7.5	10.5	0.722705	1.67321	?
Tyrannosaurus	Tyrannosauridae	Left	d03	FMNH PR2081 "Sue"	Smith, 2005	52.07	32.67	87.42	95.97	?	?	6.5	6.5	0.627425	1.67889	?
Tyrannosaurus	Tyrannosauridae	Left	d05	FMNH PR2081 "Sue"	Smith, 2005	48.74	33.94	88.87	93.94	?	?	7.3	7	0.696348	1.82335	?
Tyrannosaurus	Tyrannosauridae	Left	d06	FMNH PR2081 "Sue"	Smith, 2005	40.21	27.37	78.09	84.19	?	?	9	9	0.680676	1.94205	?
Tyrannosaurus	Tyrannosauridae	Left	d08	FMNH PR2081 "Sue"	Smith, 2005	34.49	25.71	66.25	74.66	?	?	7	8	0.745433	1.92085	?
Tyrannosaurus	Tyrannosauridae	Left	d09	FMNH PR2081 "Sue"	Smith, 2005	34.69	24.51	63.57	66.84	?	?	8.8	9	0.706544	1.83252	?
Tyrannosaurus	Tyrannosauridae	Right	mx10	MOR 1125 "B-rex"	Smith, 2005	34.2	21.3	60.68	68	?	?	8.5	9.5	0.622807	1.77427	?
Tyrannosaurus	Tyrannosauridae	Left	mx07	MOR 555 "Devil Rex"	Smith, 2005	42.86	28.35	72.67	80.21	?	?	11.1	11	0.661456	1.69552	?
Tyrannosaurus	Tyrannosauridae	Left	mx08	MOR 555 "Devil Rex"	Smith, 2005	37.34	22.82	65.11	70.53	?	?	9.3	10.4	0.611141	1.74371	?
Tyrannosaurus	Tyrannosauridae	Left	mx09	MOR 555 "Devil Rex"	Smith, 2005	33.72	24.44	55.11	56.72	?	?	8.8	10.8	0.724792	1.63434	?
Tyrannosaurus	Tyrannosauridae	Left	d03	MOR 008	Smith, 2005	46.05	33.78	91	93	?	?	8	7	0.73355	1.97611	?
Tyrannosaurus	Tyrannosauridae	Left	d05	MOR 008	Smith, 2005	39.29	31.25	78	79.5	?	?	9	9	0.795368	1.98524	?
Tyrannosaurus	Tyrannosauridae	Comp/	d06	MOR 008	Smith, 2005	38.23	27.07	75	76.5	?	?	8.3	8.5	0.708083	1.96181	?
Tyrannosaurus	Tyrannosauridae	Right	d08	MOR 008	Smith, 2005	35	26.6	65	67	?	?		9	0.76	1.85714	?
Tyrannosaurus	Tyrannosauridae	Right	d10	MOR 008	Smith, 2005	31.5	21	55	56.5	?	?	9	8.5	0.666667	1.74603	?
Tyrannosaurus	Tyrannosauridae	Comp/	pm01	BHI 3033 "Stan"	Smith, 2005	27.38	14.27	44.22	50.21	?	?	9.5	9.9	0.521183	1.61505	?
Tyrannosaurus	Tyrannosauridae	Comp/	pm03	BHI 3033 "Stan"	Smith, 2005	34.87	21.75	58.66	60.01	?	?	9.1	9.8	0.623745	1.68225	?
Tyrannosaurus	Tyrannosauridae	Right	pm02	BHI 3033 "Stan"	Smith, 2005	31.75	18.04	50.14	56.28	?	?	9	8.5	0.568189	1.57921	?
Tyrannosaurus	Tyrannosauridae	Right	pm04	BHI 3033 "Stan"	Smith, 2005	30.05	19.03	52.8	53.94	?	?	9	8.7	0.633278	1.75707	?
Tyrannosaurus	Tyrannosauridae	Comp/	mx01	BHI 3033 "Stan"	Smith, 2005	45.88	34.97	93.68	98.79	?	?	8	7.7	0.762206	2.04185	?
Tyrannosaurus	Tyrannosauridae	Comp/	mx02	BHI 3033 "Stan"	Smith, 2005	51.98	34.23	102.21	108	?	?	7.5	7.2	0.658523	1.96633	?
Tyrannosaurus	Tyrannosauridae	Comp/	mx03	BHI 3033 "Stan"	Smith, 2005	48.63	33.03	115.3	118.82	?	?	7	8.2	0.67921	2.37096	?
Tyrannosaurus	Tyrannosauridae	Comp/	mx04	BHI 3033 "Stan"	Smith, 2005	49.71	29.58	103.42	110.83	?	?	8.3	8	0.595051	2.08047	?
Tyrannosaurus	Tyrannosauridae	Comp/	mx05	BHI 3033 "Stan"	Smith, 2005	48.15	31.47	94.89	99.43	?	?	8	7	0.653583	1.97072	?
Tyrannosaurus	Tyrannosauridae	Comp/	mx06	BHI 3033 "Stan"	Smith, 2005	38.48	27.2	73.7	79.43	?	?	4.7	4.5	0.706861	1.91528	?
Tyrannosaurus	Tyrannosauridae	Comp/	mx08	BHI 3033 "Stan"	Smith, 2005	29.25	19.01	48.55	56.35	?	?	10.3	10.2	0.649915	1.65983	?
Tyrannosaurus	Tyrannosauridae	Comp/	mx09	BHI 3033 "Stan"	Smith, 2005	32.08	21.86	55.34	56.57	?	?	9.5	9.9	0.681421	1.72506	?
Tyrannosaurus	Tyrannosauridae	Left	mx11	BHI 3033 "Stan"	Smith, 2005	21.25	14.57	31.96	32.14	?	?	15.1	14	0.685647	1.504	?
Tyrannosaurus	Tyrannosauridae	Right	mx07	BHI 3033 "Stan"	Smith, 2005	40.19	23.64	66.28	69.94	?	?	8.5	9	0.588206	1.64917	?
Tyrannosaurus	Tyrannosauridae	Comp/	d01	BHI 3033 "Stan"	Smith, 2005	26.23	18.32	45.17	46.31	?	?	9	8.9	0.698437	1.72207	?
Tyrannosaurus	Tyrannosauridae	Comp/	d02	BHI 3033 "Stan"	Smith, 2005	40.66	26.36	71.99	78.02	?	?	7	8.2	0.648303	1.77054	?
Tyrannosaurus	Tyrannosauridae	Comp/	d03	BHI 3033 "Stan"	Smith, 2005	46.2	32.7	94.97	96	?	?	7	7	0.707792	2.05563	?
Tyrannosaurus	Tyrannosauridae	Comp/	d04	BHI 3033 "Stan"	Smith, 2005	46.28	31.88	89.01	90.85	?	?	7.3	7.7	0.68885	1.92329	?
Tyrannosaurus	Tyrannosauridae	Comp/	d06	BHI 3033 "Stan"	Smith, 2005	37.65	27.74	62.01	66.1	?	?	7.7	8	0.736786	1.64701	?
Tyrannosaurus	Tyrannosauridae	Comp/	d07	BHI 3033 "Stan"	Smith, 2005	33.38	23.15	50.54	53.48	?	?	8.5	9.4	0.693529	1.51408	?
Tyrannosaurus	Tyrannosauridae	Comp/	d09	BHI 3033 "Stan"	Smith, 2005	30.62	21.42	46.83	50.62	?	?	8.9	9.2	0.699543	1.52939	?
Tyrannosaurus	Tyrannosauridae	Comp/	d10	BHI 3033 "Stan"	Smith, 2005	28.05	20.44	41.56	45.04	?	?	9.9	10.4	0.728699	1.48164	?
Tyrannosaurus	Tyrannosauridae	Left	d13	BHI 3033 "Stan"	Smith, 2005	15.01	9.22	15.85	17.41	?	?	13.6	15.7	0.614257	1.05596	?
Tyrannosaurus	Tyrannosauridae	Right	d05	BHI 3033 "Stan"	Smith, 2005	45.89	32.17	77.74	78.96	?	?	8	7	0.701024	1.69405	?
Tyrannosaurus	Tyrannosauridae	Right	d08	BHI 3033 "Stan"	Smith, 2005	33.12	24.75	54.12	56.48	?	?	9	10	0.747283	1.63406	?
Tyrannosaurus	Tyrannosauridae	Right	d11	BHI 3033 "Stan"	Smith, 2005	23.64	16.61	30.34	33.09	?	?	11	10.9	0.702623	1.28342	?
Tyrannosaurus	Tyrannosauridae	Right	d12	BHI 3033 "Stan"	Smith, 2005	18.52	13.56	21.91	24.25	?	?	14.1	14	0.732181	1.18305	?
Tyrannosaurus	Tyrannosauridae	Comp/	pm01	AMNH 5027	Smith, 2005	29.84	16.45	42.55	50.21	?	?	9.1	9.6	0.551273	1.42594	?
Tyrannosaurus	Tyrannosauridae	Comp/	pm03	AMNH 5027	Smith, 2005	30.94	19.46	45.42	58.26	?	?	8.5	9.5	0.628959	1.468	?
Tyrannosaurus	Tyrannosauridae	Right	pm02	AMNH 5027	Smith, 2005	29.93	16.94	43.64	54.33	?	?	8.2	8	0.565987	1.45807	?
Tyrannosaurus	Tyrannosauridae	Right	pm04	AMNH 5027	Smith, 2005	31.86	21.18	54.62	60.01	?	?	9	8.9	0.664783	1.71438	?
Tyrannosaurus	Tyrannosauridae	Comp/	mx01	AMNH 5027	Smith, 2005	38.89	31.57	85.47	93.14	?	?	7.5	8.4	0.811777	2.19774	?
Tyrannosaurus	Tyrannosauridae	Comp/	mx03	AMNH 5027	Smith, 2005	41.46	30.59	103.98	109.25	?	?	6.9	7.8	0.73782	2.50796	?
Tyrannosaurus	Tyrannosauridae	Comp/	mx05	AMNH 5027	Smith, 2005	48.6	31.17	102.44	104.79	?	?	7	7.5	0.641358	2.10782	?
Tyrannosaurus	Tyrannosauridae	Comp/	mx06	AMNH 5027	Smith, 2005	38.37	24.42	77.64	88.33	?	?	8	7.4	0.636435	2.02346	?
Tyrannosaurus	Tyrannosauridae	Comp/	mx07	AMNH 5027	Smith, 2005	40.01	25.31	79.7	84.23	?	?	8.6	7.4	0.632592	1.992	?
Tyrannosaurus	Tyrannosauridae	Comp/	mx08	AMNH 5027	Smith, 2005	37.54	26.05	82.14	84.04	?	?	8.3	8.3	0.693926	2.18807	?
Tyrannosaurus	Tyrannosauridae	Right	mx11	AMNH 5027	Smith, 2005	25.92	16.46	37.57	42.72	?	?	10	10.5	0.635031	1.44946	?
Tyrannosaurus	Tyrannosauridae	Left	mx04	AMNH 5027	Smith, 2005	50.01	33.93	104.06	115.51	?	?	8.5	8	0.678464	2.08078	?
Tyrannosaurus	Tyrannosauridae	Left	mx01	SDSM 12047	Smith, 2005	49.49	34.82	100.89	103.67	?	?	7	6.5	0.703576	2.03859	?
Tyrannosaurus	Tyrannosauridae	Left	mx02	SDSM 12047	Smith, 2005	36.77	28.68	81.6	88.33	?	?	7	7	0.779984	2.2192	?
Tyrannosaurus	Tyrannosauridae	Left	mx03	SDSM 12047	Smith, 2005	47.17	32.77	117.06	120.69	?	?	7	7.5	0.694721	2.48166	?
Tyrannosaurus	Tyrannosauridae	Left	mx04	SDSM 12047	Smith, 2005	46.68	36.68	108.53	116.36	?	?	7	6.7	0.785775	2.32498	?
Tyrannosaurus	Tyrannosauridae	Comp/	mx08	SDSM 12047	Smith, 2005	43.6	27.5	87.85	105.7	?	?	8	8	0.630734	2.01491	?
Tyrannosaurus	Tyrannosauridae	Left	mx10	SDSM 12047	Smith, 2005	42.51	26.68	91.27	103.51	?	?	8	7.8	0.627617	2.14702	?
Tyrannosaurus	Tyrannosauridae	Comp/	mx11	SDSM 12047	Smith, 2005	30.97	20.17	51.14	57.92	?	?	7.8	8.5	0.651275	1.65128	?
Tyrannosaurus	Tyrannosauridae	Right	mx06	SDSM 12047	Smith, 2005	48	33.14	105.46	116.94	?	?		7	0.690417	2.19708	?
Tyrannosaurus	Tyrannosauridae	Right	mx12	SDSM 12047	Smith, 2005	22.5	12.83	32.08	39.31	?	?	9	9	0.570222	1.42578	?
Tyrannosaurus	Tyrannosauridae	Left	d04	SDSM 12047	Smith, 2005	44.9	32.89	105.61	115.88	?	?		6.7	0.732517	2.35212	?
Tyrannosaurus	Tyrannosauridae	Comp/	d05	SDSM 12047	Smith, 2005	42.37	28.11	96.28	98.9	?	?	6.9	7.5	0.663441	2.27236	?
Tyrannosaurus	Tyrannosauridae	Comp/	d06	SDSM 12047	Smith, 2005	40.22	28.37	82.23	93.04	?	?	7	7	0.70537	2.04451	?
Tyrannosaurus	Tyrannosauridae	Left	d07	SDSM 12047	Smith, 2005	39.1	26.46	74.66	80.16	?	?	8	9	0.676726	1.90946	?
Tyrannosaurus	Tyrannosauridae	Comp/	d08	SDSM 12047	Smith, 2005	34.77	25.6	68.24	75.89	?	?	7.5	7.5	0.736267	1.96261	?
Tyrannosaurus	Tyrannosauridae	Comp/	d09	SDSM 12047	Smith, 2005	30.92	20.59	55.57	63.53	?	?	8	8.5	0.665912	1.79722	?
Tyrannosaurus	Tyrannosauridae	Right	d03	SDSM 12047	Smith, 2005	46.11	30.97	99.03	109.1	?	?	7.2	7	0.671655	2.14769	?
Tyrannosaurus	Tyrannosauridae	Left	d2	CM 9380	Pers. Observ.	30.6	44.5	82.8	103.2	26.4	28.7	6.5	8	1.45425	2.70588	1.08712
Tyrannosaurus	Tyrannosauridae	Left	d4	CM 9380	Pers. Observ.	43.4	37.6	93.5	99.6	30	25.9	6.5	6.5	0.866359	2.15438	0.863333
Tyrannosaurus	Tyrannosauridae	Left	d6	CM 9380	Pers. Observ.	38.4	32.6	77	85.1	29.4	24.1	6.5	8	0.848958	2.00521	0.819728
Tyrannosaurus	Tyrannosauridae	Left	d7	CM 9380	Pers. Observ.	34.2	28.3	66.9	67.9	26.3	19.5	7.5	8	0.827485	1.95614	0.741445
Tyrannosaurus	Tyrannosauridae	Left	d12	CM 9380	Pers. Observ.	20.2	15.8	26.2	28.3	14.6	9.9	11	12	0.782178	1.29703	0.678082
Tyrannosaurus	Tyrannosauridae	Right	d1	CM 9380	Pers. Observ.	16.5	23.6	37.2	36.2	13.6	15.5	?	8	1.4303	2.25455	1.13971
Tyrannosaurus	Tyrannosauridae	Right	d3	CM 9380	Pers. Observ.	38.1	48.6	95.6	112.3	30.6	30.2	6.5	7	1.27559	2.50919	0.986928
Tyrannosaurus	Tyrannosauridae	Right	d5	CM 9380	Pers. Observ.	40.4	42.1	87.7	84.4	29.4	24.2	7	7.5	1.04208	2.17079	0.823129
Tyrannosaurus	Tyrannosauridae	Right	d7	CM 9380	Pers. Observ.	35.7	31.7	67.7	74.8	27.4	21.7	8	9	0.887955	1.89636	0.791971
Tyrannosaurus	Tyrannosauridae	Right	d8	CM 9380	Pers. Observ.	34.8	62.4	67.8	66	26.7	18.4	9.5	9	1.7931	1.94828	0.689139
Tyrannosaurus	Tyrannosauridae	Right	d10	CM 9380	Pers. Observ.	29.1	22.1	46.4	52	22.4	15.1	9	9	0.75945	1.5945	0.674107
Tyrannosaurus	Tyrannosauridae	Left	d02	CM 9380	Smith, 2005	42.34	30.87	86.64	87.83	?	?		9.7	0.729098	2.04629	?
Tyrannosaurus	Tyrannosauridae	Left	d04	CM 9380	Smith, 2005	51.1	38.04	92.07	104.05	?	?		9	0.744423	1.80176	?
Tyrannosaurus	Tyrannosauridae	Left	d06	CM 9380	Smith, 2005	46.93	35.35	82.01	87.03	?	?	9	10	0.75325	1.7475	?
Tyrannosaurus	Tyrannosauridae	Comp/	d07	CM 9380	Smith, 2005	41.69	31.29	70.93	78.07	?	?	9	8.5	0.75054	1.70137	?
Tyrannosaurus	Tyrannosauridae	Left	d12	CM 9380	Smith, 2005	21.5	16.32	34.05	37.1	?	?	10	13	0.75907	1.58372	?
Tyrannosaurus	Tyrannosauridae	Right	d01	CM 9380	Smith, 2005	25.56	18.09	35.01	40.02	?	?	9.5	11	0.707746	1.36972	?
Tyrannosaurus	Tyrannosauridae	Right	d03	CM 9380	Smith, 2005	48.46	37.48	97.52	102.32	?	?	8	7.5	0.773421	2.01238	?
Tyrannosaurus	Tyrannosauridae	Right	d05	CM 9380	Smith, 2005	47.34	37.21	96.12	100.54	?	?	8.5	9	0.786016	2.03042	?
Tyrannosaurus	Tyrannosauridae	Right	d08	CM 9380	Smith, 2005	39.08	28.71	68.04	72	?	?	8	11	0.734647	1.74104	?
Tyrannosaurus	Tyrannosauridae	Right	d10	CM 9380	Smith, 2005	30.2	23.9	51.94	62.75	?	?	9	12.5	0.791391	1.71987	?
Tyrannosaurus	Tyrannosauridae	Left	d07	BMNH R7994 (formely AMNH 5866)	Pers. Observ.	35.72	25.63	59.32	72.66	26.05	19.81	9	?	0.717525	1.66069	0.760461
Tyrannosaurus	Tyrannosauridae	Left	d08	BMNH R7994 (formely AMNH 5866)	Pers. Observ.	38.54	29.2	61.14	71.14	29.6	21.39	9	7	0.757654	1.5864	0.722635
Tyrannosaurus	Tyrannosauridae	Left	d09	BMNH R7994 (formely AMNH 5866)	Pers. Observ.	32.28	26.79	56.51	60.11	26	19.82	7.5	?	0.829926	1.75062	0.762308
Tyrannosaurus	Tyrannosauridae	Left	d11	BMNH R7994 (formely AMNH 5866)	Pers. Observ.	23.88	17.22	31.45	38.74	18.67	11.88	10	10.5	0.721106	1.317	0.636315
Tyrannosaurus	Tyrannosauridae	Left	d12	BMNH R7994 (formely AMNH 5866)	Pers. Observ.	17.83	12.06	16.35	24.51	12.98	8.84	11	11	0.676388	0.916994	0.681048
Tyrannosaurus	Tyrannosauridae	Left	d07	BMNH R7994 (formely AMNH 5866)	Smith, 2005	40.46	28.55	76.12	86.28	?	?	6.8	7.7	0.705635	1.88136	?
Tyrannosaurus	Tyrannosauridae	Left	d08	BMNH R7994 (formely AMNH 5866)	Smith, 2005	38.87	33.12	65.23	79.88	?	?	7	7.5	0.852071	1.67816	?
Tyrannosaurus	Tyrannosauridae	Left	d09	BMNH R7994 (formely AMNH 5866)	Smith, 2005	32.59	26.99	56.6	62.74	?	?	8.3	8	0.828168	1.73673	?
Tyrannosaurus	Tyrannosauridae	Left	d11	BMNH R7994 (formely AMNH 5866)	Smith, 2005	30.49	22.12	45.63	52.6	?	?	10.3	9	0.725484	1.49656	?
Tyrannosaurus	Tyrannosauridae	Left	d12	BMNH R7994 (formely AMNH 5866)	Smith, 2005	23.98	16.12	32.38	37.07	?	?	12	10.5	0.672227	1.35029	?
Tyrannosaurus	Tyrannosauridae	Left	d13	BMNH R7994 (formely AMNH 5866)	Smith, 2005	18.37	10.35	22.51	26.85	?	?	10.5	14	0.563419	1.22537	?
Tyrannosaurus	Tyrannosauridae	Left	mx06	LACM 150167	Smith, 2005	42.1	25.8	88.82	92.44	?	?	8	8.5	0.612827	2.10974	?
Tyrannosaurus	Tyrannosauridae	Right	d03	LACM 150167	Smith, 2005	38.1	23.9	73.35	86.7	?	?	8	10	0.627297	1.9252	?
Tyrannosaurus	Tyrannosauridae	Right	d04	LACM 150167	Smith, 2005	42.1	28.9	76.02	87.89	?	?	8	8.5	0.686461	1.8057	?
Tyrannosaurus	Tyrannosauridae	Right	d13	LACM 150167	Smith, 2005	16.2	11	17.75	19.9	?	?	12	14	0.679012	1.09568	?
Tyrannosaurus	Tyrannosauridae	Right	mx01	LACM 23844	Smith, 2005	46	33.7	79.09	88.18	?	?		8.5	0.732609	1.71935	?
Tyrannosaurus	Tyrannosauridae	Right	mx03	LACM 23844	Smith, 2005	54.5	34.4	117.1	138.9	?	?	6.5	8	0.631193	2.14862	?
Tyrannosaurus	Tyrannosauridae	Right	mx05	LACM 23844	Smith, 2005	47.8	32.6	100.5	110.9	?	?	6.5	10	0.682008	2.10251	?
Tyrannosaurus	Tyrannosauridae	Comp/	d02	LACM 23844	Smith, 2005	38.8	27.4	68.93	77.65	?	?		9.5	0.706186	1.77655	?
Tyrannosaurus	Tyrannosauridae	Left	d04	LACM 23844	Smith, 2005	47.1	35.1	87.99	107.4	?	?		10.5	0.745223	1.86815	?
Tyrannosaurus	Tyrannosauridae	Right	d05	LACM 23844	Smith, 2005	47.6	33.9	96.94	102.2	?	?	7.5	7	0.712185	2.03655	?
Tyrannosaurus	Tyrannosauridae	Comp/	d07	LACM 23844	Smith, 2005	37.2	27.1	60.98	71.93	?	?	8.5	8	0.728495	1.63925	?
Tyrannosaurus	Tyrannosauridae	Left	d08	LACM 23844	Smith, 2005	41.2	28.5	85.3	96.94	?	?		9.5	0.691748	2.07039	?
Tyrannosaurus	Tyrannosauridae	Left	d11	LACM 23844	Smith, 2005	20	15.9	21.78	27.29	?	?		12.5	0.795	1.089	?
Tyrannosaurus	Tyrannosauridae	Right	mx07	UCMP 118742	Smith, 2005	45.4	35	83.09	94.84	?	?		10	0.770925	1.83018	?
Tyrannosaurus	Tyrannosauridae	Right	mx08	UCMP 118742	Smith, 2005	42	30.5	71.36	78.29	?	?	8	9	0.72619	1.69905	?
Tyrannosaurus	Tyrannosauridae	Right	mx09	UCMP 118742	Smith, 2005	41.3	33.5	72.95	88.32	?	?	8	10	0.811138	1.76634	?
Tyrannosaurus	Tyrannosauridae	Right	mx11	UCMP 118742	Smith, 2005	28.8	19	48.26	54.52	?	?	8	13	0.659722	1.67569	?
Tyrannosaurus	Tyrannosauridae	Right	mx12	UCMP 118742	Smith, 2005	19.1	14	27.02	34.25	?	?	11	14	0.732984	1.41466	?
Nuthetes	Nuthetes	/	Isolated	BMNH 48208 green dot c (big tooth)	Pers. Observ.	7.72	3.57	15.03	19.18	5.96	3.43		30	0.462435	1.94689	0.575503
Nuthetes	Nuthetes	/	Isolated	BMNH 48208 A R15870 (Milner, 2002 Pl 1 fig 1-2)	Pers. Observ.	5.41	2.68	15.53	15	3.86	2.23	40	35	0.495379	2.87061	0.57772
Nuthetes	Nuthetes	/	Isolated, pmx?	BMNH 48208 B R15871 (Milner, 2002 Pl 1 fig 3-5)	Pers. Observ.	3.21	3.52	7.22	6.72	2.95	2.8	42.5	37.5	1.09657	2.24922	0.949153
Nuthetes	Nuthetes	/	Isolated	BMNH 48208 C R15872 (Milner, 2002 Pl 1, fig 6-7)	Pers. Observ.	3.7	1.36	5	5.95	2.93	1.19	37.5	37.5	0.367568	1.35135	0.406143
Nuthetes	Nuthetes	/	Isolated	BMNH 48208 D R15873 (Milner, 2002 Pl 1 fig 8-9)	Pers. Observ.	3.9	1.3	4.52	6.2	2.96	1.2	30	27.5	0.333333	1.15897	0.405405
Nuthetes	Nuthetes	/	Isolated	BMNH 48208 E R15874 (Milner, 2002 Pl 1 fig 10-12)	Pers. Observ.	3.64	1.8	8.31	8.34	2.75	1.5	55	35	0.494505	2.28297	0.545455
Nuthetes	Nuthetes	/	Isolated	BMNH 48208 F R15875 (48 208F)	Pers. Observ.	3.16	1.62	4.69	5.73	2.61	1.52		35	0.512658	1.48418	0.582375
Nuthetes	Nuthetes	/	Isolated	BMNH 48208 R15877 (Milner 2002 p. 193)	Pers. Observ.	2.98	1.04	4.86	5.39	2.1	0.92	60	42.5	0.348993	1.63087	0.438095
Nuthetes	Nuthetes	/	Isolated	BMNH 48208 R15878 (Milner 2002 p. 193)	Pers. Observ.	6.29	4.25	12.92	15.34	5.11	3.17	31.66	30	0.675676	2.05405	0.620352
Bambiraptor	Dromaeosauridae	Comp/	d06	KUVP129737	Smith et al., 2005	2.37	1.41	5.33	7.28	?	?		25	0.594937	2.24895	?
Bambiraptor	Dromaeosauridae	Comp/	d08	KUVP129737	Smith et al., 2005	2.34	1.41	5.01	6.53	?	?		25	0.602564	2.14103	?
Bambiraptor	Dromaeosauridae	Left	d09	KUVP129737	Smith et al., 2005	2.08	1.4	4.82	5.25	?	?			0.673077	2.31731	?
Bambiraptor	Dromaeosauridae	Right	d05	KUVP129737	Smith et al., 2005	2.37	1.61	4.91	6.83	?	?		30	0.679325	2.07173	?
Bambiraptor	Dromaeosauridae	Right	d07	KUVP129737	Smith et al., 2005	2.47	1.24	5.58	6.39	?	?		30	0.502024	2.25911	?
Bambiraptor	Dromaeosauridae	Left	mx04	KUVP129737	Smith et al., 2005	2.61	1.41	5.99	7.13	?	?		25	0.54023	2.29502	?
Bambiraptor	Dromaeosauridae	Left	mx06	KUVP129737	Smith et al., 2005	2.35	1.2	5.86	6.86	?	?		24.2	0.510638	2.49362	?
Bambiraptor	Dromaeosauridae	Left	mx09	KUVP129737	Smith et al., 2005	2.54	0.99	4.62	5.14	?	?		32.5	0.389764	1.8189	?
Bambiraptor	Dromaeosauridae	/	Isolated	KUVP129737	Smith et al., 2005	3.22	1.37	5.66	6.95	?	?		23.7	0.425466	1.75776	?
Bambiraptor	Dromaeosauridae	/	Isolated, most mesial?	KUVP129737	Smith et al., 2005	2.15	1.57	4.03	4.39	?	?			0.730233	1.87442	?
Deinonychus	Dromaeosauridae	Left	d01	YPM 5232 66-11	Smith et al., 2005	5.07	3	8.85	10.37	?	?	24.8	17.2	0.591716	1.74556	?
Deinonychus	Dromaeosauridae	Left	d12	YPM 5232 66-11	Smith et al., 2005	7.07	3.2	10.07	12.31	?	?	29.5	17.5	0.452617	1.42433	?
Deinonychus	Dromaeosauridae	Comp/	d13	YPM 5232 66-11	Smith et al., 2005	6.76	2.93	9.56	12.29	?	?	27.5	16.3	0.433432	1.4142	?
Deinonychus	Dromaeosauridae	Right	d14	YPM 5232 612	Smith et al., 2005	6.74	2.8	9.14	11.78	?	?	29.5	17.8	0.41543	1.35608	?
Deinonychus	Dromaeosauridae	Right	d16	YPM 5232 612	Smith et al., 2005	5.35	2.41	6.53	8.35	?	?	29	17.5	0.450467	1.22056	?
Deinonychus	Dromaeosauridae	Right	d07	YPM 5232 557	Smith et al., 2005	7.15	3.23	11.01	13.5	?	?	28.5	17.5	0.451748	1.53986	?
Deinonychus	Dromaeosauridae	Right	d07	YPM 5232 557	Smith et al., 2005	7.15	3.23	11.01	13.5	?	?	28.5	17.5	0.451748	1.53986	?
Deinonychus	Dromaeosauridae	Right	d08	YPM 5232 557	Smith et al., 2005	6.36	3.07	10.4	12.1	?	?	28.5		0.482704	1.63522	?
Deinonychus	Dromaeosauridae	Right	d10	YPM 5232 557	Smith et al., 2005	7.04	3.2	12.23	14.17	?	?	27.5	17.5	0.454545	1.73722	?
Deinonychus	Dromaeosauridae	Right	mx01	YPM 5232 557	Smith et al., 2005	7.13	4	13.58	16.14	?	?	25	15	0.56101	1.90463	?
Deinonychus	Dromaeosauridae	Right	pm01	YPM 5232 557	Smith et al., 2005	5.74	3.2	11.79	10.8	?	?	20	20	0.557491	2.05401	?
Deinonychus	Dromaeosauridae	Left	mx03	MCZ8791	Smith et al., 2005	6.11	2.58	8.77	13.7	?	?	28	17.3	0.422259	1.43535	?
Dromaeosaurus	Dromaeosauridae	Left	mx3	AMNH 5356	Pers. Observ.	7.95	4.84	17.97	21.66	6.73	4.5	17.5	18.75	0.608805	2.26038	0.668648
Dromaeosaurus	Dromaeosauridae	Right	mx3	AMNH 5356	Pers. Observ.	6.91	4.18	12.34	15.5	5.71	3.36	13.75	16.66	0.60492	1.78582	0.588441
Dromaeosaurus	Dromaeosauridae	Left	dt2	AMNH 5356	Pers. Observ.	5.99	4.45	12.8	14	4.8	3.26	17.5	20	0.742905	2.13689	0.679167
Dromaeosaurus	Dromaeosauridae	Left	dt3	AMNH 5356	Pers. Observ.	6.19	3.97	13.78	13.91	5.58	3.42	16.66	15.83	0.641357	2.22617	0.612903
Dromaeosaurus	Dromaeosauridae	Left	dt5	AMNH 5356	Pers. Observ.	7.24	4.06	14.77	15.27	5.91	3.28	?	?	0.560773	2.04006	0.554992
Dromaeosaurus	Dromaeosauridae	Left	dt8	AMNH 5356	Pers. Observ.	5.57	3.26	10.14	11.05	5.18	2.94	15	20	0.585278	1.82047	0.567568
Dromaeosaurus	Dromaeosauridae	Left	dt9	AMNH 5356	Pers. Observ.	6.18	3.48	9.98	11.37	5.45	2.9	?	22.5	0.563107	1.61489	0.53211
Dromaeosaurus	Dromaeosauridae	Right	Isolated, mesial (with long wear facet)	AMNH 5356	Pers. Observ.	4.45	4.2	10.87	11.29	3.59	3.35	15	14.5	0.94382	2.4427	0.933148
Dromaeosaurus	Dromaeosauridae	Right	Isolated, mesial (with whole root)	AMNH 5356	Pers. Observ.	4.99	5.99	13.15	12.72	4.28	4.36	14	15	1.2004	2.63527	1.01869
Dromaeosaurus	Dromaeosauridae	Right	Isolated, mesial (piece of root)	AMNH 5356	Pers. Observ.	4.22	4.15	9.02	10.96	3.5	3.34	13	14	0.983412	2.13744	0.954286
Dromaeosaurus	Dromaeosauridae	Comp/	mx03	AMNH 5356	Smith et al., 2005	7.21	4.06	12.86	15.8	?	?	13.8	17	0.563107	1.78363	?
Dromaeosaurus	Dromaeosauridae	Comp/	mx04	AMNH 5356	Smith et al., 2005	6.84	3.7	11.58	13.97	?	?	16	20	0.540936	1.69298	?
Dromaeosaurus	Dromaeosauridae	Left	mx05	AMNH 5356	Smith et al., 2005	7.64	4.02	12.38	16.37	?	?	17.5	17.5	0.526178	1.62042	?
Dromaeosaurus	Dromaeosauridae	Comp/	mx06	AMNH 5356	Smith et al., 2005	6.28	3.13	10.68	12.4	?	?	18.8	20	0.498408	1.70064	?
Dromaeosaurus	Dromaeosauridae	Right	mx02	AMNH 5356	Smith et al., 2005	6.69	3.32	10.98	12.89	?	?	17.5	17.5	0.496263	1.64126	?
Dromaeosaurus	Dromaeosauridae	Right	mx07	AMNH 5356	Smith et al., 2005	5.7	3.11	9.7	11	?	?			0.545614	1.70175	?
Dromaeosaurus	Dromaeosauridae	Left	d02	AMNH 5356	Smith et al., 2005	5.46	4.03	9.4	10.5	?	?	15		0.738095	1.72161	?
Dromaeosaurus	Dromaeosauridae	Left	d03	AMNH 5356	Smith et al., 2005	6.09	3.81	11.55	12.34	?	?	13.8	15	0.625616	1.89655	?
Dromaeosaurus	Dromaeosauridae	Left	d04	AMNH 5356	Smith et al., 2005	6.47	3.91	11.22	13.1	?	?	17	17.5	0.604328	1.73416	?
Dromaeosaurus	Dromaeosauridae	Left	d05	AMNH 5356	Smith et al., 2005	6.56	3.89	11.27	12.99	?	?	17	17.5	0.592988	1.71799	?
Dromaeosaurus	Dromaeosauridae	Left	d08	AMNH 5356	Smith et al., 2005	5.56	3.27	8.52	10.7	?	?	17	17.5	0.588129	1.53237	?
Dromaeosaurus	Dromaeosauridae	/	Isolated	TMP 1999.055.0328	Sankey et al., 2002	3.9	2.3	8.5	?	?	?		20	0.589744	2.17949	?
Dromaeosaurus	Dromaeosauridae	/	Isolated	TMP 1989.077.0006	Sankey et al., 2002	4.5	2.9	11.5	?	?	?		16.3	0.644444	2.55556	?
Dromaeosaurus	Dromaeosauridae	/	Isolated	TMP 1989.077.0006	Sankey et al., 2002	4.7	2.8	11	?	?	?		17.5	0.595745	2.34043	?
Dromaeosaurus	Dromaeosauridae	/	Isolated	TMP 1992.077.0002	Sankey et al., 2002	5.9	3.9	10.5	?	?	?		20	0.661017	1.77966	?
Dromaeosaurus	Dromaeosauridae	/	Isolated	TMP 1985.068.0032	Sankey et al., 2002	5.3	4.2	14.5	?	?	?		17.5	0.792453	2.73585	?
Dromaeosaurus	Dromaeosauridae	/	Isolated	TMP 1987.153.0056	Sankey et al., 2002	5.7	3.9	9.5	?	?	?		17.5	0.684211	1.66667	?
Dromaeosaurus	Dromaeosauridae	/	Isolated	TMP 1985.036.0332	Sankey et al., 2002	3.6	2.3	6.4	?	?	?		25	0.638889	1.77778	?
Dromaeosaurus	Dromaeosauridae	/	Isolated	TMP 1995.143.0045	Sankey et al., 2002	4.1	2.8	9	?	?	?		20	0.682927	2.19512	?
Dromaeosaurus	Dromaeosauridae	/	Isolated	TMP 1980.008.0298	Sankey et al., 2002	4.3	2.7	9.8	?	?	?		15	0.627907	2.27907	?
Dromaeosaurus	Dromaeosauridae	/	Isolated	TMP 1980.008.0308	Sankey et al., 2002	4.9	2.7	8.5	?	?	?		17.5	0.55102	1.73469	?
Dromaeosaurus	Dromaeosauridae	/	Isolated	TMP 1981.016.0281	Sankey et al., 2002	5	3.2	10	?	?	?		15	0.64	2	?
Dromaeosaurus	Dromaeosauridae	/	Isolated	TMP 1995.406.0004	Sankey et al., 2002	5	3.5	11.4	?	?	?		17.5	0.7	2.28	?
Dromaeosaurus	Dromaeosauridae	/	Isolated	TMP 1986.130.0218	Sankey et al., 2002	5.1	3.1	10.8	?	?	?		16.25	0.607843	2.11765	?
Dromaeosaurus	Dromaeosauridae	/	Isolated	TMP 1986.130.0211	Sankey et al., 2002 and Longrich, 2008	5.2	3.1	9.5	?	?	?	15.2	15	0.596154	1.82692	?
Dromaeosaurus	Dromaeosauridae	/	Isolated	TMP 1981.026.0175	Sankey et al., 2002 and Longrich, 2008	5.4	3.2	11	?	?	?	19.8	17.5	0.592593	2.03704	?
Dromaeosaurus	Dromaeosauridae	/	Isolated	TMP 1998.093.0172	Sankey et al., 2002	5.4	2.9	10.5	?	?	?		17.5	0.537037	1.94444	?
Dromaeosaurus	Dromaeosauridae	/	Isolated	TMP 1981.014.0060	Sankey et al., 2002	5.5	3.7	11.5	?	?	?		17.5	0.672727	2.09091	?
Dromaeosaurus	Dromaeosauridae	/	Isolated	TMP 1995.171.0040	Sankey et al., 2002	5.5	3.7	12.3	?	?	?		20	0.672727	2.23636	?
Dromaeosaurus	Dromaeosauridae	/	Isolated	TMP 1995.171.0040	Sankey et al., 2002	6.2	3.5	14	?	?	?		20	0.564516	2.25806	?
Dromaeosaurus	Dromaeosauridae	/	Isolated	TMP 1966.025.0016	Sankey et al., 2002 and Longrich, 2008	5.7	3.3	14	?	?	?	18.6	16.25	0.578947	2.45614	?
Dromaeosaurus	Dromaeosauridae	/	Isolated	TMP 1979.008.0732	Sankey et al., 2002	6.1	3.9	13	?	?	?		17.5	0.639344	2.13115	?
Dromaeosaurus	Dromaeosauridae	/	Isolated	TMP 1980.016.2094	Sankey et al., 2002	7.1	4	13.5	?	?	?		17.5	0.56338	1.90141	?
Dromaeosaurus	Dromaeosauridae	/	Isolated	TMP1981.027.0066	Sankey et al., 2002	7	4.5	13.5	?	?	?		15	0.642857	1.92857	?
Dromaeosaurus	Dromaeosauridae	/	Isolated	TMP 1982.018.0137	Sankey et al., 2002	6.4	4	11	?	?	?		16.25	0.625	1.71875	?
Dromaeosaurus	Dromaeosauridae	/	Isolated	TMP 1983.067.0038	Sankey et al., 2002	7.8	4.1	13.2	?	?	?		15	0.525641	1.69231	?
Dromaeosaurus	Dromaeosauridae	/	Isolated	TMP 1984.067.0115	Sankey et al., 2002 and Longrich, 2008	6	3.2	12	?	?	?	17.4	17.5	0.533333	2	?
Dromaeosaurus	Dromaeosauridae	/	Isolated	TMP 1984.089.0048	Sankey et al., 2002	6	3.5	14.5	?	?	?		22.5	0.583333	2.41667	?
Dromaeosaurus	Dromaeosauridae	/	Isolated	TMP 1986.018.0099	Sankey et al., 2002	6	3.7	13.5	?	?	?		16.25	0.616667	2.25	?
Dromaeosaurus	Dromaeosauridae	/	Isolated	TMP 1986.076.0011	Sankey et al., 2002	7.9	5.1	17.2	?	?	?		17.5	0.64557	2.17722	?
Dromaeosaurus	Dromaeosauridae	/	Isolated	TMP1989.155.0002	Sankey et al., 2002	7.9	4	14.5	?	?	?		16.25	0.506329	1.83544	?
Dromaeosaurus	Dromaeosauridae	/	Isolated	TMP 1989.036.0354	Sankey et al., 2002	6.1	3.7	13	?	?	?		15	0.606557	2.13115	?
Dromaeosaurus	Dromaeosauridae	/	Isolated	TMP 1993.036.0460	Sankey et al., 2002	5.4	4	16.5	?	?	?		15	0.740741	3.05556	?
Dromaeosaurus	Dromaeosauridae	/	Isolated	TMP 1993.036.0462	Sankey et al., 2002	6.5	3.7	13.5	?	?	?		17.5	0.569231	2.07692	?
Dromaeosaurus	Dromaeosauridae	/	Isolated	TMP 1993.036.0472	Sankey et al., 2002	6.5	4	13	?	?	?		18.75	0.615385	2	?
Dromaeosaurus	Dromaeosauridae	/	Isolated	TMP 1994.012.0241	Sankey et al., 2002	7.2	3.9	15.5	?	?	?		18.75	0.541667	2.15278	?
Dromaeosaurus	Dromaeosauridae	/	Isolated	TMP 1994.012.0247	Sankey et al., 2002	7.1	4.3	15.5	?	?	?		15	0.605634	2.1831	?
Dromaeosaurus	Dromaeosauridae	/	Isolated	TMP 1994.012.0652	Sankey et al., 2002	6.4	4.3	12.5	?	?	?		18.75	0.671875	1.95312	?
Dromaeosaurus	Dromaeosauridae	/	Isolated	TMP 1994.172.0039	Sankey et al., 2002	5.6	3.9	12	?	?	?		15	0.696429	2.14286	?
Dromaeosaurus	Dromaeosauridae	/	Isolated	TMP 1995.127.0026-a	Sankey et al., 2002	6.3	3.6	10.5	?	?	?		15	0.571429	1.66667	?
Dromaeosaurus	Dromaeosauridae	/	Isolated	TMP 1995.137.0001	Sankey et al., 2002	6.1	3.3	10.5	?	?	?		25	0.540984	1.72131	?
Dromaeosaurus	Dromaeosauridae	/	Isolated	TMP 1996.012.0362	Sankey et al., 2002	6.3	3.9	13.5	?	?	?		16.25	0.619048	2.14286	?
Dromaeosaurus	Dromaeosauridae	/	Isolated	TMP 1995.151.0010	Sankey et al., 2002	6.8	3.3	13	?	?	?		18.75	0.485294	1.91176	?
Dromaeosaurus	Dromaeosauridae	/	Isolated	TMP 1979.014.1000	Sankey et al., 2002	4.2	2.7	8.8	?	?	?		15	0.642857	2.09524	?
Dromaeosaurus	Dromaeosauridae	/	Isolated	TMP 1979.015.0002	Sankey et al., 2002	5.5	3.9	13	?	?	?		15	0.709091	2.36364	?
Dromaeosaurus	Dromaeosauridae	/	Isolated	TMP 1981.016.0161	Sankey et al., 2002	4	3	10.5	?	?	?		15	0.75	2.625	?
Dromaeosaurus	Dromaeosauridae	/	Isolated	TMP 1981.022.0093	Sankey et al., 2002	3.5	2.7	7.8	?	?	?		17.5	0.771429	2.22857	?
Dromaeosaurus	Dromaeosauridae	/	Isolated	TMP 1984.089.0047	Sankey et al., 2002	5	4.1	11	?	?	?		16.25	0.82	2.2	?
Dromaeosaurus	Dromaeosauridae	/	Isolated	TMP 1985.036.0336	Sankey et al., 2002	4.9	3.5	11	?	?	?		20	0.714286	2.2449	?
Dromaeosaurus	Dromaeosauridae	/	Isolated	TMP 1985.052.0010	Sankey et al., 2002	3.8	2	6.5	?	?	?		22.5	0.526316	1.71053	?
Dromaeosaurus	Dromaeosauridae	/	Isolated	TMP 1985.059.0081	Sankey et al., 2002	5.5	3.4	12	?	?	?		16.25	0.618182	2.18182	?
Dromaeosaurus	Dromaeosauridae	/	Isolated	TMP 1985.068.0047	Sankey et al., 2002	4.9	2.5	9.8	?	?	?		16.25	0.510204	2	?
Dromaeosaurus	Dromaeosauridae	/	Isolated	TMP 1986.054.0067	Sankey et al., 2002	3.8	2.8	8	?	?	?		17.5	0.736842	2.10526	?
Dromaeosaurus	Dromaeosauridae	/	Isolated	TMP 1988.050.0127	Sankey et al., 2002	4.1	2.5	10	?	?	?		17.5	0.609756	2.43902	?
Dromaeosaurus	Dromaeosauridae	/	Isolated	TMP 1990.145.0001	Sankey et al., 2002	5.8	3.9	10.7	?	?	?		15	0.672414	1.84483	?
Dromaeosaurus	Dromaeosauridae	/	Isolated	TMP 1994.012.0266	Sankey et al., 2002	3.8	2.9	9.2	?	?	?		15	0.763158	2.42105	?
Dromaeosaurus	Dromaeosauridae	/	Isolated	TMP 1995.134.0005	Sankey et al., 2002	5.1	4.2	11	?	?	?		17.5	0.823529	2.15686	?
Dromaeosaurus	Dromaeosauridae	/	Isolated	TMP 1995.151.0008	Sankey et al., 2002	4.3	3.1	10.5	?	?	?		17.5	0.72093	2.44186	?
Dromaeosaurus	Dromaeosauridae	/	Isolated	TMP 1995.181.0009	Sankey et al., 2002	3	2.1	7.3	?	?	?		20	0.7	2.43333	?
Dromaeosaurus	Dromaeosauridae	/	Isolated	Bobs site	Sankey et al., 2002	6	4.6	13	?	?	?		15	0.766667	2.16667	?
Dromaeosaurus	Dromaeosauridae	/	Isolated	TMP 1980.008.0214	Longrich, 2008	5.04	3.12	9.04	?	?	?		25.1	0.619048	1.79365	?
Dromaeosaurus	Dromaeosauridae	/	Isolated	TMP 1985.066.0056	Longrich, 2008	5.16	2.96	10.96	?	?	?	14.2	15.2	0.573643	2.12403	?
Dromaeosaurus	Dromaeosauridae	/	Isolated	TMP 2001.012.0181	Longrich, 2008	7.3	4.53	12.52	?	?	?	15.2	14.7	0.620548	1.71507	?
Velociraptor	Dromaeosauridae	Left	pmx1	AMNH 6515	Pers. Observ.	3.74	1.49	6.19	7.29	3.22	1.65		35	0.398396	1.65508	0.512422
Velociraptor	Dromaeosauridae	Left	pmx4	AMNH 6515	Pers. Observ.	3.89	1.76	5.9	6.26	2.68	1.05		30	0.452442	1.51671	0.391791
Velociraptor	Dromaeosauridae	Left	mx04	AMNH 6515	Pers. Observ.	4.75	1.8	7.89	9.56	3.83	1.52		30	0.378947	1.66105	0.396867
Velociraptor	Dromaeosauridae	Left	dt01	AMNH 6515	Pers. Observ.	2.74	1.17	5.12	5.66	2.32	0.94		32.5	0.427007	1.86861	0.405172
Velociraptor	Dromaeosauridae	Right	mx02	AMNH 6515	Pers. Observ.	2.89	1.22	2.88	4.45	1.94	1.19		30	0.422145	0.99654	0.613402
Velociraptor	Dromaeosauridae	Right	mx05	AMNH 6515	Pers. Observ.	4.54	1.99	7.95	10.16	2.11	?		?	0.438326	1.7511	?
Velociraptor	Dromaeosauridae	Right	mx08	AMNH 6515	Pers. Observ.	4.26	1.74	7.81	9.3	3.4	1.69		27.5	0.408451	1.83333	0.497059
Velociraptor	Dromaeosauridae	Left	pm01	AMNH 6515	Smith et al., 2005	3.55	1.54	5.85	6.79	?	?		30	0.433803	1.64789	?
Velociraptor	Dromaeosauridae	Left	pm03	AMNH 6515	Smith et al., 2005	3.3	1.54	4.38	5.88	?	?		30	0.466667	1.32727	?
Velociraptor	Dromaeosauridae	Right	mx02	AMNH 6515	Smith et al., 2005	4.17	1.45	6.7	8.42	?	?		27.5	0.347722	1.60671	?
Velociraptor	Dromaeosauridae	Right	mx04	AMNH 6515	Smith et al., 2005	4.35	2.15	7.91	9.54	?	?	37.5	30	0.494253	1.81839	?
Velociraptor	Dromaeosauridae	Right	mx06	AMNH 6515	Smith et al., 2005	3.95	1.61	6.93	9.09	?	?	37.5	25	0.407595	1.75443	?
Velociraptor	Dromaeosauridae	Right	mx08	AMNH 6515	Smith et al., 2005	3.11	0.8	4.69	5.08	?	?	40	30	0.257235	1.50804	?
Velociraptor	Dromaeosauridae	Left	d01	AMNH 6515	Smith et al., 2005	2.42	1.17	4.25	5.03	?	?		30	0.483471	1.7562	?
Velociraptor	Dromaeosauridae	Left	mx01	uncat, GIN	Smith et al., 2005	4.47	2.79	7.62	9.2	?	?		25	0.624161	1.7047	?
Velociraptor	Dromaeosauridae	Left	mx03	uncat, GIN	Smith et al., 2005	6.14	2.46	9.85	12.49	?	?		25	0.400651	1.60423	?
Velociraptor	Dromaeosauridae	Left	mx05	uncat, GIN	Smith et al., 2005	5.99	2.4	9.93	12.87	?	?		20	0.400668	1.65776	?
Velociraptor	Dromaeosauridae	Left	mx06	uncat, GIN	Smith et al., 2005	4.72	1.55	6.8	9.13	?	?		22.5	0.32839	1.44068	?
Velociraptor	Dromaeosauridae	Right	mx05	uncat, GIN	Smith et al., 2005	4.69	1.98	9.44	10.31	?	?			0.422175	2.01279	?
Velociraptor	Dromaeosauridae	Right	mx08	uncat, GIN	Smith et al., 2005	4.59	2	9.25	10.53	?	?		25	0.43573	2.01525	?
Unpublished dromaeosaurid	Dromaeosauridae	Right	pmx1	UC xxx	Pers. Observ.	4.8	7.4	12.1	16.6	5.7	3.8		17.5	1.54167	2.52083	0.666667
Unpublished dromaeosaurid	Dromaeosauridae	Right	pmx2	UC xxx	Pers. Observ.	8.6	6.2	20.7	19.8	6.6	4.1		16.66	0.72093	2.40698	0.621212
Unpublished dromaeosaurid	Dromaeosauridae	Right	pmx3	UC xxx	Pers. Observ.	8.8	5.8	18.4	19.3	6.1	3.6		16	0.659091	2.09091	0.590164
Unpublished dromaeosaurid	Dromaeosauridae	Right	mx1	UC xxx	Pers. Observ.	12.1	5.1	21	35.8	9.1	5.2		16	0.421488	1.73554	0.571429
Unpublished dromaeosaurid	Dromaeosauridae	Right	mx3	UC xxx	Pers. Observ.	14.3	5.8	30	36.8	9.8	4.5	17.5	16.25	0.405594	2.0979	0.459184
Unpublished dromaeosaurid	Dromaeosauridae	Right	mx4	UC xxx	Pers. Observ.	10.5	5.5	23	27	8.1	4	17.5	15	0.52381	2.19048	0.493827
Unpublished dromaeosaurid	Dromaeosauridae	Right	mx5	UC xxx	Pers. Observ.	13.1	5.7	26	33.5	11.3	6.4	20	13.75	0.435115	1.98473	0.566372
Unpublished dromaeosaurid	Dromaeosauridae	Right	mx6	UC xxx	Pers. Observ.	11	5.3	20.5	22.7	6.7	3.8	20	17	0.481818	1.86364	0.567164
Unpublished dromaeosaurid	Dromaeosauridae	Right	mx7	UC xxx	Pers. Observ.	11.1	4.8	25	28	8.7	4.3	?	14.5	0.432432	2.25225	0.494253
Saurornitholestes	Dromaeosauridae	/	Isolated	TMP 1995.177.0048c	Sankey et al., 2002/Larson & Currie, 2013	2.1	0.9	3.4	?	?	?		35	0.428571	1.61905	?
Saurornitholestes	Dromaeosauridae	/	Isolated	TMP 1995.180.0004	Sankey et al., 2002/Larson & Currie, 2014	2.1	0.7	3.5	?	?	?		25	0.333333	1.66667	?
Saurornitholestes	Dromaeosauridae	/	Isolated	TMP 1995.092.0027	Sankey et al., 2002/Larson & Currie, 2015	2.8	1.4	6.5	?	?	?		22.5	0.5	2.32143	?
Saurornitholestes	Dromaeosauridae	/	Isolated	TMP 1987.154.0063	Sankey et al., 2002/Larson & Currie, 2016	3.4	1.9	8.1	?	?	?		21.25	0.558824	2.38235	?
Saurornitholestes	Dromaeosauridae	/	Isolated	TMP 1987.154.0064	Sankey et al., 2002/Larson & Currie, 2017	4.2	2	8.5	?	?	?		22.5	0.47619	2.02381	?
Saurornitholestes	Dromaeosauridae	/	Isolated	TMP 1987.079.0090	Sankey et al., 2002/Larson & Currie, 2018	4.4	1.9	8.5	?	?	?		20	0.431818	1.93182	?
Saurornitholestes	Dromaeosauridae	/	Isolated	TMP 1995.177.0048a	Sankey et al., 2002/Larson & Currie, 2019	2.9	1.5	6	?	?	?		20	0.517241	2.06897	?
Saurornitholestes	Dromaeosauridae	/	Isolated	TMP 1995.177.0048b	Sankey et al., 2002/Larson & Currie, 2020	1.9	1	4.7	?	?	?		27.5	0.526316	2.47368	?
Saurornitholestes	Dromaeosauridae	/	Isolated	TMP 1995.092.0016	Sankey et al., 2002/Larson & Currie, 2021	5	2.2	12.5	?	?	?		20	0.44	2.5	?
Saurornitholestes	Dromaeosauridae	/	Isolated	TMP 1995.092.0016	Sankey et al., 2002/Larson & Currie, 2022	5	2.2	13.5	?	?	?		22.5	0.44	2.7	?
Saurornitholestes	Dromaeosauridae	/	Isolated	TMP 1987.153.0055	Sankey et al., 2002/Larson & Currie, 2023	6	2.9	12	?	?	?		20	0.483333	2	?
Saurornitholestes	Dromaeosauridae	/	Isolated	TMP 1987.077.0120	Sankey et al., 2002/Larson & Currie, 2024	5.3	3.2	11.3	?	?	?		18.75	0.603774	2.13208	?
Saurornitholestes	Dromaeosauridae	/	Isolated	TMP 1995.092.0054	Sankey et al., 2002/Larson & Currie, 2025	6.9	3.1	13	?	?	?		20	0.449275	1.88406	?
Saurornitholestes	Dromaeosauridae	/	Isolated	TMP 1995.092.0028	Sankey et al., 2002/Larson & Currie, 2026	2	1.1	5	?	?	?		25	0.55	2.5	?
Saurornitholestes	Dromaeosauridae	/	Isolated	TMP 1987.062.0087	Sankey et al., 2002/Larson & Currie, 2027	4.4	2.3	10.3	?	?	?		20	0.522727	2.34091	?
Saurornitholestes	Dromaeosauridae	/	Isolated	TMP 1988.121.0039	Currie & Varricchio, 2004	5.1	2.3	9	?	?	?	30	20	0.45098	1.76471	?
Saurornitholestes	Dromaeosauridae	/	Isolated	TMP 2003.012.0083	Longrich, 2008/Larson & Currie, 2013	4.96	2.48	7.89	?	?	?	31	26.3	0.5	1.59073	?
Saurornitholestes	Dromaeosauridae	/	Isolated	TMP 2000.057.0080	Longrich, 2008/Larson & Currie, 2014	3.8	2.25	7.91	?	?	?		19.4	0.592105	2.08158	?
Saurornitholestes	Dromaeosauridae	/	Isolated	TMP 2002.079.0004	Longrich, 2008/Larson & Currie, 2015	5.08	2.14	9	?	?	?	29.9	19.5	0.42126	1.77165	?
Saurornitholestes	Dromaeosauridae	/	Isolated	TMP 2002.079.0003	Longrich, 2008/Larson & Currie, 2016	5.28	2.13	9.08	?	?	?	30.7	25.3	0.403409	1.7197	?
Saurornitholestes	Dromaeosauridae	/	Isolated	TMP 1974.010.0001	Larson & Currie, 2013	4.2	2.3	8.5	?	?	?	32.5	20	0.547619	2.02381	?
Saurornitholestes	Dromaeosauridae	/	Isolated	TMP 1974.010.0001	Larson & Currie, 2013	4	2	7.9	?	?	?	35.5	22	0.5	1.975	?
Saurornitholestes	Dromaeosauridae	/	Isolated	TMP 1987.158.0078	Sankey et al., 2002/Larson & Currie, 2013	2.7	1.1	4.2	?	?	?		32.5	0.407407	1.55556	?
Saurornitholestes	Dromaeosauridae	/	Isolated	TMP 1987.019.0068	Sankey et al., 2002/Larson & Currie, 2013	2	1	4.6	?	?	?		30	0.5	2.3	?
Saurornitholestes	Dromaeosauridae	/	Isolated	TMP 1987.031.0054	Sankey et al., 2002/Larson & Currie, 2013	2.4	1.1	4.8	?	?	?		27.5	0.458333	2	?
Saurornitholestes	Dromaeosauridae	/	Isolated	TMP 1987.004.0047	Sankey et al., 2002/Larson & Currie, 2013	2.2	0.7	4.1	?	?	?		35	0.318182	1.86364	?
Saurornitholestes	Dromaeosauridae	/	Isolated	TMP 1987.048.0077	Sankey et al., 2002/Larson & Currie, 2013	4.6	1.7	6.7	?	?	?		25	0.369565	1.45652	?
Saurornitholestes	Dromaeosauridae	/	Isolated	TMP 1995.127.0025c	Sankey et al., 2002/Larson & Currie, 2013	3.7	1.8	6.7	?	?	?		21.25	0.486486	1.81081	?
Saurornitholestes	Dromaeosauridae	/	Isolated	TMP 1995.147.0026	Sankey et al., 2002/Larson & Currie, 2013	1.9	0.7	2.8	?	?	?		32.5	0.368421	1.47368	?
Saurornitholestes	Dromaeosauridae	/	Isolated	TMP 1995.151.0010	Sankey et al., 2002/Larson & Currie, 2013	2.4	0.9	3.9	?	?	?		32.5	0.375	1.625	?
Saurornitholestes	Dromaeosauridae	/	Isolated	TMP 1995.181.0011	Sankey et al., 2002/Larson & Currie, 2013	1.9	1	5	?	?	?		25	0.526316	2.63158	?
Saurornitholestes	Dromaeosauridae	/	Isolated	TMP 1996.012.0366	Sankey et al., 2002/Larson & Currie, 2013	4.2	1.5	6.3	?	?	?		22.5	0.357143	1.5	?
Saurornitholestes	Dromaeosauridae	/	Isolated	TMP 1987.158.0080	Sankey et al., 2002/Larson & Currie, 2013	3.9	1.9	9	?	?	?		21.25	0.487179	2.30769	?
Saurornitholestes	Dromaeosauridae	/	Isolated	TMP 1987.158.0081	Sankey et al., 2002/Larson & Currie, 2013	4.3	2	11.2	?	?	?		25	0.465116	2.60465	?
Saurornitholestes	Dromaeosauridae	/	Isolated	TMP 1987.033.0055	Sankey et al., 2002/Larson & Currie, 2013	4	2.1	9.9	?	?	?		20	0.525	2.475	?
Saurornitholestes	Dromaeosauridae	/	Isolated	TMP 1987.036.0392	Sankey et al., 2002/Larson & Currie, 2013	5.5	2.2	13	?	?	?		20	0.4	2.36364	?
Saurornitholestes	Dromaeosauridae	/	Isolated	TMP 1987.051.0023	Sankey et al., 2002/Larson & Currie, 2013	3.8	1.4	8.2	?	?	?		25	0.368421	2.15789	?
Saurornitholestes	Dromaeosauridae	/	Isolated	TMP 1987.072.0023	Sankey et al., 2002/Larson & Currie, 2013	4.9	2.2	9.6	?	?	?		20	0.44898	1.95918	?
Saurornitholestes	Dromaeosauridae	/	Isolated	TMP 1987.072.0026	Sankey et al., 2002/Larson & Currie, 2013	5	2.3	13	?	?	?		20	0.46	2.6	?
Saurornitholestes	Dromaeosauridae	/	Isolated	TMP 1987.072.0004	Sankey et al., 2002/Larson & Currie, 2013	5.4	2.5	13	?	?	?		20	0.462963	2.40741	?
Saurornitholestes	Dromaeosauridae	/	Isolated	TMP 1995.012.0109	Sankey et al., 2002/Larson & Currie, 2013	5.9	2.8	13	?	?	?		18.75	0.474576	2.20339	?
Saurornitholestes	Dromaeosauridae	/	Isolated	TMP 1995.126.0029	Sankey et al., 2002/Larson & Currie, 2013	5	2.1	12	?	?	?		25	0.42	2.4	?
Saurornitholestes	Dromaeosauridae	/	Isolated	TMP 1995.127.0025a	Sankey et al., 2002/Larson & Currie, 2013	5.3	2.3	11.8	?	?	?		21.25	0.433962	2.22642	?
Saurornitholestes	Dromaeosauridae	/	Isolated	TMP 1995.127.0025b	Sankey et al., 2002/Larson & Currie, 2013	4.5	1.8	7.8	?	?	?		23.75	0.4	1.73333	?
Saurornitholestes	Dromaeosauridae	/	Isolated	TMP 1995.127.0025d	Sankey et al., 2002/Larson & Currie, 2013	4.2	1.7	7.5	?	?	?		20	0.404762	1.78571	?
Saurornitholestes	Dromaeosauridae	/	Isolated	TMP 1995.129.0002	Sankey et al., 2002/Larson & Currie, 2013	4.9	2.2	9.6	?	?	?		20	0.44898	1.95918	?
Saurornitholestes	Dromaeosauridae	/	Isolated	TMP 1995.131.0012	Sankey et al., 2002/Larson & Currie, 2013	5.1	2.1	9.5	?	?	?		20	0.411765	1.86275	?
Saurornitholestes	Dromaeosauridae	/	Isolated	TMP 1995.137.0002a	Sankey et al., 2002/Larson & Currie, 2013	5	2.3	9.2	?	?	?		20	0.46	1.84	?
Saurornitholestes	Dromaeosauridae	/	Isolated	TMP 1995.137.0002b	Sankey et al., 2002/Larson & Currie, 2013	4.9	2.1	10.5	?	?	?		20	0.428571	2.14286	?
Saurornitholestes	Dromaeosauridae	/	Isolated	TMP 1995.179.0003	Sankey et al., 2002/Larson & Currie, 2013	4.7	2.2	10.4	?	?	?		21.25	0.468085	2.21277	?
Saurornitholestes	Dromaeosauridae	/	Isolated	TMP 1995.019.0004	Sankey et al., 2002/Larson & Currie, 2013	4.2	1.5	8	?	?	?		22.5	0.357143	1.90476	?
Saurornitholestes	Dromaeosauridae	/	Isolated	TMP 1995.002.0018	Sankey et al., 2002/Larson & Currie, 2013	4.2	2.5	10.5	?	?	?		18.75	0.595238	2.5	?
Saurornitholestes	Dromaeosauridae	/	Isolated	TMP 1995.406.0005	Sankey et al., 2002/Larson & Currie, 2013	4.7	2	10.3	?	?	?		25	0.425532	2.19149	?
Saurornitholestes	Dromaeosauridae	/	Isolated	TMP 1996.012.0361	Sankey et al., 2002/Larson & Currie, 2013	5.9	2.7	13	?	?	?		20	0.457627	2.20339	?
Saurornitholestes	Dromaeosauridae	/	Isolated	TMP 1996.012.0363	Sankey et al., 2002/Larson & Currie, 2013	4.8	2	9.2	?	?	?		20	0.416667	1.91667	?
Saurornitholestes	Dromaeosauridae	/	Isolated	TMP 1996.012.0038	Sankey et al., 2002/Larson & Currie, 2013	5.1	2.1	11.7	?	?	?		25	0.411765	2.29412	?
Saurornitholestes	Dromaeosauridae	/	Isolated	TMP 1987.036.0011	Sankey et al., 2002/Larson & Currie, 2013	4.5	2.4	9.5	?	?	?		20	0.533333	2.11111	?
Saurornitholestes	Dromaeosauridae	/	Isolated	TMP 1987.043.0005	Sankey et al., 2002/Larson & Currie, 2013	5.7	2.1	11.2	?	?	?		22.5	0.368421	1.96491	?
Saurornitholestes	Dromaeosauridae	/	Isolated	TMP 1987.046.0053	Sankey et al., 2002/Larson & Currie, 2013	4.8	2.2	9.4	?	?	?		20	0.458333	1.95833	?
Saurornitholestes	Dromaeosauridae	/	Isolated	TMP 1996.012.0102	Sankey et al., 2002/Larson & Currie, 2013	5.5	3.2	11.2	?	?	?		25	0.581818	2.03636	?
Saurornitholestes	Dromaeosauridae	/	Isolated	TMP 1996.012.0104	Sankey et al., 2002/Larson & Currie, 2013	5.6	2.6	10.8	?	?	?		20	0.464286	1.92857	?
Saurornitholestes	Dromaeosauridae	/	Isolated	TMP 1996.012.0112	Sankey et al., 2002/Larson & Currie, 2013	7.9	2.8	16	?	?	?		18.75	0.35443	2.02532	?
Saurornitholestes	Dromaeosauridae	/	Isolated	TMP 1996.012.0115	Sankey et al., 2002/Larson & Currie, 2013	5.5	2.7	14	?	?	?		21.25	0.490909	2.54545	?
Saurornitholestes	Dromaeosauridae	/	Isolated	TMP 1996.012.0118	Sankey et al., 2002/Larson & Currie, 2013	5.1	2.2	9	?	?	?		27.5	0.431373	1.76471	?
Saurornitholestes	Dromaeosauridae	/	Isolated	TMP 1996.012.0034	Sankey et al., 2002/Larson & Currie, 2013	6.4	2.6	13	?	?	?		18.75	0.40625	2.03125	?
Saurornitholestes	Dromaeosauridae	/	Isolated	TMP 1996.012.0360	Sankey et al., 2002/Larson & Currie, 2013	5	1.9	9	?	?	?		21.25	0.38	1.8	?
Saurornitholestes	Dromaeosauridae	/	Isolated	TMP 1996.012.0364	Sankey et al., 2002/Larson & Currie, 2013	5.3	2.1	9	?	?	?		20	0.396226	1.69811	?
Saurornitholestes	Dromaeosauridae	/	Isolated	TMP 1995.182.0021	Sankey et al., 2002/Larson & Currie, 2013	3.5	1.7	7.6	?	?	?		20	0.485714	2.17143	?
Saurornitholestes	Dromaeosauridae	/	Isolated	TMP 1995.184.0023	Sankey et al., 2002/Larson & Currie, 2013	3.7	1.9	8.3	?	?	?		20	0.513514	2.24324	?
Saurornitholestes	Dromaeosauridae	/	Isolated	TMP 1995.021.0005	Sankey et al., 2002/Larson & Currie, 2013	4.7	2.4	9.2	?	?	?		18.75	0.510638	1.95745	?
Saurornitholestes	Dromaeosauridae	/	Isolated	TMP 1987.112.0010	Sankey et al., 2002/Larson & Currie, 2013	3.8	1.6	8.7	?	?	?		30	0.421053	2.28947	?
Saurornitholestes	Dromaeosauridae	/	Isolated	TMP 1987.112.0021	Sankey et al., 2002/Larson & Currie, 2013	5.6	1.4	6.3	?	?	?		23.75	0.25	1.125	?
Saurornitholestes	Dromaeosauridae	/	Isolated	TMP 1987.112.0009	Sankey et al., 2002/Larson & Currie, 2013	4.2	2	8.1	?	?	?		21.25	0.47619	1.92857	?
Saurornitholestes	Dromaeosauridae	/	Isolated	TMP 1987.112.0028	Sankey et al., 2002/Larson & Currie, 2013	5.5	2.2	11.5	?	?	?		21.25	0.4	2.09091	?
Saurornitholestes	Dromaeosauridae	/	Isolated	TMP 1987.050.0100	Sankey et al., 2002/Larson & Currie, 2013	5.2	2.2	8.2	?	?	?		21.25	0.423077	1.57692	?
Saurornitholestes	Dromaeosauridae	/	Isolated	TMP 1987.036.0184	Sankey et al., 2002/Larson & Currie, 2013	3.5	1.9	7.5	?	?	?		21.25	0.542857	2.14286	?
Saurornitholestes	Dromaeosauridae	/	Isolated	TMP 1987.036.0418	Sankey et al., 2002/Larson & Currie, 2013	4.1	2.6	9.5	?	?	?		22.5	0.634146	2.31707	?
Saurornitholestes	Dromaeosauridae	/	Isolated	TMP 1987.036.0070	Sankey et al., 2002/Larson & Currie, 2013	4.1	2.4	9.5	?	?	?		20	0.585366	2.31707	?
Saurornitholestes	Dromaeosauridae	/	Isolated	TMP 1987.036.0093	Sankey et al., 2002/Larson & Currie, 2013	5.3	2.5	11.8	?	?	?		23.75	0.471698	2.22642	?
Saurornitholestes	Dromaeosauridae	/	Isolated	TMP 1995.012.0031	Sankey et al., 2002/Larson & Currie, 2013	5	2.4	10.5	?	?	?		20	0.48	2.1	?
Saurornitholestes	Dromaeosauridae	/	Isolated	TMP 1995.012.0033	Sankey et al., 2002/Larson & Currie, 2013	6	2.3	13	?	?	?		17.5	0.383333	2.16667	?
Saurornitholestes	Dromaeosauridae	/	Isolated	TMP 1995.012.0038	Sankey et al., 2002/Larson & Currie, 2013	5.7	2.2	11	?	?	?		18.75	0.385965	1.92982	?
Saurornitholestes	Dromaeosauridae	/	Isolated	TMP 1995.012.0040	Sankey et al., 2002/Larson & Currie, 2013	3.5	2	7.8	?	?	?		18.75	0.571429	2.22857	?
Saurornitholestes	Dromaeosauridae	/	Isolated	TMP 1995.012.0042	Sankey et al., 2002/Larson & Currie, 2013	2.9	1.7	7	?	?	?		22.5	0.586207	2.41379	?
Saurornitholestes	Dromaeosauridae	/	Isolated	TMP 1995.012.0043	Sankey et al., 2002/Larson & Currie, 2013	5	2.3	12	?	?	?		20	0.46	2.4	?
Saurornitholestes	Dromaeosauridae	/	Isolated	TMP 1995.012.0074a	Sankey et al., 2002/Larson & Currie, 2013	5.1	2.4	10.2	?	?	?		20	0.470588	2	?
Saurornitholestes	Dromaeosauridae	/	Isolated	TMP 1995.012.0074b	Sankey et al., 2002/Larson & Currie, 2013	3.8	1.6	6.3	?	?	?		22.5	0.421053	1.65789	?
Saurornitholestes	Dromaeosauridae	/	Isolated	TMP 1995.012.0074c	Sankey et al., 2002/Larson & Currie, 2013	4.9	2.2	9.4	?	?	?		26.25	0.44898	1.91837	?
Saurornitholestes	Dromaeosauridae	/	Isolated	TMP 1995.124.0004	Sankey et al., 2002/Larson & Currie, 2013	3.3	1.5	6.2	?	?	?		21.25	0.454545	1.87879	?
Saurornitholestes	Dromaeosauridae	/	Isolated	TMP 1987.036.0068	Sankey et al., 2002/Larson & Currie, 2013	5.7	2.4	11.2	?	?	?		22.5	0.421053	1.96491	?
Saurornitholestes	Dromaeosauridae	/	Isolated	TMP 1987.050.0038	Sankey et al., 2002/Larson & Currie, 2013	6.3	2.4	14.2	?	?	?		20	0.380952	2.25397	?
Saurornitholestes	Dromaeosauridae	/	Isolated	TMP 2005.049.0096	Longrich, 2008	4.69	2.28	8.01	?	?	?	34.3	17.9	0.486141	1.70789	?
Saurornitholestes	Dromaeosauridae	/	Isolated	TMP 2005.049.0119	Longrich, 2008	5.98	2.48	11.66	?	?	?	29.2	22.9	0.414716	1.94983	?
Saurornitholestes	Dromaeosauridae	/	Isolated	TMP 2005.049.0120	Longrich, 2008	5.77	2.49	11.25	?	?	?		27.7	0.431542	1.94974	?
Saurornitholestes	Dromaeosauridae	/	Isolated	TMP 2005.049.0074	Longrich, 2008	4.36	2.45	9.2	?	?	?		21.4	0.561927	2.11009	?
Saurornitholestes	Dromaeosauridae	/	Isolated	TMP 2005.049.0023	Longrich, 2008	4.89	2.45	8.74	?	?	?	27.5	19.1	0.501022	1.78732	?
Saurornitholestes	Dromaeosauridae	/	Isolated	TMP 2005.039.0007	Longrich, 2008	4.26	1.98	7.19	?	?	?	35.1	21.6	0.464789	1.68779	?
Saurornitholestes	Dromaeosauridae	/	Isolated	TMP 2005.039.0001	Longrich, 2008	5.26	2.37	10.78	?	?	?	25.9	18.9	0.45057	2.04943	?
Saurornitholestes	Dromaeosauridae	/	Isolated	TMP 2005.012.0028	Longrich, 2008	3.93	1.81	5.66	?	?	?		21.9	0.46056	1.4402	?
Saurornitholestes	Dromaeosauridae	/	Isolated	TMP 2005.009.0047	Longrich, 2008	5.24	2.77	10.8	?	?	?		20.2	0.528626	2.06107	?
Saurornitholestes	Dromaeosauridae	/	Isolated	TMP 2004.116.0026	Longrich, 2008	5.74	2.67	11.6	?	?	?		21.4	0.465157	2.02091	?
Saurornitholestes	Dromaeosauridae	/	Isolated	TMP 2004.103.0017	Longrich, 2008	3.67	1.61	4.42	?	?	?		18.4	0.438692	1.20436	?
Saurornitholestes	Dromaeosauridae	/	Isolated	TMP 2004.012.0019	Longrich, 2008	5.12	2.37	8.18	?	?	?	30.5	20.3	0.462891	1.59766	?
Saurornitholestes	Dromaeosauridae	/	Isolated	TMP 2003.012.0132	Longrich, 2008	5.42	2.37	9.21	?	?	?	30.9	21	0.437269	1.69926	?
Saurornitholestes	Dromaeosauridae	/	Isolated	TMP 2002.060.0006	Longrich, 2008	6.53	3.73	9.66	?	?	?	30.5	17.9	0.57121	1.47933	?
Saurornitholestes	Dromaeosauridae	/	Isolated	TMP 2001.012.0183	Longrich, 2008	4.7	2.17	7.67	?	?	?	42.1	21.7	0.461702	1.63191	?
Saurornitholestes	Dromaeosauridae	/	Isolated	TMP 2001.012.0180	Longrich, 2008	5.6	2.45	8.31	?	?	?	43.2	27.2	0.4375	1.48393	?
Saurornitholestes	Dromaeosauridae	/	Isolated	TMP 2002.060.0008	Longrich, 2008	5.62	2.37	10.04	?	?	?		20.2	0.421708	1.78648	?
Saurornitholestes	Dromaeosauridae	/	Isolated	TMP 2000.012.0111	Longrich, 2008	5.77	2.41	11.03	?	?	?	34.4	22.5	0.417678	1.91161	?
Saurornitholestes	Dromaeosauridae	/	Isolated	TMP 2000.057.0006	Longrich, 2008	5.79	3.16	11.54	?	?	?		19.1	0.545769	1.99309	?
Saurornitholestes	Dromaeosauridae	/	Isolated	TMP 2000.012.0116	Longrich, 2008	4.66	2.57	10.1	?	?	?		24	0.551502	2.16738	?
Saurornitholestes	Dromaeosauridae	/	Isolated	TMP 2000.012.0114	Longrich, 2008	4.75	2.38	7.58	?	?	?	24.4	21.5	0.501053	1.59579	?
Saurornitholestes	Dromaeosauridae	/	Isolated	TMP 2005.012.??	Longrich, 2008	7.5	3.68	12.85	?	?	?		24.5	0.490667	1.71333	?
Saurornitholestes	Dromaeosauridae	/	Isolated	TMP 2004.012.0018	Longrich, 2008	7.07	3.13	8.38	?	?	?		26.8	0.442716	1.18529	?
Saurornitholestes	Dromaeosauridae	/	Isolated	TMP 2003.012.0189	Longrich, 2008	5.34	2.82	10.1	?	?	?		19.4	0.52809	1.89139	?
Saurornitholestes	Dromaeosauridae	/	Isolated	TMP 1983.036.0236	Longrich, 2008	3.82	1.75	7.52	?	?	?	41.7	30.5	0.458115	1.96859	?
Saurornitholestes	Dromaeosauridae	/	Isolated	TMP 1995.012.0026	Longrich, 2008	1.69	0.83	2.2	?	?	?	30.6	27.1	0.491124	1.30178	?
Atrociraptor	Dromaeosauridae			TMP1995.166.0001	Currie & Varricchio, 2004	5	3.5	10	?	?	?	13.5	11.5	0.7	2	?
Atrociraptor	Dromaeosauridae			TMP1995.166.0001	Currie & Varricchio, 2004	5.5	3.5	12	?	?	?	17.5	15	0.636364	2.18182	?
Atrociraptor	Dromaeosauridae			TMP1995.166.0001	Currie & Varricchio, 2004	5.2	2.8	7.5	?	?	?	25	20	0.538462	1.44231	?
Atrociraptor	Dromaeosauridae			TMP1995.166.0001	Currie & Varricchio, 2004	5.2	2.6	7	?	?	?	40	20	0.5	1.34615	?
Atrociraptor	Dromaeosauridae	/	Isolated	TMP 1993.012.0021	Larson & Currie, 2013	4.98	2.48	7.68	?	?	?	15.5	14	0.497992	1.54217	?
Atrociraptor	Dromaeosauridae	/	Isolated	TMP 2005.007.0003	Larson & Currie, 2013	5.15	2.4	8.38	?	?	?	26	16	0.466019	1.62718	?
Atrociraptor	Dromaeosauridae	/	Isolated	TMP 1990.082.0018	Larson & Currie, 2013	5.81	2.88	9.12	?	?	?	25	16	0.495697	1.56971	?
Atrociraptor	Dromaeosauridae	/	Isolated	TMP 1990.082.0108	Larson & Currie, 2013	5.23	2.76	9.36	?	?	?	14.5	14	0.527725	1.78967	?
Atrociraptor	Dromaeosauridae	/	Isolated	TMP 1990.082.0017	Larson & Currie, 2013	4.73	2.4	7.55	?	?	?	25.5	17.5	0.5074	1.59619	?
Atrociraptor	Dromaeosauridae	/	Isolated	TMP 1990.082.0021	Larson & Currie, 2013	4.65	2.36	6.64	?	?	?	29	15.25	0.507527	1.42796	?
Atrociraptor	Dromaeosauridae	/	Isolated	TMP 1986.064.0003	Larson & Currie, 2013	5.06	2.56	9.6	?	?	?	25	17	0.505929	1.89723	?
Atrociraptor	Dromaeosauridae	/	Isolated	TMP 1986.064.0002	Larson & Currie, 2013	3.15	1.58	4.07	?	?	?	26	15	0.501587	1.29206	?
Atrociraptor	Dromaeosauridae	/	Isolated	TMP 1985.012.0002	Larson & Currie, 2013	3.24	1.72	5.06	?	?	?	25	15	0.530864	1.56173	?
Atrociraptor	Dromaeosauridae	/	Isolated	TMP 1985.098.0002	Larson & Currie, 2013	5.48	2.56	9.52	?	?	?	27	17.5	0.467153	1.73723	?
Atrociraptor	Dromaeosauridae	/	Isolated	TMP 1984.064.0003	Larson & Currie, 2013	4.32	1.88	5.48	?	?	?	38.5	23.5	0.435185	1.26852	?
Atrociraptor	Dromaeosauridae	/	Isolated	TMP 1984.064.0012	Larson & Currie, 2013	4.48	2.32	7.3	?	?	?	26	17.5	0.517857	1.62946	?
Atrociraptor	Dromaeosauridae	/	Isolated	TMP 1984.079.0004	Larson & Currie, 2013	5.6	2.6	8	?	?	?	25.5	16.5	0.464286	1.42857	?
Atrociraptor	Dromaeosauridae	/	Isolated	TMP 1965.016.0150	Larson & Currie, 2013	4.73	2.56	7.22	?	?	?		18.5	0.541226	1.52643	?
Atrociraptor	Dromaeosauridae	/	Isolated	TMP 1999.050.0117	Larson & Currie, 2013	4.07	1.99	6.39	?	?	?	28.5	17.5	0.488943	1.57002	?
Atrociraptor	Dromaeosauridae	/	Isolated	TMP 2000.045.0035	Larson & Currie, 2013	3.9	2.08	5.81	?	?	?	27	20	0.533333	1.48974	?
Atrociraptor	Dromaeosauridae	/	Isolated	TMP 2000.045.0103	Larson & Currie, 2013	4.9	2.41	10.15	?	?	?	22.5	15.5	0.491837	2.07143	?
Atrociraptor	Dromaeosauridae	/	Isolated	TMP 2003.045.0049	Larson & Currie, 2013	4.23	2.16	6.56	?	?	?	23	20	0.510638	1.55083	?
Zapsalis	Dromaeosauridae	/	Isolated	AMNH FR 3953	Cope, 1876	6.5	3	12	?	?	?		15.15	0.461538	1.84615	?
Zapsalis	Dromaeosauridae	/	Isolated	TMP 1984.163.0080	Sankey et al., 2002	6.1	2.4	10	?	?	?		16.25	0.393443	1.63934	?
Zapsalis	Dromaeosauridae	/	Isolated	TMP 1980.016.0833	Sankey et al., 2002	6.3	3.2	11	?	?	?		17.5	0.507937	1.74603	?
Zapsalis	Dromaeosauridae	/	Isolated	TMP 1982.019.0458	Sankey et al., 2002	5.7	2.5	12.5	?	?	?		17.5	0.438596	2.19298	?
Zapsalis	Dromaeosauridae	/	Isolated	TMP 1982.019.0458	Sankey et al., 2002	5.8	2.5	13	?	?	?		17.5	0.431034	2.24138	?
Zapsalis	Dromaeosauridae	/	Isolated	TMP 1982.019.0007	Sankey et al., 2002	7.2	3.2	15	?	?	?		15	0.444444	2.08333	?
Zapsalis	Dromaeosauridae	/	Isolated	TMP 1985.058.0065	Sankey et al., 2002	5.4	2.5	10.5	?	?	?		17.5	0.462963	1.94444	?
Zapsalis	Dromaeosauridae	/	Isolated	TMP 1985.006.0002	Sankey et al., 2002	6.5	3	13	?	?	?		16.25	0.461538	2	?
Zapsalis	Dromaeosauridae	/	Isolated	TMP 1986.077.0112	Sankey et al., 2002	7.9	3.1	14	?	?	?		16.25	0.392405	1.77215	?
Zapsalis	Dromaeosauridae	/	Isolated	TMP 1987.036.0005	Sankey et al., 2002	6.6	3	15.5	?	?	?		16.25	0.454545	2.34848	?
Zapsalis	Dromaeosauridae	/	Isolated	TMP 1989.036.0312	Sankey et al., 2002	6.4	3.1	11.5	?	?	?		16.25	0.484375	1.79688	?
Zapsalis	Dromaeosauridae	/	Isolated	TMP 1994.012.0268	Sankey et al., 2002	5.8	2.5	11	?	?	?		18.75	0.431034	1.89655	?
Zapsalis	Dromaeosauridae	/	Isolated	TMP 1997.133.0002	Sankey et al., 2002	6.3	3.4	12	?	?	?		17.5	0.539683	1.90476	?
Zapsalis	Dromaeosauridae	/	Isolated	TMP 1979.015.0003	Sankey et al., 2002	6.3	3	15.5	?	?	?		15	0.47619	2.46032	?
Zapsalis	Dromaeosauridae	/	Isolated	TMP 1984.091.0040	Sankey et al., 2002	6	3	12.5	?	?	?		16.25	0.5	2.08333	?
Zapsalis	Dromaeosauridae	/	Isolated	TMP 1984.091.0040	Sankey et al., 2002	6.4	3	12	?	?	?		15	0.46875	1.875	?
Zapsalis	Dromaeosauridae	/	Isolated	TMP 1985.006.0131	Sankey et al., 2002	6.3	2.4	11.2	?	?	?		17.5	0.380952	1.77778	?
Zapsalis	Dromaeosauridae	/	Isolated	TMP 1985.006.0133	Sankey et al., 2002	6.4	3	11.7	?	?	?		16.25	0.46875	1.82812	?
Zapsalis	Dromaeosauridae	/	Isolated	TMP 1986.036.0425	Sankey et al., 2002	7	3	12	?	?	?		15	0.428571	1.71429	?
Zapsalis	Dromaeosauridae	/	Isolated	TMP 1987.050.0008	Sankey et al., 2002	6.8	3.3	13.7	?	?	?		15	0.485294	2.01471	?
Zapsalis	Dromaeosauridae	/	Isolated	TMP 1989.050.0202	Sankey et al., 2002	5.3	2.1	9.3	?	?	?		16.25	0.396226	1.75472	?
Zapsalis	Dromaeosauridae	/	Isolated	TMP 1990.050.0208	Sankey et al., 2002	5.8	2.6	11.5	?	?	?		17.5	0.448276	1.98276	?
Zapsalis	Dromaeosauridae	/	Isolated	TMP 1990.053.0021	Sankey et al., 2002	5	2.3	11	?	?	?		17.5	0.46	2.2	?
Zapsalis	Dromaeosauridae	/	Isolated	TMP 1991.050.0060	Sankey et al., 2002	6.4	2.5	14	?	?	?		15	0.390625	2.1875	?
Troodon	Troodontidae	/	Isolated	Fukui 22	Larson & Currie, 2013	5.7	2.6	8.7	?	?	?	11	12	0.45614	1.52632	?
Troodon	Troodontidae	/	Isolated	p7412	Farlow et al., 1991	6.2	3.4	9	?	?	?	4.7	7.8	0.548387	1.45161	?
Troodon	Troodontidae	/	Isolated	TMP 2000.012.0117	Longrich, 2008	4.51	2.22	6.67	?	?	?	12	11.2	0.492239	1.47894	?
Troodon	Troodontidae	/	Isolated	TMP 1996.012.0072	Longrich, 2008	4.96	2.55	8.61	?	?	?	10	8.9	0.514113	1.73589	?
Troodon	Troodontidae	/	Isolated	TMP 1995.012.0011	Longrich, 2008	5.35	2.65	8.01	?	?	?		10.8	0.495327	1.4972	?
Troodon	Troodontidae	/	Isolated	TMP 1995.021.0010	Longrich, 2008	4.99	2.81	6.92	?	?	?	9.2	10	0.563126	1.38677	?
Troodon	Troodontidae	/	Isolated	TMP 1989.089.0004	Longrich, 2008	2.97	1.53	3.89	?	?	?		16.9	0.515152	1.30976	?
Troodon	Troodontidae	/	Isolated	TMP 1987.050.0034	Longrich, 2008	3.26	1.79	4.55	?	?	?		10.3	0.54908	1.39571	?
Troodon	Troodontidae	/	Isolated	TMP 1986.216.0004	Longrich, 2008	4.88	2.32	6.56	?	?	?		10.5	0.47541	1.34426	?
Troodon	Troodontidae	/	Isolated	TMP 1987.036.0139	Longrich, 2008	5.91	2.72	8.36	?	?	?	13.2	11.3	0.460237	1.41455	?
Troodon	Troodontidae	/	Isolated	TMP 1989.050.0129	Longrich, 2008	4.01	1.99	4.16	?	?	?		9.9	0.496259	1.03741	?
Troodon	Troodontidae	/	Isolated	TMP 1986.177.0008	Longrich, 2008	3.45	1.55	3.37	?	?	?		14.9	0.449275	0.976812	?
Troodon	Troodontidae	/	Isolated	TMP 1985.066.0073	Longrich, 2008	3.31	1.69	4.57	?	?	?		12.1	0.510574	1.38066	?
Troodon	Troodontidae	/	Isolated	TMP 1989.116.0063	Longrich, 2008	3.39	1.83	4.48	?	?	?	11.7	10.8	0.539823	1.32153	?
Troodon	Troodontidae	/	Isolated	TMP 1984.089.0275	Longrich, 2008	5.21	2.44	8.76	?	?	?	11.4	9.8	0.46833	1.68138	?
Troodon	Troodontidae	/	Isolated	TMP 1986.023.0091	Longrich, 2008	2.86	1.25	3.56	?	?	?		16.1	0.437063	1.24476	?
Troodon	Troodontidae	/	Isolated	TMP 1986.008.0093	Longrich, 2008	3.62	1.73	3.33	?	?	?		14.8	0.477901	0.91989	?
Troodon	Troodontidae	/	Isolated	TMP 1986.130.0016	Longrich, 2008	5.02	2.42	7.44	?	?	?	15.2	12.7	0.482072	1.48207	?
Troodon	Troodontidae	/	Isolated	TMP 1983.036.0214	Longrich, 2008	4.29	2.73	6.5	?	?	?	7	8.2	0.636364	1.51515	?
Troodon	Troodontidae	/	Isolated	TMP 1985.056.0182	Longrich, 2008	5.85	3.33	10.38	?	?	?	12.1	9.6	0.569231	1.77436	?
Troodon	Troodontidae	/	Isolated	TMP 1985.056.0179	Longrich, 2008	5.83	2.93	7.72	?	?	?		10.2	0.502573	1.32419	?
Troodon	Troodontidae	/	Isolated	TMP 1986.054.0066	Longrich, 2008	1.53	1.1	2.33	?	?	?	13.8	11	0.718954	1.52288	?
Troodon	Troodontidae	/	Isolated	TMP 1987.036.0301	Longrich, 2008	4.18	1.94	5.24	?	?	?	7.1	8.1	0.464115	1.25359	?
Troodon	Troodontidae	/	Isolated	TMP 1987.077.0135	Longrich, 2008	3.58	1.69	3.46	?	?	?		14.7	0.472067	0.96648	?
Troodon	Troodontidae	/	Isolated	TMP 1995.127.0027	Park 2000	5.2	2.8	7.6	?	?	?	10	10	0.538462	1.46154	?
Troodon	Troodontidae	/	Isolated	TMP 1990.034.0001	Larson & Currie, 2013	4.7	2	6	?	?	?		12	0.425532	1.2766	?
Troodon	Troodontidae	/	Isolated	TMP 1986.202.0005	Larson & Currie, 2013	2.5	1.3	3.1	?	?	?		20	0.52	1.24	?
Troodon	Troodontidae	/	Isolated, pmx	DMNH 22837	Pers. Observ.	4.5	4.5	9.8	9.4	4.3	3.6	5.5	7	1	2.17778	0.837209
Troodon	Troodontidae	/	Isolated	DMNH 22670	Pers. Observ.	5.1	3.8	8.8	9.6	4.2	2.8	8	7	0.745098	1.72549	0.666667
Troodon	Troodontidae	/	Isolated	DMNH 22337	Pers. Observ.	5.7	4.2	9.8	10.7	6	3.5	11	9.25	0.736842	1.7193	0.583333
Troodon	Troodontidae	/	Isolated	MOR 553	Smith et al., 2005	4.92	2.43	7.22	8.66	?	?	20	11.3	0.49	1.47	?
Troodon	Troodontidae	/	Isolated	MOR 553	Smith et al., 2005	6	3.03	9.39	10.36	?	?	10	8.8	0.505	1.565	?
Troodon	Troodontidae	/	Isolated	MOR 553	Smith et al., 2005	5.6	2.71	8.47	8.94	?	?	10	12.5	0.483929	1.5125	?
Troodon	Troodontidae	/	Isolated	MOR 553	Smith et al., 2005	5.2	2.33	7.84	9.74	?	?	12.5	12.5	0.448077	1.50769	?
Troodon	Troodontidae	/	Isolated	MOR 553	Smith et al., 2005	4.45	1.62	7.25	7.36	?	?	12.5	12.5	0.364045	1.62921	?
Zanabazar	Troodontidae	Left	mx04	GIN 100/1	Smith et al., 2005	3.58	2.68	5.01	6.92	?	?		15	0.748603	1.39944	?
Zanabazar	Troodontidae	Left	mx06	GIN 100/1	Smith et al., 2005	3.66	2.69	5.51	7.79	?	?		10	0.734973	1.50546	?
Zanabazar	Troodontidae	Left	mx07	GIN 100/1	Smith et al., 2005	4.31	2.45	5.61	7.37	?	?		10	0.568445	1.30162	?
Zanabazar	Troodontidae	Left	mx12	GIN 100/1	Smith et al., 2005	3.8	2.48	6.45	8.47	?	?		15	0.652632	1.69737	?
Zanabazar	Troodontidae	Comp/	mx14	GIN 100/1	Smith et al., 2005	4.09	2.51	6.4	7.16	?	?			0.613692	1.56479	?
Zanabazar	Troodontidae	Comp/	mx16	GIN 100/1	Smith et al., 2005	3.76	2.26	6.23	7.97	?	?		12.5	0.601064	1.65691	?
Zanabazar	Troodontidae	Right	mx05	GIN 100/1	Smith et al., 2005	2.98	2.5	4.28	5.25	?	?		10	0.838926	1.43624	?
Zanabazar	Troodontidae	Right	mx09	GIN 100/1	Smith et al., 2005	4.09	2.61	6.33	6.57	?	?		10	0.638142	1.54768	?
Pectinodon	Troodontidae	/	Isolated	UCMP187076	Sankey, 2008	2.2	1	3	?	?	?		20	0.454545	1.36364	?
Pectinodon	Troodontidae	/	Isolated	UCMP187075	Sankey, 2008	2.7	1	4.5	?	?	?		18.75	0.37037	1.66667	?
Pectinodon	Troodontidae	/	Isolated	UCMP187073	Sankey, 2008	2.9	1.1	4.3	?	?	?		17.5	0.37931	1.48276	?
Pectinodon	Troodontidae	/	Isolated	UCMP187074	Sankey, 2008	2.7	1.1	4.2	?	?	?		20	0.407407	1.55556	?
Pectinodon	Troodontidae	/	Isolated	UCMP187067	Sankey, 2008	2.7	1	3.8	?	?	?		17.5	0.37037	1.40741	?
Pectinodon	Troodontidae	/	Isolated	UCMP187068	Sankey, 2008	2.6	1	3.1	?	?	?		22.5	0.384615	1.19231	?
Pectinodon	Troodontidae	/	Isolated	UCMP187069	Sankey, 2008	2.7	1	4.1	?	?	?		20	0.37037	1.51852	?
Pectinodon	Troodontidae	/	Isolated	UCMP187066	Sankey, 2008	3	1	3.5	?	?	?		15	0.333333	1.16667	?
Pectinodon	Troodontidae	/	Isolated	UCMP187063	Sankey, 2008	2.4	0.9	3.9	?	?	?		20	0.375	1.625	?
Pectinodon	Troodontidae	/	Isolated	UCMP187065	Sankey, 2008	2	1	4.1	?	?	?		15	0.5	2.05	?
Pectinodon	Troodontidae	/	Isolated	UCMP187059	Sankey, 2008	2.1	0.8	3.2	?	?	?		25	0.380952	1.52381	?
Pectinodon	Troodontidae	/	Isolated	UCMP214059	Sankey, 2008	1.9	1.3	3.4	?	?	?		15	0.684211	1.78947	?
Pectinodon	Troodontidae	/	Isolated	UCMP186886	Sankey, 2008	3.2	1	4	?	?	?		15	0.3125	1.25	?
Pectinodon	Troodontidae	/	Isolated	AMNH5731 #2	Longrich, 2008	2.52	1.09	4.43	?	?	?		9.6	0.43254	1.75794	?
Pectinodon	Troodontidae	/	Isolated	AMNH5731 #1	Longrich, 2008	2.44	0.91	3.93	?	?	?		10.1	0.372951	1.61066	?
Pectinodon	Troodontidae	/	Isolated	AMNH5731 #3	Longrich, 2008	2.39	1	4.22	?	?	?		9.9	0.41841	1.76569	?
Pectinodon	Troodontidae	/	Isolated	AMNH5728.1	Longrich, 2008	2.47	1.12	4.9	?	?	?	25.3	14.5	0.453441	1.98381	?
Pectinodon	Troodontidae	/	Isolated	AMNH5728.2	Longrich, 2008	2.89	1.12	4.99	?	?	?		16	0.387543	1.72664	?
Pectinodon	Troodontidae	/	Isolated	AMNH5728.3	Longrich, 2008	2.93	1.1	4.85	?	?	?	32.4	15.9	0.375427	1.65529	?
Pectinodon	Troodontidae	/	Isolated	AMNH5719.1	Longrich, 2008	2.74	0.96	3.88	?	?	?		15.3	0.350365	1.41606	?
Pectinodon	Troodontidae	/	Isolated	AMNH5719.2	Longrich, 2008	2.53	0.87	3.25	?	?	?		18.7	0.343874	1.28458	?
Pectinodon	Troodontidae	/	Isolated	AMNH5719.3	Longrich, 2008	2.64	0.82	3.19	?	?	?		16.4	0.310606	1.20833	?
Pectinodon	Troodontidae	/	Isolated	AMNH5502.1	Longrich, 2008	2.74	1.15	5.55	?	?	?		17	0.419708	2.02555	?
Pectinodon	Troodontidae	/	Isolated	AMNH5502.2	Longrich, 2008	2.63	1.18	4.8	?	?	?	29.7	16.9	0.448669	1.8251	?
Pectinodon	Troodontidae	/	Isolated	AMNH5502.3	Longrich, 2008	2.52	1.22	4.3	?	?	?	57.9	19.1	0.484127	1.70635	?
Pectinodon	Troodontidae	/	Isolated	AMNH5733.1	Longrich, 2008	2.31	0.93	4.26	?	?	?		10	0.402597	1.84416	?
Pectinodon	Troodontidae	/	Isolated	AMNH5706.1	Longrich, 2008	2.21	0.62	2.62	?	?	?		19.8	0.280543	1.18552	?
Pectinodon	Troodontidae	/	Isolated	AMNH5706.2	Longrich, 2008	2.36	0.63	2.73	?	?	?		20.2	0.266949	1.15678	?
Pectinodon	Troodontidae	/	Isolated	AMNH5706.3	Longrich, 2008	2.35	0.7	2.6	?	?	?		19.5	0.297872	1.10638	?
Pectinodon	Troodontidae	/	Isolated	AMNH5489.1	Longrich, 2008	3.12	1.46	5.63	?	?	?		7.8	0.467949	1.80449	?
Pectinodon	Troodontidae	/	Isolated	AMNH5489.2	Longrich, 2008	2.93	1.17	4.35	?	?	?		10.5	0.399317	1.48464	?
Pectinodon	Troodontidae	/	Isolated	AMNH5489.3	Longrich, 2008	2.56	1.07	4.5	?	?	?		8.7	0.417969	1.75781	?
Pectinodon	Troodontidae	/	Isolated	AMNH5725.1	Longrich, 2008	2.69	1.12	3.72	?	?	?		14.4	0.416357	1.3829	?
Pectinodon	Troodontidae	/	Isolated	AMNH5725.2	Longrich, 2008	2.51	1.05	3.1	?	?	?		18.7	0.418327	1.23506	?
Pectinodon	Troodontidae	/	Isolated	UCMP186904	Sankey, 2008	2	0.7	3	?	?	?		17.5	0.35	1.5	?
Pectinodon	Troodontidae	/	Isolated	UCMP128845	Sankey, 2008	3.2	1.1	4.6	?	?	?		20	0.34375	1.4375	?
Pectinodon	Troodontidae	/	Isolated	UCMP128787	Sankey, 2008	3.6	1.7	4.6	?	?	?		12.5	0.472222	1.27778	?
Pectinodon	Troodontidae	/	Isolated	UCMP186868	Sankey, 2008	2.2	0.9	2.9	?	?	?		20	0.409091	1.31818	?
Pectinodon	Troodontidae	/	Isolated	UCMP186885	Sankey, 2008	2.1	0.7	3	?	?	?		22.5	0.333333	1.42857	?
Richardoestesia	Richardoestesia	/	Isolated	TMP 1983.036.0233	Sankey et al., 2002	4.7	2.3	12.3	?	?	?		26.3	0.489362	2.61702	?
Richardoestesia	Richardoestesia	/	Isolated	TMP 1983.036.0242	Sankey et al., 2002	3.7	1.6	8.3	?	?	?		35	0.432432	2.24324	?
Richardoestesia	Richardoestesia	/	Isolated	TMP 1984.092.0268	Sankey et al., 2002	3.5	1.5	5.5	?	?	?		35	0.428571	1.57143	?
Richardoestesia	Richardoestesia	/	Isolated	TMP 1986.023.0090	Sankey et al., 2002	4	1.7	10	?	?	?		35	0.425	2.5	?
Richardoestesia	Richardoestesia	/	Isolated	TMP 1988.091.0028	Sankey et al., 2002	2.9	1	5.3	?	?	?		35	0.344828	1.82759	?
Richardoestesia	Richardoestesia	/	Isolated	TMP 1989.076.0063	Sankey et al., 2002	2.8	0.9	5.2	?	?	?		35	0.321429	1.85714	?
Richardoestesia	Richardoestesia	/	Isolated	TMP 1990.106.0006	Sankey et al., 2002	1.7	0.7	4	?	?	?		47.5	0.411765	2.35294	?
Richardoestesia	Richardoestesia	/	Isolated	TMP 1995.157.0029	Sankey et al., 2002	1.4	0.7	2.8	?	?	?		55	0.5	2	?
Richardoestesia	Richardoestesia	/	Isolated	TMP 1982.024.0078	Longrich, 2008	3.41	1.3	4.92	?	?	?	38.3	33.1	0.381232	1.44282	?
Richardoestesia	Richardoestesia	/	Isolated	TMP 1984.084.0247	Longrich, 2008	3.14	1.5	6.13	?	?	?		35.2	0.477707	1.95223	?
Richardoestesia	Richardoestesia	/	Isolated	TMP 1986.023.0105	Longrich, 2008	2.21	1.16	4.8	?	?	?		46.3	0.524887	2.17195	?
Richardoestesia	Richardoestesia	/	Isolated	TMP 1987.099.0048	Longrich, 2008	2	0.99	5.35	?	?	?		47.3	0.495	2.675	?
Richardoestesia	Richardoestesia	/	Isolated	TMP 1987.114.0005	Longrich, 2008	2.83	1.08	4.43	?	?	?		39.1	0.381625	1.56537	?
Richardoestesia	Richardoestesia	/	Isolated	TMP 1989.076.0083	Longrich, 2008	2.87	1.21	3.35	?	?	?	43.9	36.5	0.421603	1.16725	?
Richardoestesia	Richardoestesia	/	Isolated	TMP 1986.171.0009	Longrich, 2008	2.11	1.16	3.75	?	?	?		36.8	0.549763	1.77725	?
Richardoestesia	Richardoestesia	/	Isolated	TMP 1989.036.0355	Sankey et al., 2002	3.8	2	10	?	?	?		35	0.526316	2.63158	?
Richardoestesia	Richardoestesia	/	Isolated	TMP 1986.159.0062	Sankey et al., 2002	3.5	1.5	7.5	?	?	?		32.5	0.428571	2.14286	?
Richardoestesia	Richardoestesia	/	Isolated	TMP 1990.079.0031	Sankey et al., 2002	2.8	1.3	6.8	?	?	?		40	0.464286	2.42857	?
Richardoestesia	Richardoestesia	/	Isolated	TMP 1995.177.0049a	Sankey et al., 2002	3.2	1.2	8.5	?	?	?		50	0.375	2.65625	?
Richardoestesia	Richardoestesia	/	Isolated	TMP 1995.180.0005a	Sankey et al., 2002	1.9	0.9	5.2	?	?	?		60	0.473684	2.73684	?
Richardoestesia	Richardoestesia	/	Isolated	TMP 1995.180.0005b	Sankey et al., 2002	1.7	0.9	4.2	?	?	?			0.529412	2.47059	?
Richardoestesia	Richardoestesia	/	Isolated	TMP 1996.048.0011	Sankey et al., 2002	2.5	1.3	5	?	?	?		40	0.52	2	?
Richardoestesia	Richardoestesia	/	Isolated	TMP 1996.062.0030a	Sankey et al., 2002	3.6	1.7	12.5	?	?	?		30	0.472222	3.47222	?
Richardoestesia	Richardoestesia	/	Isolated	TMP 1989.103.0025	Sankey et al., 2002	3.9	2.5	5.4	?	?	?		37.5	0.641026	1.38462	?
Richardoestesia	Richardoestesia	/	Isolated	TMP 1995.177.0079	Sankey et al., 2002	1.9	0.7	3	?	?	?		60	0.368421	1.57895	?
Richardoestesia	Richardoestesia	/	Isolated	TMP 1986.172.0053	Sankey et al., 2002	1.9	0.7	2.9	?	?	?		60	0.368421	1.52632	?
Richardoestesia	Richardoestesia	/	Isolated	TMP 1984.001.0012	Sankey et al., 2002	4.5	2.1	11	?	?	?		30	0.466667	2.44444	?
Richardoestesia	Richardoestesia	/	Isolated	TMP 1986.023.0105	Sankey et al., 2002	2.3	1.1	5.8	?	?	?		42.5	0.478261	2.52174	?
Richardoestesia	Richardoestesia	/	Isolated	TMP 1986.033.0054	Sankey et al., 2002	2.1	1.1	4.5	?	?	?		40	0.52381	2.14286	?
Richardoestesia	Richardoestesia	/	Isolated	TMP 1986.045.0046	Sankey et al., 2002	2.3	1.2	5.5	?	?	?		50	0.521739	2.3913	?
Richardoestesia	Richardoestesia	/	Isolated	TMP 1988.036.0199	Sankey et al., 2002	3.7	1.7	9.5	?	?	?		35	0.459459	2.56757	?
Richardoestesia	Richardoestesia	/	Isolated	TMP 1995.181.0010	Sankey et al., 2002	3	1.6	7.2	?	?	?		35	0.533333	2.4	?
Richardoestesia	Richardoestesia	/	Isolated	TMP 1996.142.0019	Sankey et al., 2002	3.1	1.5	9.7	?	?	?		35	0.483871	3.12903	?
Richardoestesia	Richardoestesia	/	Isolated	TMP 1987.158.0076	Sankey et al., 2002	2.4	0.8	3.3	?	?	?		50	0.333333	1.375	?
Richardoestesia	Richardoestesia	/	Isolated	TMP 1984.092.0205	Sankey et al., 2002	2	0.7	2.7	?	?	?		60	0.35	1.35	?
Richardoestesia	Richardoestesia	/	Isolated	TMP 1986.021.0068	Sankey et al., 2002	2	1	3.7	?	?	?		60	0.5	1.85	?
Richardoestesia	Richardoestesia	/	Isolated	TMP 1995.174.0052	Sankey et al., 2002	1.8	0.7	2.3	?	?	?		60	0.388889	1.27778	?
Richardoestesia	Richardoestesia	/	Isolated	TMP 1995.181.0010c	Sankey et al., 2002	2.2	0.8	3.3	?	?	?		60	0.363636	1.5	?
Richardoestesia	Richardoestesia	/	Isolated	TMP 1995.181.0060e	Sankey et al., 2002	1.4	0.6	2.4	?	?	?		60	0.428571	1.71429	?
Richardoestesia	Richardoestesia	/	Isolated	TMP 1995.181.0060f	Sankey et al., 2002	1.9	0.7	2.5	?	?	?		60	0.368421	1.31579	?
Richardoestesia	Richardoestesia	/	Isolated	p8219366	Farlow et al., 1991	3.1	1.8	6	?	?	?		22	0.580645	1.93548	?
Richardoestesia	Richardoestesia	/	Isolated	LSUMG489:6237	Sankey et al., 2005	2	0.9	2.5	?	?	?		50	0.45	1.25	?
Richardoestesia	Richardoestesia	/	Isolated	LSUMG489:6235	Sankey et al., 2005	1.7	0.7	3	?	?	?		55	0.411765	1.76471	?
Richardoestesia	Richardoestesia	/	Isolated	LSUMG489:6050	Sankey et al., 2005	1.7	1	3.5	?	?	?		50	0.588235	2.05882	?
Richardoestesia	Richardoestesia	/	Isolated	LSUMG741:5933	Sankey et al., 2005	1.8	0.9	2.3	?	?	?		45	0.5	1.27778	?
Richardoestesia	Richardoestesia	/	Isolated	LSUMG113:5939	Sankey et al., 2005	2	1	4	?	?	?		60	0.5	2	?
COI 8	COI 8	/	Isolated	COI 8		1.649	0.981	4.212	4.42	1.24	0.72		53.75	0.594906	2.55428	0.580645
COI 9	COI 9	/	Isolated	COI 9		3.23	1.36	5.83	6.6	2.67	0.99	47.5	30	0.421053	1.80495	0.370787
COI 1	COI 1	/	Isolated	COI 1		5.026	3.32	10.148	11.4	4.4	2.56		23.5	0.660565	2.0191	0.581818
COI 2	COI 2	/	Isolated	COI 2		8.39	4.5	17.5	?	7.11	3.25	23.75	22.5	0.536353	2.08582	0.457103
COI 23	COI 23	/	Isolated	COI 23		4.053	1.9	6.58	?	2.9	1.57		36.25	0.468789	1.62349	0.541379
COI 11	COI 11	/	Isolated	COI 11		1.57	1	2.4	?	1.32	0.76			0.636943	1.52866	0.575758
COI 33	COI 33	/	Isolated	COI 33		1.16	0.77	2.11	2.1	0.8	0.65			0.663793	1.81897	0.8125
COI 43	COI 43	/	Isolated	COI 43		1.39	0.85	2.75	2.6	1.06	0.73			0.611511	1.97842	0.688679
COI 2 (est. CH)	COI 2 (est. CH)	/	Isolated	COI 2 (est. CH)		8.39	4.5	20	20.54	7.11	3.25	23.75	22.5	0.536353	2.38379	0.457103
COI 23 (est. CH)	COI 23 (est. CH)	/	Isolated	COI 23 (est. CH)		4.053	1.9	9.07	9.03	2.9	1.57		36.25	0.468789	2.23785	0.541379
COI 11 (est. CH)	COI 11 (est. CH)	/	Isolated	COI 11 (est. CH)		1.57	1	3.3	?	1.32	0.76			0.636943	2.10191	0.575758
*go to Supplemental Information #3 for the NCSM catalogue numbers corresponding to the COI temporary names.

## Sheet: Hendrickx et al. 2014 log data
Taxa (Genus)	Clade	CBL	CBW	CH	AL	MCL	MCW	MC	DC	CBR	CHR	MCR
Eoraptor	Basal Theropoda	0.39794	0.209515	0.82866	0.845098	?	?	?	1.39794	-0.188425	0.43072	?
Eoraptor	Basal Theropoda	0.294466	0.371068	0.772322	0.804821	?	?		?	0.0766016	0.477855	?
Eoraptor	Basal Theropoda	0.340444	0.240549	0.814248	0.783904	?	?		?	-0.0998949	0.473803	?
Eoraptor	Basal Theropoda	0.33646	0.193125	0.699838	0.732394	?	?		1.47712	-0.143335	0.363378	?
Eoraptor	Basal Theropoda	0.318063	0.206826	0.620136	0.68842	?	?		1.43933	-0.111237	0.302073	?
Eoraptor	Basal Theropoda	0.429752	0.260071	0.744293	0.753583	?	?		1.47712	-0.169681	0.314541	?
Eoraptor	Basal Theropoda	0.481443	0.170262	0.752048	0.815578	?	?	?	1.43933	-0.311181	0.270606	?
Eoraptor	Basal Theropoda	0.55145	0.227887	0.738781	0.838219	?	?	1.47712	1.43933	-0.323563	0.187331	?
Eoraptor	Basal Theropoda	0.396199	0.243038	0.708421	0.808211	?	?	1.35218	1.39794	-0.153161	0.312222	?
Eoraptor	Basal Theropoda	0.431364	0.0863598	0.660865	0.779596	?	?	1.39794	1.47712	-0.345004	0.229502	?
Eoraptor	Basal Theropoda	0.365488	0.152288	0.369216	0.544068	?	?	1.30103	1.51188	-0.2132	0.00372787	?
Eoraptor	Basal Theropoda	0.459392	0.267172	0.854306	0.868644	?	?	?	1.57403	-0.192221	0.394914	?
Eoraptor	Basal Theropoda	0.296665	0.170262	0.758155	0.767898	?	?	?	1.47712	-0.126403	0.461489	?
Eoraptor	Basal Theropoda	0.276462	0.190332	0.786751	0.792392	?	?	?		-0.0861301	0.51029	?
Eoraptor	Basal Theropoda	0.365488	0.255273	0.715167	0.735599	?	?	?	1.54407	-0.110215	0.349679	?
Eoraptor	Basal Theropoda	0.324282	0.178977	0.756636	0.771587	?	?	?		-0.145306	0.432354	?
Eoraptor	Basal Theropoda	0.482874	0.294466	0.818226	0.881385	?	?	?	1.47712	-0.188407	0.335352	?
Eoraptor	Basal Theropoda	0.462398	0.240549	0.735599	0.804821	?	?	?	1.47712	-0.221849	0.273201	?
Eoraptor	Basal Theropoda	0.432969	0.198657	0.790285	0.829304	?	?	?	1.39794	-0.234312	0.357316	?
Eoraptor	Basal Theropoda	0.426511	0.260071	0.698101	0.786751	?	?	?	1.47712	-0.16644	0.271589	?
Eoraptor	Basal Theropoda	0.40824	0.227887	0.673942	0.761176	?	?	?	1.47712	-0.180353	0.265702	?
Eoraptor	Basal Theropoda	0.468347	0.271842	0.725912	0.792392	?	?	?	1.47712	-0.196506	0.257564	?
Eoraptor	Basal Theropoda	0.404834	0.190332	0.812913	0.870989	?	?	?	1.51188	-0.214502	0.40808	?
Eoraptor	Basal Theropoda	0.522444	0.260071	0.829947	0.845718	?	?	?	1.60206	-0.262373	0.307502	?
Eoraptor	Basal Theropoda	0.456366	0.20412	0.683947	0.812913	?	?	?	1.51188	-0.252246	0.227581	?
Eoraptor	Basal Theropoda	0.447158	0.176091	0.673021	0.775974	?	?	?		-0.271067	0.225863	?
Ischisaurus	Basal Theropoda	0.91169	0.672098	1.16495	1.2307	?	?		?	-0.239592	0.253257	?
Ischisaurus	Basal Theropoda	0.873902	0.646404	1.16137	1.23401	?	?		1.30103	-0.227498	0.287466	?
Eodromaeus	Basal Theropoda	0.557507	0.201397	0.985426	1.03703	?	?		1.62839	-0.35611	0.427919	?
Coelophysis	Coelophysoidea	0.230449	-0.267606	0.60206	0.681241	?	?			-0.498055	0.371611	?
Coelophysis	Coelophysoidea	0.255273	0.0128372	0.832509	0.832509	?	?		?	-0.242435	0.577236	?
Coelophysis	Coelophysoidea	0.477121	0.173186	0.913814	0.939519	?	?		1.69897	-0.303935	0.436693	?
Coelophysis	Coelophysoidea	0.612784	0.136721	0.94939	0.982271	?	?	1.69897	1.6721	-0.476063	0.336606	?
Coelophysis	Coelophysoidea	0.643453	0.212188	1.06446	1.08991	?	?	1.60206	1.60206	-0.431265	0.421005	?
Coelophysis	Coelophysoidea	0.740363	0.232996	0.986772	1.03342	?	?	1.60206	1.60206	-0.507367	0.246409	?
Coelophysis	Coelophysoidea	0.770852	0.252853	0.968483	1.12057	?	?	1.60206	1.60206	-0.517999	0.197631	?
Coelophysis	Coelophysoidea	0.732394	0.240549	0.934498	1.06446	?	?	1.60206	?	-0.491845	0.202105	?
Coelophysis	Coelophysoidea	0.732394	0.267172	0.875061	1.00432	?	?	1.60206	1.54407	-0.465222	0.142668	?
Coelophysis	Coelophysoidea	0.672098	0.198657	0.740363	0.892095	?	?		1.54407	-0.473441	0.0682648	?
Coelophysis	Coelophysoidea	0.716003	0.230449	0.792392	0.939519	?	?	1.60206	1.60206	-0.485554	0.0763883	?
Coelophysis	Coelophysoidea	0.591065	0.173186	0.732394	0.851258	?	?	1.60206	1.54407	-0.417878	0.141329	?
Coelophysis	Coelophysoidea	0.518514	0.0569049	0.69897	0.792392	?	?	?	1.60206	-0.461609	0.180456	?
Coelophysis	Coelophysoidea	0.544068	0.212188	0.612784	0.819544	?	?		1.54407	-0.33188	0.0687158	?
Coelophysis	Coelophysoidea	0.525045	0.269513	0.518514	0.568202	?	?		1.60206	-0.255532	-0.00653087	?
Coelophysis	Coelophysoidea	0.549003	-0.0315171	0.537819	0.716838	?	?		1.60206	-0.58052	-0.0111842	?
Coelophysis	Coelophysoidea	0.513218	-0.0655015	0.579784	0.691081	?	?		1.60206	-0.578719	0.066566	?
Coelophysis	Coelophysoidea	0.278754	0.064458	0.70757	0.70757	?	?			-0.214296	0.428817	?
Coelophysis	Coelophysoidea	0.414973	-0.0222764	0.826075	0.869232	?	?		1.65321	-0.43725	0.411101	?
Coelophysis	Coelophysoidea	0.491362	0.1959	0.792392	0.863323	?	?		1.60206	-0.295462	0.30103	?
Liliensternus	Coelophysoidea	0.820858	0.39794	0.945961	1.09342	?	?	1.54407	1.30103	-0.422918	0.125103	?
Liliensternus	Coelophysoidea	0.871573	0.477121	1.01115	1.0976	?	?	1.47712	1.39794	-0.394452	0.139574	?
Liliensternus	Coelophysoidea	0.706718	0.544068	0.904174	0.96426	?	?	1.47712	1.39794	-0.16265	0.197457	?
Liliensternus	Coelophysoidea	0.843233	0.544068	1.02572	1.07262	?	?	1.39794	1.30103	-0.299165	0.182483	?
Liliensternus	Coelophysoidea	0.921166	0.544068	1.02243	1.10106	?	?	1.39794	1.30103	-0.377098	0.101262	?
Liliensternus	Coelophysoidea	0.767156	0.477121	0.946452	1.00518	?	?	1.47712	1.39794	-0.290035	0.179296	?
Liliensternus	Coelophysoidea	0.821514	0.39794	1.05038	1.11126	?	?	1.54407	1.47712	-0.423574	0.228866	?
Dilophosaurus	Coelophysoidea	1.21299	0.994317	1.39182	1.47712	?	?	?	1.17609	-0.218669	0.178831	?
Dilophosaurus	Coelophysoidea	1.21352	1.0086	1.44716	1.51851	?	?	?	1.14613	-0.204918	0.23364	?
Dilophosaurus	Coelophysoidea	1.28126	1.01703	1.54704	1.67669	?	?	?	1.17609	-0.264227	0.265775	?
Dilophosaurus	Coelophysoidea	1.2388	1.00604	1.40926	1.49136	?	?	?	1.14613	-0.232761	0.170458	?
Genyodectes	Ceratosauridae	1.43949	0.961421	1.70526	1.79323	1.36773	0.957128	?	1.09691	-0.478069	0.265774	-0.4106
Genyodectes	Ceratosauridae	1.23553	1.05308	1.63998	1.64473	1.2159	0.939519	?	1.04139	-0.18245	0.404456	-0.276383
Genyodectes	Ceratosauridae	1.34772	0.854913	1.72296	1.7673	?	?	1.17609	?	-0.492807	0.375243	?
Genyodectes	Ceratosauridae	1.14114	0.956649	1.45864	1.55449	?	?	?	1.13033	-0.184488	0.317502	?
Genyodectes	Ceratosauridae	1.22037	1.04961	1.53567	1.59693	1.16047	0.974512	1.17609	1.11394	-0.170764	0.315304	-0.185957
Genyodectes	Ceratosauridae	1.33203	1.09934	1.66295	1.66521	1.27393	1.00561	1.0667	1.0607	-0.232699	0.330912	-0.268317
Genyodectes	Ceratosauridae	1.276	1.02407	1.57772	1.65734	1.2266	0.956168	1.02119	1.11394	-0.251927	0.30172	-0.270431
Genyodectes	Ceratosauridae	1.29907	1.01368	1.62003	1.63124	1.25912	0.993877	1.09691	1.07918	-0.285392	0.320961	-0.265239
Ceratosaurus	Ceratosauridae	1.27875	0.812913	1.54158	1.61172	1.17026	0.80618	1.09691	1.11394	-0.46584	0.262826	-0.364082
Ceratosaurus	Ceratosauridae	1.26482	0.863323	1.5092	1.5977	1.19312	0.875061	1.09691	1.12483	-0.401495	0.244385	-0.318063
Ceratosaurus	Ceratosauridae	1.25768	0.875061	1.53782	1.5832	1.17609	0.80618	?	?	-0.382617	0.280141	-0.369911
Ceratosaurus	Ceratosauridae	1.24055	0.944483	1.53908	1.58883	1.15534	0.908485	1	1.0607	-0.296067	0.298527	-0.246851
Ceratosaurus	Ceratosauridae	1.17609	0.90309	1.45179	1.46835	1.1038	0.755875	1.05115	1.09691	-0.273001	0.275695	-0.347929
Ceratosaurus	Ceratosauridae	1.17319	0.826075	1.40483	1.42975	0.832509	0.69897	1.07918	?	-0.347111	0.231647	-0.133539
Ceratosaurus	Ceratosauridae	1.41263	1.16997	1.5001	1.61574	?	?	?	0.90309	-0.24266	0.0874707	?
Ceratosaurus	Ceratosauridae	1.36173	1.22557	1.62211	1.64088	?	?	?	0.90309	-0.13616	0.260383	?
Ceratosaurus	Ceratosauridae	1.38093	1.1726	1.61972	1.68664	?	?	0.90309	0.954243	-0.208332	0.238785	?
Ceratosaurus	Ceratosauridae	1.30664	1.15564	1.5876	1.61658	?	?	?	0.90309	-0.151	0.280959	?
Ceratosaurus	Ceratosauridae	1.35488	1.14301	1.59824	1.68224	?	?	0.954243	0.845098	-0.211862	0.243367	?
Ceratosaurus	Ceratosauridae	1.40603	1.17898	1.71029	1.74904	?	?	0.954243	0.954243	-0.227052	0.304258	?
Ceratosaurus	Ceratosauridae	1.47144	1.10992	1.79036	1.86249	?	?	1.04139	1	-0.361523	0.318917	?
Ceratosaurus	Ceratosauridae	1.51786	1.14613	1.87506	1.92665	?	?	1.10721	1.04139	-0.371727	0.357206	?
Ceratosaurus	Ceratosauridae	1.43965	1.02243	1.71917	1.78916	?	?	1.14613	1.07918	-0.41722	0.279517	?
Ceratosaurus	Ceratosauridae	1.31785	0.959995	1.58104	1.63033	?	?	1.07918	1.02119	-0.35786	0.263184	?
Berberosaurus	Ceratosauridae	1.25042	0.80618	1.5092	1.58433	1.06819	0.724276	1.25527	1.17609	-0.44424	0.258783	-0.34391
Berberosaurus	Ceratosauridae	1.26951	0.959041	1.62118	1.67025	1.15229	0.845098	1.12385	1.13033	-0.310472	0.351663	-0.30719
Noasaurus	Noasauridae	0.49276	0.264818	0.522444	0.627366	?	?	?	1.30103	-0.227943	0.0296838	?
Noasaurus	Noasauridae	0.482874	0.257679	0.697229	0.771587	0.350248	0.120574	1.65321	1.39794	-0.225195	0.214356	-0.229674
Masiakasaurus	Noasauridae	0.38739	0.419956	0.887054	0.800717	0.440909	0.357935			0.0325659	0.499665	-0.0829742
Masiakasaurus	Noasauridae	0.350248	0.404834	0.822168	0.812245	0.399674	0.290035		1.54407	0.0545857	0.47192	-0.109639
Masiakasaurus	Noasauridae	0.365488	0.344392	0.78533	0.812245	0.330414	0.1959	1.60206	1.60206	-0.0210957	0.419842	-0.134514
Masiakasaurus	Noasauridae	0.445604	0.541579	0.886491	0.899821	0.491362	0.383815	1.54407	1.47712	0.095975	0.440887	-0.107546
Masiakasaurus	Noasauridae	0.456366	0.30963	0.794488	0.775246	0.30963	0.390935	1.54407	1.60206	-0.146736	0.338122	0.0813049
Masiakasaurus	Noasauridae	0.482874	0.267172	0.677607	0.633468	0.269513	0.146128	?	1.60206	-0.215702	0.194733	-0.123385
Masiakasaurus	Noasauridae	0.704151	0.30963	0.940018	1.0026	0.595496	0.247973	1.43933	1.26316	-0.39452	0.235868	-0.347523
Masiakasaurus	Noasauridae	0.382017	0.11059	0.660865	0.678518	0.361728	0.113943		1.69897	-0.271427	0.278848	-0.247784
Masiakasaurus	Noasauridae	0.797268	0.49693	1.05652	1.13799	0.658011	0.372912	1.30103	1.17609	-0.300338	0.259256	-0.285099
Masiakasaurus	Noasauridae	0.440909	0.136721	0.63749	0.736397	0.361728	0.045323	1.69897	1.54407	-0.304189	0.196581	-0.316405
Masiakasaurus	Noasauridae	0.666518	0.389166	1.07335	1.05538	0.565848	0.330414	1.30103	1.17609	-0.277352	0.406834	-0.235434
Masiakasaurus	Noasauridae	0.650308	0.594393	0.872739	0.933993	?	?	1.23045	1.16137	-0.055915	0.222431	?
Masiakasaurus	Noasauridae	0.724276	0.357935	0.842609	0.912753	?	?	1.47712	1.39794	-0.366341	0.118333	?
Masiakasaurus	Noasauridae	0.788875	0.480007	1.15381	1.13066	?	?	1.39794	1.35218	-0.308868	0.36494	?
Masiakasaurus	Noasauridae	0.448706	0.342423	0.768638	0.778151	?	?	?	?	-0.106284	0.319932	?
Masiakasaurus	Noasauridae	0.514548	0.285557	0.814248	0.834421	?	?	?	?	-0.22899	0.2997	?
Masiakasaurus	Noasauridae	0.850646	0.541579	1.0187	1.06707	?	?	1.24304	1.26717	-0.309067	0.168054	?
Masiakasaurus	Noasauridae	0.664642	0.39794	1.06595	1.08422	?	?	1.47712	1.17609	-0.266702	0.401311	?
Masiakasaurus	Noasauridae	0.693727	0.383815	0.933487	0.977266	?	?		1.30103	-0.309912	0.23976	?
Masiakasaurus	Noasauridae	0.693727	0.383815	0.832509	0.913814	?	?	1.35218	1.30103	-0.309912	0.138782	?
Masiakasaurus	Noasauridae	0.737987	0.346353	0.947434	1.00647	?	?	1.41996	1.22272	-0.391634	0.209446	?
Masiakasaurus	Noasauridae	0.711807	0.481443	1.12516	?	?	?	1.39794	1.17609	0.230449	-0.39794	?
Abelisaurus	Abelisauridae	0.959518	0.748963	1.15168	1.18977	0.886491	0.627366	1.04139	1.07918	-0.210556	0.192158	-0.259125
Abelisaurus	Abelisauridae	1.06371	0.837588	1.3543	1.3694	1.02202	0.716003	1.02119	1	-0.22612	0.290592	-0.306012
Abelisaurus	Abelisauridae	0.963788	0.682145	1.04961	1.10992	0.862728	0.575188	1	1	-0.281643	0.0858178	-0.28754
Abelisaurus	Abelisauridae	1.29115	0.972203	1.38525	1.42504	1.10687	0.941511	1.02119	1	-0.318944	0.0941019	-0.165359
Abelisaurus	Abelisauridae	1.23198	0.992111	1.38166	1.44824	1.15503	0.905796	1.17609	1.09691	-0.239868	0.149677	-0.249236
Rugops	Abelisauridae	1.06558	0.658965	1.12156	1.23654	?	?	?	1.07918	-0.406615	0.0559801	?
Indosuchus	Abelisauridae	1.11059	1.11059	1.30103	1.38202	1.07555	1.01703	0.875061	0.823474	0	0.19044	-0.0585136
Indosuchus	Abelisauridae	1.20412	1.12057	1.47712	1.49136	1.14613	0.991226	0.954243	0.954243	-0.0835461	0.273001	-0.154902
Indosuchus	Abelisauridae	1.20412	1	1.43136	1.4624	1.14922	0.939519	0.929419	1	-0.20412	0.227244	-0.2097
Indosuchus	Abelisauridae	1.22011	1.12385	1.46389	1.5563	1.17898	0.991226	0.942008	0.929419	-0.0962564	0.243785	-0.187751
Indosuchus	Abelisauridae	1.28937	0.959041	1.46835	1.49831	?	?	1	1.07918	-0.330325	0.178981	?
Indosuchus	Abelisauridae	1.23805	1.11361	1.42975	1.45484	?	?	1.0607	1.04139	-0.124437	0.191706	?
Indosuchus	Abelisauridae	1.21985	1.02776	1.43553	1.46953	?	?	1	1.0607	-0.192089	0.215679	?
Indosuchus	Abelisauridae	1.2388	1.1089	1.44747	1.50583	?	?	1.07918	1	-0.129895	0.20867	?
Indosuchus	Abelisauridae	1.13194	1.02284	1.41497	1.4624	?	?	0.90309	1	-0.109099	0.283034	?
Indosuchus	Abelisauridae	1.20385	1.07773	1.50325	1.50529	?	?	0.90309	1	-0.126117	0.299397	?
Majungasaurus	Abelisauridae	1.11361	0.975891	1.47871	1.50406	?	?	1.04139	1.0607	-0.137718	0.365102	?
Majungasaurus	Abelisauridae	1.09377	0.966611	1.43217	1.44467	?	?	1	1	-0.127161	0.338395	?
Majungasaurus	Abelisauridae	1.09726	0.919078	1.44232	1.48756	?	?	1	1.04139	-0.178179	0.345066	?
Majungasaurus	Abelisauridae	1.26245	0.935507	1.56703	1.59472	?	?	0.929419	0.954243	-0.326944	0.304575	?
Majungasaurus	Abelisauridae	1.26411	0.96426	1.5807	1.60065	?	?	0.977724	0.954243	-0.29985	0.316588	?
Majungasaurus	Abelisauridae	1.27715	0.947434	1.55072	1.62003	?	?	1	1	-0.329717	0.273567	?
Majungasaurus	Abelisauridae	1.25935	0.959041	1.58749	1.64532	?	?	0.986772	0.954243	-0.300314	0.328132	?
Majungasaurus	Abelisauridae	0.896526	0.540329	1.09517	1.13988	?	?	1.07918	1.14613	-0.356197	0.198643	?
Majungasaurus	Abelisauridae	0.944976	0.857332	1.29842	1.29842	?	?	0.954243	0.954243	-0.0876434	0.35344	?
Majungasaurus	Abelisauridae	1.12385	0.932474	1.40432	1.46909	?	?	1.04139	0.977724	-0.191378	0.280469	?
Majungasaurus	Abelisauridae	1.15351	0.887617	1.40019	1.44498	?	?	1.04139	1.04139	-0.265893	0.246682	?
Majungasaurus	Abelisauridae	1.10243	0.85248	1.29951	1.37639	?	?	1.07918	1	-0.249954	0.197074	?
Majungasaurus	Abelisauridae	1.09795	0.825426	1.28353	1.38578	?	?	1.06819	1.02119	-0.272525	0.185576	?
Majungasaurus	Abelisauridae	1.0892	0.826075	1.25212	1.3694	?	?	1.07918	1.05308	-0.263124	0.162926	?
Majungasaurus	Abelisauridae	1.06893	0.798651	1.20925	1.33203	?	?	1.10721	1.02119	-0.270277	0.140319	?
Majungasaurus	Abelisauridae	0.969882	0.729165	1.16077	1.25358	?	?	1.17609	1.04139	-0.240717	0.190887	?
Majungasaurus	Abelisauridae	1.03782	0.928396	1.35946	1.31848	?	?	0.90309	0.929419	-0.109429	0.321631	?
Majungasaurus	Abelisauridae	1.1313	0.917506	1.35927	1.41464	?	?	0.977724	0.954243	-0.213792	0.227968	?
Majungasaurus	Abelisauridae	1.14301	0.897627	1.38166	1.41697	?	?	0.977724	1	-0.245388	0.238642	?
Majungasaurus	Abelisauridae	1.13033	0.890421	1.41078	1.43996	?	?	0.977724	1.02119	-0.239913	0.280443	?
Majungasaurus	Abelisauridae	1.10789	0.933993	1.37585	1.4417	?	?	1.03342	1	-0.173895	0.267958	?
Majungasaurus	Abelisauridae	1.11959	0.848189	1.36173	1.41531	?	?	1.04139	0.977724	-0.271397	0.242142	?
Majungasaurus	Abelisauridae	1.05154	0.762679	1.27254	1.35199	?	?	1.0607	1.0607	-0.28886	0.220999	?
Majungasaurus	Abelisauridae	1.10992	0.720159	1.27207	1.36286	?	?	1.08636	1.06819	-0.389757	0.162158	?
Majungasaurus	Abelisauridae	1.22789	0.938019	1.57553	1.60379	?	?	1	0.968483	-0.289868	0.347648	?
Majungasaurus	Abelisauridae	1.233	0.944976	1.54419	1.6131	?	?	1.07918	1	-0.28802	0.311196	?
Aucasaurus	Abelisauridae	1.25479	1.05269	1.56074	1.57715	1.12613	0.859739	1.11394	1.17609	-0.202096	0.305954	-0.266393
Aucasaurus	Abelisauridae	1.16524	0.64836	1.26505	1.3742	1.03902	0.678518	1.13033	1.09691	-0.516884	0.0998095	-0.360499
Skorpiovenator	Abelisauridae	1.13194	0.92737	1.44932	1.44232	1.07445	0.800029	1.11394	1.17609	-0.204569	0.317385	-0.274421
Skorpiovenator	Abelisauridae	1.27323	0.824776	1.61278	1.63347	?	?	1.13033	1.13033	-0.448456	0.339551	?
Carnotaurus	Abelisauridae	1.14395	0.997386	1.479	1.4853	?	?	?	?	-0.146565	0.335048	?
Carnotaurus	Abelisauridae	1.17667	0.94939	1.52048	1.47943	?	?	?	?	-0.22728	0.343814	?
Carnotaurus	Abelisauridae	1.1313	0.943495	1.43185	1.46613	?	?	?	?	-0.187803	0.300548	?
Carnotaurus	Abelisauridae	1.07262	0.889302	1.34577	1.44373	?	?	?	?	-0.183316	0.273148	?
Abelisauridae	Abelisauridae	1.03941	0.662758	1.28443	1.35334	0.95376	0.621176	1.13033	1.11394	-0.376656	0.245017	-0.332583
Abelisauridae	Abelisauridae	1.02119	0.621176	1.29115	1.27416	0.958086	0.598791	1.13033	1.13033	-0.400013	0.269957	-0.359295
Abelisauridae	Abelisauridae	1.0569	0.78533	1.34242	1.41497	0.939519	0.690196	1.09691	1.11394	-0.271575	0.285518	-0.249323
Abelisauridae	Abelisauridae	1.11428	0.825426	1.22089	1.3216	?	?	1	1.11394	-0.288851	0.106615	?
Abelisauridae	Abelisauridae	1.20952	0.991226	1.43933	1.46982	?	?	1.09691	0.929419	-0.218289	0.229818	?
Erectopus	Erectopus	1.20951501454263	0.8750612633917	1.65321251377534	1.69019608002851	1.12057	0.819544	1.17609	1.14613	-0.334453751116187	0.443697499267456	-0.30103
Erectopus	Erectopus	1.2718416065365	0.869231719730976	1.68394713075151	1.7427251313047	1.16137	0.838849	1.14613	1.11394	-0.402609886952244	0.41210552429324	-0.322519
Erectopus	Erectopus	1.33243845991561	1.01283722470517	1.69019608002851	1.7481880270062	1.20412	0.875061	1.11394	1.07918	-0.319601235610996	0.357757620028708	-0.329059
Piatnitzskysaurus	Piatnitzskysaurus	1.36661	1.15076	1.71825	1.75404	1.28959	1.05576	1.17609	1.07918	-0.215853	0.351643	-0.233828
Piatnitzskysaurus	Piatnitzskysaurus	1.23704	0.953276	1.54802	1.59791	1.1383	0.906874	1.17609	1.07918	-0.283764	0.31098	-0.231429
Afrovenator	Megalosauridae	1.44091	1.06819	1.78604	1.81023	1.33846	1.06446	0.90309	1	-0.372723	0.345132	-0.273999
Duriavenator	Megalosauridae	1.38578	1.10517	1.71374	1.7574	1.28035	1.00303	1.07918	1.04139	-0.280616	0.327958	-0.277321
Duriavenator	Megalosauridae	1.3216	0.903633	1.59572	1.69152	1.26007	0.928396	1.11394	1.09691	-0.417966	0.274118	-0.331676
Duriavenator	Megalosauridae	1.38561	1.10721	1.70834	1.7623	?	?	0.929419	1.04139	-0.278396	0.32273	?
Duriavenator	Megalosauridae	1.32015	1.07188	1.59017	1.65858	?	?	1.02119	1.04139	-0.248264	0.270027	?
Duriavenator	Megalosauridae	1.26007	0.920123	1.46672	1.53224	?	?	0.954243	1.07918	-0.339948	0.206648	?
Megalosaurus	Megalosauridae	1.30103	1.04139	1.62941	1.68485	?	?	1.20412	1.11394	-0.259637	0.32838	?
Megalosaurus	Megalosauridae	1.09691	0.939519	1.47712	1.53148	?	?	1.23045	1.17609	-0.154902	0.380211	?
Megalosaurus	Megalosauridae	1.14613	0.929419	1.43933	1.51851	?	?	?	1.04139	-0.221849	0.292256	?
Megalosaurus	Megalosauridae	1.26269	1.00475	1.54962	1.58917	1.19866	0.90309	?	1.14613	-0.257937	0.286928	-0.295567
Megalosaurus	Megalosauridae	1.05115	0.804139	1.35218	1.38471	0.959041	0.732394	1.31439	1.30103	-0.247013	0.30103	-0.226648
Megalosaurus	Megalosauridae	1.38525	1.1186	1.71875	1.73392	1.25696	1.01284	0.977724	1.07918	-0.266653	0.333502	-0.244121
Megalosaurus	Megalosauridae	1.24797	0.835056	1.45697	1.52349	1.1186	0.823474	1.07918	1.14613	-0.412917	0.209	-0.295121
Megalosaurus	Megalosauridae	1.37876	1.08135	1.71383	1.68886	1.26788	0.987666	1.04139	1.11394	-0.297414	0.335065	-0.280209
Megalosaurus	Megalosauridae	1.33001	1.13545	1.6755	1.65254	1.23679	1.06633	0.929419	0.942008	-0.194557	0.345496	-0.170463
Megalosaurus	Megalosauridae	1.42243	1.14395	1.73576	1.77298	1.31471	1.0461	1.05115	1.04139	-0.278475	0.313333	-0.268605
Megalosaurus	Megalosauridae	1.05538	0.887617	1.42537	1.47349	0.936011	0.750508	?	1.11394	-0.167761	0.369993	-0.185502
Megalosaurus	Megalosauridae	1.38238	1.10721	1.66783	1.74671	1.28511	1.0086	?	1	-0.275167	0.285449	-0.276507
Megalosaurus	Megalosauridae	1.3948	1.17173	1.79741	1.83264	?	?	0.942008	?	-0.223075	0.402604	?
Dubreuillosaurus	Megalosauridae	0.919078	0.778151	1.25527	1.23045	0.778151	0.653213	1.07918	1.0607	-0.140927	0.336194	-0.124939
Dubreuillosaurus	Megalosauridae	1.02119	0.886491	1.34242	1.37291	0.886491	0.716003	1.09691	1.09691	-0.134699	0.321233	-0.170487
Dubreuillosaurus	Megalosauridae	1.24353	0.802089	1.44201	1.50664	1.05269	0.691965	?	?	-0.441445	0.198475	-0.360729
Dubreuillosaurus	Megalosauridae	1.24551	0.848805	1.59184	1.57692	1.14489	0.737193	?	?	-0.396708	0.346331	-0.407693
Dubreuillosaurus	Megalosauridae	1.16938	0.779596	1.32818	1.45332	1.02449	0.699838	?	?	-0.389784	0.158795	-0.324648
Dubreuillosaurus	Megalosauridae	1.19618	0.80956	1.44279	1.55654	1.08672	0.745855	?	?	-0.386616	0.246617	-0.34086
Dubreuillosaurus	Megalosauridae	1.01662	0.754348	1.22608	1.34713	1.00346	0.658011	?	?	-0.262267	0.209469	-0.345449
Dubreuillosaurus	Megalosauridae	1.02938	0.732394	1.25527	1.24551	0.832509	0.579784	1.24304	1.20412	-0.29699	0.225889	-0.252725
Dubreuillosaurus	Megalosauridae	1.02119	0.716003	1.20412	1.2014	0.80618	0.531479	1.22011	1.20412	-0.305186	0.182931	-0.274701
Dubreuillosaurus	Megalosauridae	0.995635	0.633468	1.14922	1.10721	0.799341	0.50515	1.20412	1.20412	-0.362167	0.153584	-0.294191
Torvosaurus	Megalosauridae	1.59945	1.28262	2.01393	2.04403	1.47929	1.22324	0.778151	0.845098	-0.316824	0.414486	-0.256051
Torvosaurus	Megalosauridae	1.6582	1.21484	2.02694	2.07397	1.51983	1.22531	0.90309	0.90309	-0.443358	0.368739	-0.294519
Torvosaurus	Megalosauridae	1.39463	1.13799	1.63879	1.66642	1.33244	1.04766	0.977724	0.977724	-0.25664	0.244162	-0.284774
Torvosaurus	Megalosauridae	1.49415	1.30535	1.93349	1.96332			0.90309	0.90309	-0.188803	0.439333
Baryonyx	Spinosauridae	1.12352	1.04883	1.5227	1.52543	1.01452	0.941014	1.54407	?	-0.0746949	0.39918	-0.0735063
Baryonyx	Spinosauridae	1.03019	0.931458	1.405	1.44107	0.888741	0.843855	1.54407	1.54407	-0.0987369	0.37481	-0.0448855
Baryonyx	Spinosauridae	0.916454	0.883661	1.31848	1.33985	0.825426	0.737987	1.54407	1.47712	-0.0327925	0.402027	-0.0874388
Baryonyx	Spinosauridae	1.25912	1.12905	1.51175	1.5867	1.16465	1.0162	1.47712	1.54407	-0.130071	0.252634	-0.148453
Baryonyx	Spinosauridae	1.22866	1.13418	1.52192	1.53122	1.08135	0.985875	?	1.54407	-0.0944799	0.293265	-0.095472
Baryonyx	Spinosauridae	1.08135	1.00043	1.42537	1.42813	0.970812	0.841985	1.54407	1.54407	-0.0809132	0.344024	-0.128827
Baryonyx	Spinosauridae	1.1271	1.01703	1.4682	1.46195	1.02857	0.888179	1.54407	1.54407	-0.110071	0.341095	-0.140392
Baryonyx	Spinosauridae	1.18498	1.07004	1.5275	1.5293	1.04999	0.978637	1.54407	1.60206	-0.114937	0.342526	-0.0713559
Baryonyx	Spinosauridae	0.954725	0.926342	1.31785	1.32325	0.884795	0.777427	1.54407	1.54407	-0.0283823	0.36313	-0.107369
Baryonyx	Spinosauridae	1.04844	1.04727	1.41111	1.42846	0.952308	0.892095	?	1.54407	-0.00116694	0.362673	-0.0602134
Baryonyx	Spinosauridae	1.07151	1.0306	1.38292	1.42797	0.984077	0.879096	1.47712	1.54407	-0.0409141	0.311403	-0.104981
Baryonyx	Spinosauridae	0.945469	0.875061	1.22686	1.25551	0.901458	0.767898	?	1.54407	-0.0704073	0.281389	-0.133561
Baryonyx	Spinosauridae	0.968483	0.900367	1.2531	1.25431	0.897627	0.797268	?	1.54407	-0.0681158	0.284613	-0.10036
Baryonyx	Spinosauridae	0.96708	0.865696	1.31048	1.29137	0.869232	0.786041	1.65321	1.54407	-0.101384	0.343401	-0.0831905
Baryonyx	Spinosauridae	1.19976	1.12222	1.56205	1.57623	1.09307	0.987666	1.60206	1.54407	-0.0775393	0.3623	-0.105405
Baryonyx	Spinosauridae	1.23325	1.15503	1.49038	1.52284	1.13066	1.01953	1.54407	?	-0.0782178	0.25713	-0.111124
Baryonyx	Spinosauridae	1.28556	1.15866	1.63175	1.61982	1.15534	1.02857	1.47712	1.47712	-0.126893	0.346191	-0.126765
Baryonyx	Spinosauridae	1.11594	1.05077	1.49651	1.50907	?	?	1.54407	1.54407	-0.0651769	0.380571	?
Baryonyx	Spinosauridae	1.02078	0.897627	1.37511	1.39393	?	?	1.54407	1.54407	-0.123148	0.354339	?
Baryonyx	Spinosauridae	1.06781	1.04883	1.45818	1.46568	?	?	1.54407	1.54407	-0.0189844	0.39037	?
Baryonyx	Spinosauridae	1.19756	1.08099	1.54158	1.57299	?	?	1.54407	1.54407	-0.116569	0.344023	?
Baryonyx	Spinosauridae	1.11992	1.03663	1.47232	1.48458	?	?	1.54407	1.54407	-0.0832865	0.352402	?
Baryonyx	Spinosauridae	1.0835	1.01494	1.43441	1.48373	?	?	1.54407	1.54407	-0.0685623	0.350907	?
Baryonyx	Spinosauridae	1.21537	1.18156	1.58602	1.64227	?	?	1.54407	1.54407	-0.0338154	0.370651	?
Baryonyx	Spinosauridae	1.21669	1.13513	1.53301	1.58104	?	?	1.54407	1.54407	-0.0815609	0.316315	?
Suchomimus	Spinosauridae	1.26007	1.15229	1.73239	1.76193	1.12057	1.01703	?	?	-0.107783	0.472322	-0.103541
Suchomimus	Spinosauridae	1.26951	1.17319	1.68574	1.72428	1.13354	0.963788	1.54407	1.39794	-0.0963267	0.416229	-0.169751
Suchomimus	Spinosauridae	1.09342	0.913814	1.51322	1.52244	0.924279	0.755875	?	?	-0.179608	0.419796	-0.168404
Suchomimus	Spinosauridae	1.17609	1.05308	1.60638	1.62737	1.02938	0.832509	1.47712	?	-0.123013	0.43029	-0.196875
Suchomimus	Spinosauridae	1.18184	1.05308	1.51055	1.53148	1.02531	0.875061	1.47712	1.47712	-0.128765	0.328701	-0.150245
Suchomimus	Spinosauridae	1.25527	1.15836	1.56703	1.66745	1.13354	0.991226	?	?	-0.128765	0.311754	-0.142313
Suchomimus	Spinosauridae	1.2014	1.03342	1.62014	1.67943	1.06446	0.892095	1.47712	1.39794	-0.167973	0.418739	-0.172363
Suchomimus	Spinosauridae	1.17898	0.991226	1.6149	1.63448	1.03342	0.832509	1.39794	1.39794	-0.187751	0.43592	-0.200915
Suchomimus	Spinosauridae	0.973128	0.892095	1.42325	1.45637	0.897627	0.792392	?	?	-0.0810333	0.450118	-0.105235
Suchomimus	Spinosauridae	1.1271	0.986772	1.59439	1.61278	0.977724	0.826075	1.43933	1.39794	-0.140333	0.467288	-0.151649
Suchomimus	Spinosauridae	1.16137	0.977724	1.57171	1.59106	1.02531	0.826075	1.47712	1.51188	-0.183644	0.410341	-0.199231
Suchomimus	Spinosauridae	1.10721	0.991226	1.58546	1.5966	0.954243	0.819544	?	1.54407	-0.115984	0.478251	-0.134699
Suchomimus	Spinosauridae	1.23553	1.06446	1.58883	1.57978	1.02119	0.897627	?	1.51188	-0.17107	0.353303	-0.123562
Suchomimus	Spinosauridae	0.954243	0.919078	1.26007	1.29003	0.812913	0.732394	1.47712	1.47712	-0.0351644	0.305829	-0.0805196
Suchomimus	Spinosauridae	0.90309	0.845098	1.37658	1.33041	0.778151	0.690196	?	?	-0.0579919	0.473487	-0.0879552
Suchomimus	Spinosauridae	1.29885	1.17609	1.67761	1.67943	1.16732	1.02531	1.39794	1.39794	-0.122762	0.378754	-0.142011
Suchomimus	Spinosauridae	1.27646	1.18184	1.79893	1.84905	?	?	?	1.43933	-0.0946182	0.522465	?
Suchomimus	Spinosauridae	1.31806	1.25768	1.75542	1.80767	?	?	?	1.43136	-0.0603848	0.437354	?
Suchomimus	Spinosauridae	1.27184	1.12385	1.72148	1.7796	?	?	?	1.54407	-0.14799	0.449639	?
Suchomimus	Spinosauridae	1.2833	1.15836	1.73512	1.74507	?	?	?	1.4624	-0.124939	0.451818	?
Irritator	Spinosauridae	0.913814	0.85309	1.32222	1.29667	0.808886	0.716838			-0.0607243	0.408405	-0.0920481
Spinosaurus	Spinosauridae	1.44373	1.37767	1.91185	1.9343	1.35411	1.23679			-0.0660618	0.468118	-0.117319
Spinosaurus	Spinosauridae	1.41963	1.3668	1.7417	1.77085	?	?			-0.052829	0.322078	?
Spinosaurus	Spinosauridae	1.2572	1.2335	1.65916	1.70252	1.16137	1.08386			-0.0236947	0.401957	-0.0775072
Allosaurus	Allosauridae	1.09552	0.778151	1.45712	1.40637	?	?	1	1	-0.317367	0.361607	?
Allosaurus	Allosauridae	1.07918	1.04415	1.31576	1.40807	?	?	1	1	-0.0350336	0.236579	?
Allosaurus	Allosauridae	1.11528	0.967548	1.43104	1.48273	?	?	1	1.04139	-0.14773	0.315764	?
Allosaurus	Allosauridae	1.30878	1.08955	1.69522	1.73239	?	?	0.954243	0.954243	-0.219226	0.386441	?
Allosaurus	Allosauridae	1.20439	0.9154	1.53212	1.59923	?	?	1.20412	1.09691	-0.288991	0.327726	?
Allosaurus	Allosauridae	1.1758	0.865104	1.47741	1.57415	?	?	1.0607	1	-0.310698	0.301609	?
Allosaurus	Allosauridae	1.18241	0.847573	1.52479	1.57864	?	?	1.04139	1.04139	-0.334842	0.342371	?
Allosaurus	Allosauridae	1.08207	0.872156	1.40535	1.48473	?	?	1.14613	1.24304	-0.209911	0.323279	?
Allosaurus	Allosauridae	1.14799	0.880242	1.45484	1.50678	?	?	1.13033	1.14613	-0.267744	0.30686	?
Allosaurus	Allosauridae	1.16967	0.857935	1.40688	1.47451	?	?	1.09691	1.17609	-0.311739	0.237206	?
Allosaurus	Allosauridae	1.23855	1.11494	1.58263	1.62521	?	?	0.977724	1.0607	-0.123603	0.344084	?
Allosaurus	Allosauridae	1.07078	0.91698	1.41162	1.46389	?	?	1.25527	1.13033	-0.153796	0.340843	?
Allosaurus	Allosauridae	1.02653	0.989895	1.39129	1.44107	?	?	1	1.04139	-0.0366387	0.364755	?
Allosaurus	Allosauridae	1.20683	1.14051	1.61119	1.60863	?	?	1	1.04139	-0.0663178	0.404366	?
Allosaurus	Allosauridae	1.22272	1.1271	1.53275	1.65321	1.18469	0.94939	1.07918	1.04139	-0.0956117	0.310038	-0.235301
Allosaurus	Allosauridae	1.27184	0.838849	1.50379	1.54407	1.16137	0.869232	1.11394	1.12483	-0.432993	0.231949	-0.292136
Allosaurus	Allosauridae	1.25285	1.23805	1.5966	1.59329	1.15229	1.04922	1	1.07918	-0.0148069	0.343744	-0.10307
Allosaurus	Allosauridae	1.26007	1.15836	1.70586	1.74974	1.25527	1.02938	?	?	-0.101709	0.445792	-0.225889
Allosaurus	Allosauridae	1.10037	1.16137	1.52892	1.54158	1.10037	0.991226	1	1	0.0609975	0.428546	-0.109144
Allosaurus	Allosauridae	1.19312	1.10037	1.52244	1.5682	1.0569	0.973128	?	?	-0.0927541	0.32932	-0.083777
Allosaurus	Allosauridae	1.19033	1.10721	1.54158	1.54531	1.09342	0.944483	1.02119	1.04139	-0.0831217	0.351248	-0.148939
Allosaurus	Allosauridae	1.14768	1.0976	1.53542	1.54183	?	?	1	1	-0.050072	0.387744	?
Allosaurus	Allosauridae	1.10687	1.02119	1.53403	1.56265	?	?	0.977724	1	-0.0856812	0.427156	?
Allosaurus	Allosauridae	1.13767	1.02735	1.52101	1.55035	?	?	1.02119	1.04139	-0.110321	0.383337	?
Allosaurus	Allosauridae	1.25406	1.24846	1.5611	1.58001	1.12905	1.08672	1	0.977724	-0.00560074	0.307037	-0.0423294
Allosaurus	Allosauridae	1.34635	0.988559	1.64018	1.68797	1.29181	0.985426	1	1.04139	-0.357794	0.29383	-0.306386
Allosaurus	Allosauridae	1.20683	1.18469	1.5302	1.56455	?	?	0.977724	1	-0.0221344	0.323374	?
Allosaurus	Allosauridae	1.20412	1.16435	1.53007	1.55618	?	?	0.968483	1.01284	-0.0397671	0.325952	?
Allosaurus	Allosauridae	1.19033	1.17319	1.56597	1.5832	?	?	0.977724	1	-0.0177288	0.374748	?
Allosaurus	Allosauridae	1.21219	1.13033	1.57623	1.59084	?	?	0.991226	1	-0.0818538	0.364039	?
Allosaurus	Allosauridae	1.24304	1.10721	1.58939	1.60487	?	?	1.04139	1.04139	-0.135828	0.346353	?
Aerosteon	Neovenatoridae	1.21748	0.924279	1.52244	1.54158	1.1271	0.80618	1.17609	1.14613	-0.293205	0.30496	-0.320925
Neovenator	Neovenatoridae	1.15473	0.887054	1.39568	1.46225	1.086	0.782473	1.17609	1.17609	-0.267674	0.240948	-0.303531
Neovenator	Neovenatoridae	1.13704	0.892095	1.31429	1.36078	0.975432	0.728354	1.17609	1.25527	-0.244943	0.177251	-0.247078
Neovenator	Neovenatoridae	1.25816	0.990783	1.60379	1.56384	1.14395	0.931966	1.17609	1.16137	-0.267376	0.345636	-0.211985
Fukuiraptor	Neovenatoridae	1.22401	0.792392	1.54158	1.60638	?	?			-0.431623	0.317564	?
Australovenator	Neovenatoridae	0.854913	0.70927	1.14082	1.15987	?	?	?	?	-0.145643	0.285909	?
Australovenator	Neovenatoridae	0.835056	0.720159	1.16495	1.22141	?	?	?	?	-0.114897	0.329891	?
Australovenator	Neovenatoridae	0.920123	0.600973	1.09795	1.21112	?	?	?	?	-0.31915	0.177828	?
Australovenator	Neovenatoridae	1.04571	0.773786	1.31911	1.37401	?	?	?	?	-0.271928	0.273392	?
Australovenator	Neovenatoridae	0.968483	0.696356	1.23578	1.3032	?	?	?	?	-0.272127	0.267298	?
Australovenator	Neovenatoridae	1.03383	0.804139	1.34183	1.40824	?	?	?	?	-0.229686	0.308004	?
Acrocanthosaurus	Carcharodontosauridae	1.48714	1.27875	1.97955	1.95182	1.38382	1.20683	1	1.07918	-0.208385	0.49241	-0.176989
Acrocanthosaurus	Carcharodontosauridae	1.36361	1.02531	1.77012	1.7839	1.24551	0.968483	1.30103	1.14613	-0.338306	0.406503	-0.27703
Acrocanthosaurus	Carcharodontosauridae	1.32469	1.20844	1.69126	1.702	1.19173	1.1313	1.25527	1.0607	-0.116253	0.366564	-0.0604326
Acrocanthosaurus	Carcharodontosauridae	1.45682	1.22037	1.80223	1.79865	1.25455	1.11361	1.25527	1.12483	-0.236452	0.345405	-0.140939
Acrocanthosaurus	Carcharodontosauridae	1.31302	1.31848	1.69469	1.6917	1.19479	1.13862	1.27875	1.11394	0.00545761	0.38167	-0.0561733
Acrocanthosaurus	Carcharodontosauridae	1.38112	1.21985	1.80236	1.77459	1.26031	1.1014	1.23045	1.07918	-0.161269	0.421248	-0.158907
Acrocanthosaurus	Carcharodontosauridae	1.41514	1.22712	1.71466	1.80312	1.25261	1.00303	1.20412	1.12483	-0.188025	0.299525	-0.249581
Acrocanthosaurus	Carcharodontosauridae	1.58961	1.30707	1.95453	1.97132	1.44107	1.2159	1.17609	1.11394	-0.282547	0.364917	-0.225165
Acrocanthosaurus	Carcharodontosauridae	1.33646	1.21112	1.71792	1.74155	?	?	1.17898	1.14922	-0.125339	0.38146	?
Acrocanthosaurus	Carcharodontosauridae	1.42878	1.21906	1.85944	1.88936	?	?	1.09342	1.13672	-0.209722	0.430656	?
Acrocanthosaurus	Carcharodontosauridae	1.427	1.24452	1.79657	1.85303	?	?	1.07918	1.15229	-0.182474	0.369575	?
Acrocanthosaurus	Carcharodontosauridae	1.54704	1.31366	1.89889	1.95434	?	?	1.08991	1.1271	-0.23338	0.351854	?
Acrocanthosaurus	Carcharodontosauridae	1.56348	1.31471	1.93997	1.989	?	?	1.08279	1.13354	-0.248771	0.376487	?
Acrocanthosaurus	Carcharodontosauridae	1.62397	1.31681	1.96886	2.03302	?	?	1.10721	1.11059	-0.307164	0.344884	?
Acrocanthosaurus	Carcharodontosauridae	1.35083	1.03623	1.52879	1.6219	?	?	1.17609	1.20412	-0.3146	0.177959	?
Acrocanthosaurus	Carcharodontosauridae	1.23325	0.931966	1.39846	1.50678	?	?	1.25527	1.17609	-0.301284	0.165211	?
Acrocanthosaurus	Carcharodontosauridae	1.57066	1.33122	1.95785	2.00629	?	?	1.04139	1.18469	-0.239435	0.387187	?
Acrocanthosaurus	Carcharodontosauridae	1.61055	1.25188	1.9154	1.95545	?	?	1.11394	1.07918	-0.358672	0.304846	?
Acrocanthosaurus	Carcharodontosauridae	1.50433	1.2235	1.82465	1.88417	?	?	1.05308	1.17319	-0.280839	0.320312	?
Acrocanthosaurus	Carcharodontosauridae	1.46404	1.15927	1.74013	1.80618	?	?	1.11394	1.12385	-0.304776	0.276084	?
Acrocanthosaurus	Carcharodontosauridae	1.42553	1.07115	1.5955	1.66717	?	?	1.19033	1.13988	-0.354389	0.169962	?
Acrocanthosaurus	Carcharodontosauridae	1.15897	1.07078	1.46923	1.54925	?	?	1.1271	1.12385	-0.0881888	0.310267	?
Acrocanthosaurus	Carcharodontosauridae	1.37858	1.233	1.76753	1.80312	?	?		1.11394	-0.145583	0.388947	?
Acrocanthosaurus	Carcharodontosauridae	1.47173	1.24625	1.85872	1.89873	?	?	1.13194	1.17609	-0.225479	0.386986	?
Acrocanthosaurus	Carcharodontosauridae	1.46404	1.28623	1.84893	1.89104	?	?	1.12385	1.0607	-0.17781	0.384886	?
Acrocanthosaurus	Carcharodontosauridae	1.48572	1.273	1.78161	1.83765	?	?	1.12385	1.11394	-0.21272	0.29589	?
Acrocanthosaurus	Carcharodontosauridae	1.49276	1.23528	1.81191	1.88121	?	?	1.2014	1.21748	-0.257485	0.31915	?
Acrocanthosaurus	Carcharodontosauridae	1.41631	1.21958	1.63357	1.76395	?	?	1.17609	1.12385	-0.196723	0.217262	?
Acrocanthosaurus	Carcharodontosauridae	1.45117	1.15685	1.67642	1.74461	?	?	1.23045	1.16137	-0.29432	0.225247	?
Acrocanthosaurus	Carcharodontosauridae	1.39724	1.12123	1.59062	1.6902	?	?	1.23045	1.19033	-0.276013	0.193374	?
Acrocanthosaurus	Carcharodontosauridae	1.31006	1.05918	1.52022	1.5895	?	?	1	1.17609	-0.250871	0.210166	?
Acrocanthosaurus	Carcharodontosauridae	1.18667	0.959041	1.2052	1.3543	?	?	1.09691	1.22272	-0.227632	0.0185305	?
Acrocanthosaurus	Carcharodontosauridae	1.4621	1.21854	1.83347	1.8583	?	?	1.24304	1.24304	-0.243563	0.371367	?
Acrocanthosaurus	Carcharodontosauridae	1.49624	1.22298	1.79344	1.86314	?	?	1.14613	1.10721	-0.273261	0.297204	?
Eocarcharia	Carcharodontosauridae	1.38021	1.0607	1.62325	1.6561	1.20683	0.94939	1.14613	1.20412	-0.319513	0.243038	-0.257436
Eocarcharia	Carcharodontosauridae	1.38021	1.04139	1.68124	1.75587	?	?	?	?	-0.338819	0.30103	?
Carcharodontosaurus	Carcharodontosauridae	1.61763	1.18041	1.85132	1.91551	?	?	0.90309	0.954243	-0.437217	0.23369	?
Carcharodontosaurus	Carcharodontosauridae	1.61321	1.1726	1.869	1.90628	?	?	0.886491	0.954243	-0.440604	0.25579	?
Carcharodontosaurus	Carcharodontosauridae	1.61458	1.1726	1.86433	1.90042	?	?	0.94939	0.954243	-0.441978	0.249752	?
Carcharodontosaurus	Carcharodontosauridae	1.60108	1.16107	1.86917	1.9032	?	?	0.90309	0.913814	-0.440013	0.268091	?
Carcharodontosaurus	Carcharodontosauridae	1.61836	1.17869	1.90677	1.95337	?	?	0.90309	1	-0.439673	0.288404	?
Carcharodontosaurus	Carcharodontosauridae	1.66885	1.22737	1.98923	2.00966	?	?	0.90309	0.954243	-0.441479	0.320376	?
Carcharodontosaurus	Carcharodontosauridae	1.60853	1.233	1.85733	1.90849	1.46835	1.2014	0.845098	0.929419	-0.37553	0.248806	-0.26695
Carcharodontosaurus	Carcharodontosauridae	1.617	1.22011	1.86332	1.87506	1.51188	1.19312	0.90309	0.977724	-0.396892	0.246323	-0.318759
Carcharodontosaurus	Carcharodontosauridae	1.61384	1.19033	1.83885	1.88649	1.47712	1.09342	0.90309	0.954243	-0.42351	0.225007	-0.3837
Carcharodontosaurus	Carcharodontosauridae	1.60638	1.2014	1.90795	1.97035	1.51587	1.13354	0.875061	1	-0.404984	0.301567	-0.382335
Carcharodontosaurus	Carcharodontosauridae	1.65418	1.22531	2.01115	2.05308	1.56937	1.20683	0.90309	0.929419	-0.428867	0.356971	-0.362548
Carcharodontosaurus	Carcharodontosauridae	1.64147	1.35411	1.92942	1.95376	1.51322	1.20683	0.954243	1.02119	-0.287366	0.287945	-0.306392
Carcharodontosaurus	Carcharodontosauridae	1.47857	1.28556	1.78247	1.83123	1.39967	1.18752	0.977724	1.0607	-0.193009	0.303906	-0.212153
Carcharodontosaurus	Carcharodontosauridae	1.50651	1.26007	1.82866	1.88423	1.38917	1.2014	1	1.14613	-0.246434	0.322155	-0.187769
Giganotosaurus	Carcharodontosauridae	1.52917	1.35851	1.9118	1.94714	1.4603	1.26717	0.929419	0.977724	-0.170668	0.382623	-0.193125
Giganotosaurus	Carcharodontosauridae	1.57171	1.30792	1.89905	1.93887	1.48643	1.20898	0.954243	0.977724	-0.263785	0.327345	-0.277452
Giganotosaurus	Carcharodontosauridae	1.57784	1.32366	1.98236	1.99007	1.52284	1.24403	0.875061	0.929419	-0.254172	0.404525	-0.278806
Giganotosaurus	Carcharodontosauridae	1.4894	1.28713	1.84733	1.86052	1.3962	1.2052	0.875061	1	-0.202266	0.35793	-0.190995
Giganotosaurus	Carcharodontosauridae	1.54307	1.16435	1.86094	1.8595	1.47319	1.12905	0.977724	1	-0.378721	0.317862	-0.34415
Giganotosaurus	Carcharodontosauridae	1.52166	1.33365	1.84609	1.88093	1.39915	1.23249	?	0.954243	-0.188012	0.324429	-0.166666
Giganotosaurus	Carcharodontosauridae	1.44326	1.07078	1.65801	1.70544	1.32756	0.963788	1	1	-0.372532	0.214748	-0.363775
Mapusaurus	Carcharodontosauridae	1.33203	1.2383	1.63083	1.61023	1.26998	1.13481	1	1.0607	-0.0937372	0.2988	-0.135165
Mapusaurus	Carcharodontosauridae	1.51812	1.29469	1.81525	1.84361	1.40773	1.25744	1	?	-0.223432	0.297127	-0.150292
Mapusaurus	Carcharodontosauridae	1.51322	1.23325	1.86929	1.87915	1.45255	1.13609	1	1.09691	-0.279968	0.356073	-0.316467
Mapusaurus	Carcharodontosauridae	1.46135	1.18724	1.74115	1.76775	1.3934	1.10003	1	1.07918	-0.27411	0.279803	-0.293374
Mapusaurus	Carcharodontosauridae	1.37876	1.12156	1.60552	1.68815	1.33264	1.06221	1.07918	1.11394	-0.257201	0.226759	-0.270435
Mapusaurus	Carcharodontosauridae	1.37658	1.09061	1.58726	1.67025	1.3019	0.958564	?	?	-0.285966	0.210685	-0.343334
Mapusaurus	Carcharodontosauridae	1.29601	0.934498	1.35411	1.39602	1.26811	0.895423	1.07918	1.07918	-0.361508	0.0581018	-0.372687
Unpublished megaraptoran	Basal Tyrannosauroidea	0.908485	0.575188	1.1532	1.21617	0.829947	0.462398		1.24304	-0.333297	0.24472	-0.367549
Unpublished megaraptoran	Basal Tyrannosauroidea	0.795185	0.499687	1.05767	1.05231	0.756636	0.519828		?	-0.295498	0.262482	-0.236808
Unpublished megaraptoran	Basal Tyrannosauroidea	0.906335	0.587711	1.13735	1.18384	0.802774	0.531479		1.17609	-0.318624	0.231019	-0.271295
Unpublished megaraptoran	Basal Tyrannosauroidea	0.866287	0.559907	1.09342	1.13767	0.805501	0.50515		1.24304	-0.306381	0.227134	-0.300351
Unpublished megaraptoran	Basal Tyrannosauroidea	0.888179	0.565848	1.02407	1.13545	0.773786	0.5302		?	-0.322332	0.135895	-0.243587
Unpublished megaraptoran	Basal Tyrannosauroidea	0.883661	0.545307	1.04999	1.14364	0.820201	0.501059		1.24304	-0.338354	0.166331	-0.319142
Eotyrannus	Basal Tyrannosauroidea	0.758155	0.841985	1.16938	1.1685	0.658965	0.730782	1.17609	1.15106	0.0838302	0.411226	0.0718174
Raptorex	Basal Tyrannosauroidea	0.39794	0.623249	0.832509	0.851258	0.431364	0.414973	1.30103	1.25527	0.225309	0.434569	-0.0163904
Raptorex	Basal Tyrannosauroidea	0.544068	0.69897	0.954243	0.954243	0.544068	0.50515	1.27875	1.23045	0.154902	0.410174	-0.0389181
Raptorex	Basal Tyrannosauroidea	0.544068	0.662758	0.944483	0.880814	0.518514	0.477121	1.30103	1.24304	0.11869	0.400415	-0.0413927
Raptorex	Basal Tyrannosauroidea	0.431364	0.662758	0.973128	0.977724	0.30103	0.39794	?	1.24304	0.231394	0.541764	0.09691
Raptorex	Basal Tyrannosauroidea	0.977724	0.681241	1.22531	1.30103	0.838849	0.633468	1.25527	1.14613	-0.296482	0.247586	-0.205381
Raptorex	Basal Tyrannosauroidea	0.991226	0.623249	1.2878	1.3483	0.857332	0.544068	1.26316	1.20412	-0.367977	0.296576	-0.313264
Raptorex	Basal Tyrannosauroidea	0.991226	0.579784	1.27184	1.29885	0.90309	0.556303	?	?	-0.411442	0.280616	-0.346787
Raptorex	Basal Tyrannosauroidea	0.908485	0.518514	1	1.05308	0.681241	0.380211	1.25527	1.26717	-0.389971	0.091515	-0.30103
Raptorex	Basal Tyrannosauroidea	0.869232	0.531479	1.04139	1.13033	0.78533	0.50515	1.27875	1.30103	-0.337753	0.172161	-0.28018
Raptorex	Basal Tyrannosauroidea	0.982271	0.579784	1.15534	1.24055	0.90309	0.556303	1.30103	1.26316	-0.402488	0.173065	-0.346787
Raptorex	Basal Tyrannosauroidea	0.94939	0.491362	1.14613	1.16137	?	?	1.27875	1.25527	-0.458028	0.196738	?
Raptorex	Basal Tyrannosauroidea	1.02938	0.60206	1.28103	1.3075	0.880814	0.612784	1.19033	1.17609	-0.427324	0.25165	-0.26803
Raptorex	Basal Tyrannosauroidea	1.01284	0.672098	1.32634	1.37658	0.851258	0.568202	1.21748	1.23045	-0.340739	0.313499	-0.283057
Raptorex	Basal Tyrannosauroidea	0.90309	0.690196	1.27416	1.25527	0.78533	0.591065	1.20412	1.19033	-0.212894	0.371068	-0.194265
Raptorex	Basal Tyrannosauroidea	0.954243	0.556303	1.1271	1.27875	0.763428	0.491362	?	1.22167	-0.39794	0.172862	-0.272066
Raptorex	Basal Tyrannosauroidea	0.845098	0.623249	1.15229	1.21484	0.716003	0.50515	1.25527	1.17609	-0.221849	0.30719	-0.210853
Raptorex	Basal Tyrannosauroidea	0.939519	0.477121	1.07918	1.16435	0.770852	0.431364	1.25527	1.26717	-0.462398	0.139662	-0.339488
Alioramus	Basal Tyrannosauroidea	1.09482	0.826075	1.35889	1.3865	1.02572	0.724276	1.14613	1.13033	-0.268746	0.264066	-0.30144
Alioramus	Basal Tyrannosauroidea	1.07846	0.778151	1.27091	1.34518	0.963788	0.627366	1.16137	1.17609	-0.300306	0.192455	-0.336422
Alioramus	Basal Tyrannosauroidea	1.07882	0.747412	1.26007	1.35736	1.01242	0.695482	1.17609	1.17609	-0.331407	0.181252	-0.316934
Alioramus	Basal Tyrannosauroidea	1.256	0.923244	1.60032	1.57252	1.10653	0.848805	1.13033	1.11394	-0.332752	0.344324	-0.257726
Alioramus	Basal Tyrannosauroidea	1.22089	0.79588	1.5012	1.49776	1.1038	0.781037	1.13033	1.14613	-0.425012	0.280304	-0.322767
Alioramus	Basal Tyrannosauroidea	1.19893	0.777427	1.42308	1.42797	1.08493	0.728354	1.17609	1.14613	-0.421505	0.22415	-0.35658
Alioramus	Basal Tyrannosauroidea	1.18977	0.764176	1.38399	1.40637	1.09132	0.733278	1.17609	1.20412	-0.425595	0.194224	-0.358038
Alioramus	Basal Tyrannosauroidea	1.10243	0.691965	1.29776	1.41614	0.980003	0.654177	1.17609	1.20412	-0.410469	0.195327	-0.325827
Alioramus	Basal Tyrannosauroidea	1.03822	0.662758	1.20656	1.25888	0.948413	0.598791	1.20412	1.17609	-0.375465	0.168333	-0.349622
Alioramus	Basal Tyrannosauroidea	1.12872	0.82866	1.36996	1.39585	1.01953	0.767898	1.17609	1.14613	-0.300062	0.241235	-0.251634
Alioramus	Basal Tyrannosauroidea	1.08279	0.856729	1.41229	1.41514	0.955688	0.765669	1.17609	1.13033	-0.226056	0.329507	-0.190019
Alioramus	Basal Tyrannosauroidea	1.11793	0.748188	1.36116	1.38543	1.00732	0.727541	1.23045	1.20412	-0.369746	0.243227	-0.27978
Alioramus	Basal Tyrannosauroidea	1.09552	0.739572	1.30942	1.38863	0.996074	0.681241	1.19033	1.20412	-0.355946	0.213899	-0.314832
Alioramus	Basal Tyrannosauroidea	1.08955	0.739572	1.29535	1.31744	0.993436	0.690196	1.23045	1.14613	-0.34998	0.205795	-0.30324
Alioramus	Basal Tyrannosauroidea	0.980003	0.657056	1.11428	1.20058	0.907411	0.598791	1.25527	1.27875	-0.322948	0.134274	-0.308621
Gorgosaurus	Tyrannosauridae	1.09342	1.06446	1.40705	1.41481	?	?		1.04139	-0.0289637	0.313629	?
Gorgosaurus	Tyrannosauridae	1.25091	1.15381	1.62542	1.62726	?	?	1	1.09691	-0.0970928	0.374508	?
Gorgosaurus	Tyrannosauridae	1.32797	1.03222	1.59857	1.66191	?	?	1.07918	1.04139	-0.295756	0.2706	?
Gorgosaurus	Tyrannosauridae	1.32715	1.11025	1.64187	1.72787	?	?	1.04139	1.07918	-0.216902	0.314716	?
Gorgosaurus	Tyrannosauridae	1.30016	1.13226	1.63659	1.64355	?	?	1.02119	1.14613	-0.167901	0.336428	?
Gorgosaurus	Tyrannosauridae	1.25066	0.884795	1.50393	1.51521	?	?	1.07918	1.09691	-0.365869	0.253263	?
Gorgosaurus	Tyrannosauridae	1.2667	1.05729	1.5682	1.61648	?	?	1	1.11394	-0.209416	0.3015	?
Gorgosaurus	Tyrannosauridae	1.24846	0.96426	1.49554	1.61805	?	?	1	1.17609	-0.284204	0.247081	?
Gorgosaurus	Tyrannosauridae	1.1364	0.945961	1.34616	1.3962	?	?		1.14613	-0.190443	0.209754	?
Gorgosaurus	Tyrannosauridae	1.42292	1.1271	1.73918	1.76901	?	?	0.954243	1.0607	-0.295813	0.316259	?
Gorgosaurus	Tyrannosauridae	1.31281	1.02407	1.60541	1.56726	?	?	1.09691	1.04139	-0.288737	0.292601	?
Gorgosaurus	Tyrannosauridae	1.34635	1.19866	1.60206	1.65418	1.21484	1.1271	0.977724	1	-0.147696	0.255707	-0.087739
Gorgosaurus	Tyrannosauridae	1.31387	1.16435	1.58995	1.65321	1.26007	1.08279	1.04139	1.02119	-0.149514	0.276082	-0.177286
Gorgosaurus	Tyrannosauridae	1.3075	1.17319	1.62839	1.65418	1.233	1.0569	1.04139	1	-0.13431	0.320893	-0.176091
Gorgosaurus	Tyrannosauridae	1.22011	1.09342	1.47129	1.55145	1.20952	1.02938	1.04139	1.04139	-0.126686	0.251184	-0.180131
Gorgosaurus	Tyrannosauridae	1.25285	1.10037	1.43136	1.51983	1.1271	0.897627	1.04139	1.0607	-0.152482	0.178511	-0.229478
Gorgosaurus	Tyrannosauridae	1.1038	0.897627	1.16137	1.28103	0.94939	0.763428	?	?	-0.206177	0.0575643	-0.185962
Daspletosaurus	Tyrannosauridae	1.45984	1.2971	1.74811	1.771	?	?	1.04139	1	-0.162741	0.288266	?
Daspletosaurus	Tyrannosauridae	1.42111	1.24797	1.64904	1.70995	?	?	1.11394	1	-0.173137	0.227933	?
Daspletosaurus	Tyrannosauridae	1.38863	1.26623	1.7273	1.75793	?	?	1	1	-0.122402	0.338663	?
Daspletosaurus	Tyrannosauridae	1.46225	1.3075	1.74958	1.78247	1.25503	1.09691	1.09691	1	-0.154752	0.287334	-0.158121
Daspletosaurus	Tyrannosauridae	1.42797	1.25888	1.64167	1.71466	1.31492	1.11727	1.04139	1.07918	-0.169096	0.2137	-0.197649
Daspletosaurus	Tyrannosauridae	1.4128	1.26245	1.7356	1.75831	1.29226	1.09656	1.0607	1.02119	-0.150345	0.322802	-0.195694
Daspletosaurus	Tyrannosauridae	1.22063	1.05576	1.36436	1.38435	1.13001	0.946452	1.26316	1.17609	-0.164871	0.143732	-0.18356
Daspletosaurus	Tyrannosauridae	1.42894	1.30963	1.7839	1.79393	1.31175	1.16791	1.02119	1	-0.119314	0.354959	-0.143846
Daspletosaurus	Tyrannosauridae	1.43136	1.35468	1.87379	1.90773	?	?	1.07918	1.04139	-0.0766792	0.442422	?
Daspletosaurus	Tyrannosauridae	1.25575	1.10312	1.56146	1.59682	?	?	1.07918	1.04922	-0.152636	0.305704	?
Daspletosaurus	Tyrannosauridae	1.35946	1.25066	1.72115	1.75197	?	?	1.05308	1	-0.108792	0.361695	?
Daspletosaurus	Tyrannosauridae	1.35908	1.23754	1.73679	1.76298	?	?	1.02119	1.02938	-0.121532	0.377719	?
Daspletosaurus	Tyrannosauridae	1.35276	1.22089	1.69522	1.69732	?	?	1	0.954243	-0.131869	0.342458	?
Daspletosaurus	Tyrannosauridae	1.34869	1.08955	1.67006	1.70458	?	?	1.10721	1	-0.259142	0.321366	?
Daspletosaurus	Tyrannosauridae	1.28307	1.08529	1.5432	1.55255	?	?	1.13988	1.04139	-0.197784	0.260124	?
Albertosaurus	Tyrannosauridae	1.35793	1.11394	1.66181	1.69723	1.08991	1.06446	1.11394	1.04139	-0.243991	0.303878	-0.0254471
Tyrannosaurus	Tyrannosauridae	1.55703	1.38021	1.8038	1.85715	?	?	0.845098	0.851258	-0.176814	0.246773	?
Tyrannosaurus	Tyrannosauridae	1.65763	1.51362	1.9734	2.03487	?	?	0.812913	0.875061	-0.144012	0.315776	?
Tyrannosaurus	Tyrannosauridae	1.59561	1.43425	1.87938	1.93621	?	?	0.875061	0.919078	-0.161357	0.283776	?
Tyrannosaurus	Tyrannosauridae	1.58614	1.4183	1.86064	1.92137	?	?	0.845098	0.944483	-0.167836	0.2745	?
Tyrannosaurus	Tyrannosauridae	1.65186	1.51322	1.95961	2.00668	?	?	0.778151	0.845098	-0.138642	0.307754	?
Tyrannosaurus	Tyrannosauridae	1.67843	1.57496	2.02226	2.07056	?	?	0.845098	0.845098	-0.103471	0.343836	?
Tyrannosaurus	Tyrannosauridae	1.66969	1.57066	2.03671	2.08987	?	?	0.778151	0.845098	-0.099029	0.36702	?
Tyrannosaurus	Tyrannosauridae	1.55206	1.3707	1.78561	1.85522	?	?	0.845098	0.954243	-0.181361	0.233555	?
Tyrannosaurus	Tyrannosauridae	1.44498	1.25959	1.66238	1.6981	?	?	1.04139	1	-0.185387	0.217399	?
Tyrannosaurus	Tyrannosauridae	1.27784	1.12057	1.47305	1.50745	?	?	0.954243	1.07918	-0.157264	0.19521	?
Tyrannosaurus	Tyrannosauridae	1.61023	1.38934	1.87523	1.91004	?	?	0.845098	0.845098	-0.220891	0.265001	?
Tyrannosaurus	Tyrannosauridae	1.42275	1.28171	1.64631	1.67861	?	?	0.875061	1.02119	-0.141039	0.223552	?
Tyrannosaurus	Tyrannosauridae	1.71659	1.51415	1.94161	1.98214	?	?	0.812913	0.812913	-0.202438	0.225023	?
Tyrannosaurus	Tyrannosauridae	1.68789	1.53071	1.94876	1.97285	?	?	0.863323	0.845098	-0.157174	0.26087	?
Tyrannosaurus	Tyrannosauridae	1.60433	1.43727	1.8926	1.92526	?	?	0.954243	0.954243	-0.167059	0.288261	?
Tyrannosaurus	Tyrannosauridae	1.53769	1.4101	1.82119	1.87309	?	?	0.845098	0.90309	-0.127591	0.283493	?
Tyrannosaurus	Tyrannosauridae	1.5402	1.38934	1.80325	1.82504	?	?	0.944483	0.954243	-0.150861	0.263048	?
Tyrannosaurus	Tyrannosauridae	1.53403	1.32838	1.78305	1.83251	?	?	0.929419	0.977724	-0.205647	0.249019	?
Tyrannosaurus	Tyrannosauridae	1.63205	1.45255	1.86136	1.90423	?	?	1.04532	1.04139	-0.179499	0.229303	?
Tyrannosaurus	Tyrannosauridae	1.57217	1.35832	1.81365	1.84837	?	?	0.968483	1.01703	-0.213859	0.241473	?
Tyrannosaurus	Tyrannosauridae	1.52789	1.3881	1.74123	1.75374	?	?	0.944483	1.03342	-0.139786	0.213343	?
Tyrannosaurus	Tyrannosauridae	1.66323	1.52866	1.95904	1.96848	?	?	0.90309	0.845098	-0.13457	0.295812	?
Tyrannosaurus	Tyrannosauridae	1.59428	1.49485	1.89209	1.90037	?	?	0.954243	0.954243	-0.099432	0.297813	?
Tyrannosaurus	Tyrannosauridae	1.5824	1.43249	1.87506	1.88366	?	?	0.919078	0.929419	-0.149916	0.292657	?
Tyrannosaurus	Tyrannosauridae	1.54407	1.42488	1.81291	1.82607	?	?		0.954243	-0.119186	0.268845	?
Tyrannosaurus	Tyrannosauridae	1.49831	1.32222	1.74036	1.75205	?	?	0.954243	0.929419	-0.176091	0.242052	?
Tyrannosaurus	Tyrannosauridae	1.43743	1.15442	1.64562	1.70079	?	?	0.977724	0.995635	-0.283009	0.208185	?
Tyrannosaurus	Tyrannosauridae	1.54245	1.33746	1.76834	1.77822	?	?	0.959041	0.991226	-0.204993	0.22589	?
Tyrannosaurus	Tyrannosauridae	1.50174	1.25624	1.70018	1.75035	?	?	0.954243	0.929419	-0.245507	0.198441	?
Tyrannosaurus	Tyrannosauridae	1.47784	1.27944	1.72263	1.73191	?	?	0.954243	0.939519	-0.198406	0.244789	?
Tyrannosaurus	Tyrannosauridae	1.66162	1.5437	1.97165	1.99471	?	?	0.90309	0.886491	-0.117928	0.310023	?
Tyrannosaurus	Tyrannosauridae	1.71584	1.53441	2.00949	2.03342	?	?	0.875061	0.857332	-0.181429	0.293657	?
Tyrannosaurus	Tyrannosauridae	1.6869	1.51891	2.06183	2.07489	?	?	0.845098	0.913814	-0.167996	0.374925	?
Tyrannosaurus	Tyrannosauridae	1.69644	1.471	2.0146	2.04466	?	?	0.919078	0.90309	-0.225446	0.318161	?
Tyrannosaurus	Tyrannosauridae	1.6826	1.4979	1.97722	1.99752	?	?	0.90309	0.845098	-0.1847	0.294624	?
Tyrannosaurus	Tyrannosauridae	1.58524	1.43457	1.86747	1.89998	?	?	0.672098	0.653213	-0.150666	0.282232	?
Tyrannosaurus	Tyrannosauridae	1.46613	1.27898	1.68619	1.75089	?	?	1.01284	1.0086	-0.187144	0.220063	?
Tyrannosaurus	Tyrannosauridae	1.50623	1.33965	1.74304	1.75259	?	?	0.977724	0.995635	-0.166584	0.236805	?
Tyrannosaurus	Tyrannosauridae	1.32736	1.16346	1.50461	1.50705	?	?	1.17898	1.14613	-0.163899	0.177248	?
Tyrannosaurus	Tyrannosauridae	1.60412	1.37365	1.82138	1.84473	?	?	0.929419	0.954243	-0.230471	0.217264	?
Tyrannosaurus	Tyrannosauridae	1.4188	1.26293	1.65485	1.66567	?	?	0.954243	0.94939	-0.155873	0.236052	?
Tyrannosaurus	Tyrannosauridae	1.60917	1.42095	1.85727	1.89221	?	?	0.845098	0.913814	-0.188222	0.248105	?
Tyrannosaurus	Tyrannosauridae	1.66464	1.51455	1.97759	1.98227	?	?	0.845098	0.845098	-0.150094	0.312944	?
Tyrannosaurus	Tyrannosauridae	1.66539	1.50352	1.94944	1.95832	?	?	0.863323	0.886491	-0.161875	0.284045	?
Tyrannosaurus	Tyrannosauridae	1.57576	1.44311	1.79246	1.8202	?	?	0.886491	0.90309	-0.132659	0.216697	?
Tyrannosaurus	Tyrannosauridae	1.52349	1.36455	1.70364	1.72819	?	?	0.929419	0.973128	-0.158935	0.180149	?
Tyrannosaurus	Tyrannosauridae	1.48601	1.33082	1.67052	1.70432	?	?	0.94939	0.963788	-0.155186	0.184519	?
Tyrannosaurus	Tyrannosauridae	1.44793	1.31048	1.61868	1.6536	?	?	0.995635	1.01703	-0.137452	0.170743	?
Tyrannosaurus	Tyrannosauridae	1.17638	0.964731	1.20003	1.2408	?	?	1.13354	1.1959	-0.21165	0.0236486	?
Tyrannosaurus	Tyrannosauridae	1.66172	1.50745	1.89064	1.89741	?	?	0.90309	0.845098	-0.154267	0.228926	?
Tyrannosaurus	Tyrannosauridae	1.52009	1.39358	1.73336	1.75189	?	?	0.954243	1	-0.126515	0.213267	?
Tyrannosaurus	Tyrannosauridae	1.37365	1.22037	1.48202	1.5197	?	?	1.04139	1.03743	-0.153278	0.108368	?
Tyrannosaurus	Tyrannosauridae	1.26764	1.13226	1.34064	1.38471	?	?	1.14922	1.14613	-0.135381	0.0730014	?
Tyrannosaurus	Tyrannosauridae	1.4748	1.21617	1.6289	1.70079	?	?	0.959041	0.982271	-0.258633	0.154101	?
Tyrannosaurus	Tyrannosauridae	1.49052	1.28914	1.65725	1.76537	?	?	0.929419	0.977724	-0.201377	0.166727	?
Tyrannosaurus	Tyrannosauridae	1.47611	1.22891	1.63988	1.73504	?	?	0.913814	0.90309	-0.247193	0.163778	?
Tyrannosaurus	Tyrannosauridae	1.50325	1.32593	1.73735	1.77822	?	?	0.954243	0.94939	-0.17732	0.234106	?
Tyrannosaurus	Tyrannosauridae	1.58984	1.49927	1.93181	1.96914	?	?	0.875061	0.924279	-0.0905634	0.341976	?
Tyrannosaurus	Tyrannosauridae	1.61763	1.48558	2.01695	2.03842	?	?	0.838849	0.892095	-0.13205	0.399321	?
Tyrannosaurus	Tyrannosauridae	1.68664	1.49374	2.01047	2.02032	?	?	0.845098	0.875061	-0.192899	0.323833	?
Tyrannosaurus	Tyrannosauridae	1.58399	1.38775	1.89009	1.94611	?	?	0.90309	0.869232	-0.196246	0.306094	?
Tyrannosaurus	Tyrannosauridae	1.60217	1.40329	1.90146	1.92547	?	?	0.934498	0.869232	-0.198876	0.29929	?
Tyrannosaurus	Tyrannosauridae	1.57449	1.41581	1.91455	1.92449	?	?	0.919078	0.919078	-0.158687	0.34006	?
Tyrannosaurus	Tyrannosauridae	1.41363	1.21643	1.57484	1.63063	?	?	1	1.02119	-0.197205	0.161206	?
Tyrannosaurus	Tyrannosauridae	1.69906	1.53058	2.01728	2.06262	?	?	0.929419	0.90309	-0.168473	0.318227	?
Tyrannosaurus	Tyrannosauridae	1.69452	1.54183	2.00385	2.01565	?	?	0.845098	0.812913	-0.152689	0.309331	?
Tyrannosaurus	Tyrannosauridae	1.56549	1.45758	1.91169	1.94611	?	?	0.845098	0.845098	-0.107914	0.346197	?
Tyrannosaurus	Tyrannosauridae	1.67367	1.51548	2.06841	2.08167	?	?	0.845098	0.875061	-0.158189	0.394743	?
Tyrannosaurus	Tyrannosauridae	1.66913	1.56443	2.03555	2.0658	?	?	0.845098	0.826075	-0.104702	0.366419	?
Tyrannosaurus	Tyrannosauridae	1.63949	1.43933	1.94374	2.02407	?	?	0.90309	0.90309	-0.200154	0.304255	?
Tyrannosaurus	Tyrannosauridae	1.62849	1.42619	1.96033	2.01498	?	?	0.90309	0.892095	-0.202305	0.331837	?
Tyrannosaurus	Tyrannosauridae	1.49094	1.30471	1.70876	1.76283	?	?	0.892095	0.929419	-0.186235	0.21782	?
Tyrannosaurus	Tyrannosauridae	1.68124	1.52035	2.02309	2.06796	?	?		0.845098	-0.160889	0.341847	?
Tyrannosaurus	Tyrannosauridae	1.35218	1.10823	1.50623	1.5945	?	?	0.954243	0.954243	-0.243956	0.154052	?
Tyrannosaurus	Tyrannosauridae	1.65225	1.51706	2.02371	2.06401	?	?		0.826075	-0.135182	0.371459	?
Tyrannosaurus	Tyrannosauridae	1.62706	1.44886	1.98354	1.9952	?	?	0.838849	0.875061	-0.178198	0.356478	?
Tyrannosaurus	Tyrannosauridae	1.60444	1.45286	1.91503	1.96867	?	?	0.845098	0.845098	-0.151583	0.310588	?
Tyrannosaurus	Tyrannosauridae	1.59218	1.42259	1.87309	1.90396	?	?	0.90309	0.954243	-0.169587	0.280911	?
Tyrannosaurus	Tyrannosauridae	1.5412	1.40824	1.83404	1.88018	?	?	0.875061	0.875061	-0.132965	0.292834	?
Tyrannosaurus	Tyrannosauridae	1.49024	1.31366	1.74484	1.80298	?	?	0.90309	0.929419	-0.176583	0.254601	?
Tyrannosaurus	Tyrannosauridae	1.6638	1.49094	1.99577	2.03782	?	?	0.857332	0.845098	-0.172854	0.331972	?
Tyrannosaurus	Tyrannosauridae	1.48572	1.64836	1.91803	2.01368	1.4216	1.45788	0.812913	0.90309	0.162639	0.432309	0.036278
Tyrannosaurus	Tyrannosauridae	1.63749	1.57519	1.97081	1.99826	1.47712	1.4133	0.812913	0.812913	-0.0623019	0.333322	-0.0638215
Tyrannosaurus	Tyrannosauridae	1.58433	1.51322	1.88649	1.92993	1.46835	1.38202	0.812913	0.90309	-0.0711136	0.30216	-0.0863303
Tyrannosaurus	Tyrannosauridae	1.53403	1.45179	1.82543	1.83187	1.41996	1.29003	0.875061	0.90309	-0.0822397	0.2914	-0.129921
Tyrannosaurus	Tyrannosauridae	1.30535	1.19866	1.4183	1.45179	1.16435	0.995635	1.04139	1.07918	-0.106694	0.11295	-0.168718
Tyrannosaurus	Tyrannosauridae	1.21748	1.37291	1.57054	1.55871	1.13354	1.19033	?	0.90309	0.155428	0.353059	0.0567928
Tyrannosaurus	Tyrannosauridae	1.58092	1.68664	1.98046	2.05038	1.48572	1.48001	0.812913	0.845098	0.105711	0.399533	-0.00571448
Tyrannosaurus	Tyrannosauridae	1.60638	1.62428	1.943	1.92634	1.46835	1.38382	0.845098	0.875061	0.0179007	0.336618	-0.084532
Tyrannosaurus	Tyrannosauridae	1.55267	1.50106	1.83059	1.8739	1.43775	1.33646	0.90309	0.954243	-0.051609	0.27792	-0.101291
Tyrannosaurus	Tyrannosauridae	1.54158	1.79518	1.83123	1.81954	1.42651	1.26482	0.977724	0.954243	0.253605	0.28965	-0.161693
Tyrannosaurus	Tyrannosauridae	1.46389	1.34439	1.66652	1.716	1.35025	1.17898	0.954243	0.954243	-0.119501	0.202625	-0.171271
Tyrannosaurus	Tyrannosauridae	1.62675	1.48954	1.93772	1.94364	?	?		0.986772	-0.137214	0.310968	?
Tyrannosaurus	Tyrannosauridae	1.70842	1.58024	1.96412	2.01724	?	?		0.954243	-0.12818	0.255697	?
Tyrannosaurus	Tyrannosauridae	1.67145	1.54839	1.91387	1.93967	?	?	0.954243	1	-0.123061	0.242416	?
Tyrannosaurus	Tyrannosauridae	1.62003	1.49541	1.85083	1.89248	?	?	0.954243	0.929419	-0.124626	0.230798	?
Tyrannosaurus	Tyrannosauridae	1.33244	1.21272	1.53212	1.56937	?	?	1	1.11394	-0.119718	0.199679	?
Tyrannosaurus	Tyrannosauridae	1.40756	1.25744	1.54419	1.60228	?	?	0.977724	1.04139	-0.150122	0.136631	?
Tyrannosaurus	Tyrannosauridae	1.68538	1.5738	1.98909	2.00996	?	?	0.90309	0.875061	-0.111584	0.30371	?
Tyrannosaurus	Tyrannosauridae	1.67523	1.57066	1.98281	2.00234	?	?	0.929419	0.954243	-0.104569	0.307586	?
Tyrannosaurus	Tyrannosauridae	1.59195	1.45803	1.83276	1.85733	?	?	0.90309	1.04139	-0.133921	0.24081	?
Tyrannosaurus	Tyrannosauridae	1.48001	1.3784	1.7155	1.79761	?	?	0.954243	1.09691	-0.101609	0.235495	?
Tyrannosaurus	Tyrannosauridae	1.55291	1.40875	1.7732	1.8613	1.41581	1.29688	0.954243	?	-0.144163	0.22029	-0.118923
Tyrannosaurus	Tyrannosauridae	1.58591	1.46538	1.78633	1.85211	1.47129	1.33021	0.954243	0.845098	-0.120529	0.200414	-0.141081
Tyrannosaurus	Tyrannosauridae	1.50893	1.42797	1.75213	1.77895	1.41497	1.2971	0.875061	?	-0.0809608	0.243192	-0.11787
Tyrannosaurus	Tyrannosauridae	1.37803	1.23603	1.49762	1.58816	1.27114	1.07482	1	1.02119	-0.142001	0.119586	-0.196328
Tyrannosaurus	Tyrannosauridae	1.25115	1.08135	1.21352	1.38934	1.11327	0.946452	1.04139	1.04139	-0.169804	-0.0376336	-0.166822
Tyrannosaurus	Tyrannosauridae	1.60703	1.45561	1.8815	1.93591	?	?	0.832509	0.886491	-0.15142	0.274473	?
Tyrannosaurus	Tyrannosauridae	1.58961	1.52009	1.81445	1.90244	?	?	0.845098	0.875061	-0.0695242	0.224833	?
Tyrannosaurus	Tyrannosauridae	1.51308	1.4312	1.75282	1.79754	?	?	0.919078	0.90309	-0.0818815	0.239732	?
Tyrannosaurus	Tyrannosauridae	1.48416	1.34479	1.65925	1.72099	?	?	1.01284	0.954243	-0.139372	0.175093	?
Tyrannosaurus	Tyrannosauridae	1.37985	1.20737	1.51028	1.56902	?	?	1.07918	1.02119	-0.172484	0.130428	?
Tyrannosaurus	Tyrannosauridae	1.26411	1.01494	1.35238	1.42894	?	?	1.02119	1.14613	-0.249169	0.0882663	?
Tyrannosaurus	Tyrannosauridae	1.62428	1.41162	1.94851	1.96586	?	?	0.90309	0.929419	-0.212662	0.324229	?
Tyrannosaurus	Tyrannosauridae	1.58092	1.3784	1.8654	1.93802	?	?	0.90309	1	-0.202527	0.284475	?
Tyrannosaurus	Tyrannosauridae	1.62428	1.4609	1.88093	1.94394	?	?	0.90309	0.929419	-0.163384	0.256646	?
Tyrannosaurus	Tyrannosauridae	1.20952	1.04139	1.2492	1.29885	?	?	1.07918	1.14613	-0.168122	0.0396833	?
Tyrannosaurus	Tyrannosauridae	1.66276	1.52763	1.89812	1.94537	?	?		0.929419	-0.135128	0.235364	?
Tyrannosaurus	Tyrannosauridae	1.7364	1.53656	2.06856	2.1427	?	?	0.812913	0.90309	-0.199838	0.33216	?
Tyrannosaurus	Tyrannosauridae	1.67943	1.51322	2.00217	2.04493	?	?	0.812913	1	-0.16621	0.322738	?
Tyrannosaurus	Tyrannosauridae	1.58883	1.43775	1.83841	1.89014	?	?		0.977724	-0.151081	0.249577	?
Tyrannosaurus	Tyrannosauridae	1.67302	1.54531	1.94443	2.031	?	?		1.02119	-0.127714	0.271412	?
Tyrannosaurus	Tyrannosauridae	1.67761	1.5302	1.9865	2.00945	?	?	0.875061	0.845098	-0.147407	0.308896	?
Tyrannosaurus	Tyrannosauridae	1.57054	1.43297	1.78519	1.85691	?	?	0.929419	0.90309	-0.137574	0.214644	?
Tyrannosaurus	Tyrannosauridae	1.6149	1.45484	1.93095	1.9865	?	?		0.977724	-0.160052	0.316052	?
Tyrannosaurus	Tyrannosauridae	1.30103	1.2014	1.33806	1.436	?	?		1.09691	-0.0996329	0.0370279	?
Tyrannosaurus	Tyrannosauridae	1.65706	1.54407	1.91955	1.97699	?	?		1	-0.112988	0.262493	?
Tyrannosaurus	Tyrannosauridae	1.62325	1.4843	1.85345	1.89371	?	?	0.90309	0.954243	-0.138949	0.230206	?
Tyrannosaurus	Tyrannosauridae	1.61595	1.52504	1.86303	1.94606	?	?	0.90309	1	-0.0909052	0.247075	?
Tyrannosaurus	Tyrannosauridae	1.45939	1.27875	1.68359	1.73656	?	?	0.90309	1.11394	-0.180639	0.224195	?
Tyrannosaurus	Tyrannosauridae	1.28103	1.14613	1.43169	1.53466	?	?	1.04139	1.14613	-0.134905	0.150652	?
Nuthetes	Nuthetes	0.887617	0.552668	1.17696	1.28285	0.775246	0.535294		1.47712	-0.334949	0.289342	-0.239952
Nuthetes	Nuthetes	0.733197	0.428135	1.19117	1.17609	0.586587	0.348305	1.60206	1.54407	-0.305062	0.457974	-0.238282
Nuthetes	Nuthetes	0.506505	0.546543	0.858537	0.827369	0.469822	0.447158	1.62839	1.57403	0.0400376	0.352032	-0.022664
Nuthetes	Nuthetes	0.568202	0.133539	0.69897	0.774517	0.466868	0.075547	1.57403	1.57403	-0.434663	0.130768	-0.391321
Nuthetes	Nuthetes	0.591065	0.113943	0.655138	0.792392	0.471292	0.0791812	1.47712	1.43933	-0.477121	0.0640738	-0.39211
Nuthetes	Nuthetes	0.561101	0.255273	0.919601	0.921166	0.439333	0.176091	1.74036	1.54407	-0.305829	0.3585	-0.263241
Nuthetes	Nuthetes	0.499687	0.209515	0.671173	0.758155	0.416641	0.181844		1.54407	-0.290172	0.171486	-0.234797
Nuthetes	Nuthetes	0.474216	0.0170333	0.686636	0.731589	0.322219	-0.0362122	1.77815	1.62839	-0.457183	0.21242	-0.358431
Nuthetes	Nuthetes	0.798651	0.628389	1.11126	1.18583	0.708421	0.501059	1.50051	1.47712	-0.170262	0.312612	-0.207362
Bambiraptor	Dromaeosauridae	0.374748	0.149219	0.726727	0.862131	?	?		1.39794	-0.225529	0.351979	?
Bambiraptor	Dromaeosauridae	0.369216	0.149219	0.699838	0.814913	?	?		1.39794	-0.219997	0.330622	?
Bambiraptor	Dromaeosauridae	0.318063	0.146128	0.683047	0.720159	?	?			-0.171935	0.364984	?
Bambiraptor	Dromaeosauridae	0.374748	0.206826	0.691081	0.834421	?	?		1.47712	-0.167922	0.316333	?
Bambiraptor	Dromaeosauridae	0.392697	0.0934217	0.746634	0.805501	?	?		1.47712	-0.299275	0.353937	?
Bambiraptor	Dromaeosauridae	0.416641	0.149219	0.777427	0.85309	?	?		1.39794	-0.267421	0.360786	?
Bambiraptor	Dromaeosauridae	0.371068	0.0791812	0.767898	0.836324	?	?		1.38382	-0.291887	0.39683	?
Bambiraptor	Dromaeosauridae	0.404834	-0.00436481	0.664642	0.710963	?	?		1.51188	-0.409199	0.259808	?
Bambiraptor	Dromaeosauridae	0.507856	0.136721	0.752816	0.841985	?	?		1.37475	-0.371135	0.244961	?
Bambiraptor	Dromaeosauridae	0.332438	0.1959	0.605305	0.642465	?	?			-0.136539	0.272867	?
Deinonychus	Dromaeosauridae	0.705008	0.477121	0.946943	1.01578	?	?	1.39445	1.23553	-0.227887	0.241935	?
Deinonychus	Dromaeosauridae	0.849419	0.50515	1.00303	1.09026	?	?	1.46982	1.24304	-0.344269	0.15361	?
Deinonychus	Dromaeosauridae	0.829947	0.466868	0.980458	1.08955	?	?	1.43933	1.21219	-0.363079	0.150511	?
Deinonychus	Dromaeosauridae	0.82866	0.447158	0.960946	1.07115	?	?	1.46982	1.25042	-0.381502	0.132286	?
Deinonychus	Dromaeosauridae	0.728354	0.382017	0.814913	0.921686	?	?	1.4624	1.24304	-0.346337	0.0865594	?
Deinonychus	Dromaeosauridae	0.854306	0.509203	1.04179	1.13033	?	?	1.45484	1.24304	-0.345104	0.187481	?
Deinonychus	Dromaeosauridae	0.854306	0.509203	1.04179	1.13033	?	?	1.45484	1.24304	-0.345104	0.187481	?
Deinonychus	Dromaeosauridae	0.803457	0.487138	1.01703	1.08279	?	?	1.45484		-0.316319	0.213576	?
Deinonychus	Dromaeosauridae	0.847573	0.50515	1.08743	1.15137	?	?	1.43933	1.24304	-0.342423	0.239854	?
Deinonychus	Dromaeosauridae	0.85309	0.60206	1.1329	1.2079	?	?	1.39794	1.17609	-0.25103	0.27981	?
Deinonychus	Dromaeosauridae	0.758912	0.50515	1.07151	1.03342	?	?	1.30103	1.30103	-0.253762	0.312602	?
Deinonychus	Dromaeosauridae	0.786041	0.41162	0.943	1.13672	?	?	1.44716	1.23805	-0.374422	0.156958	?
Dromaeosaurus	Dromaeosauridae	0.900367	0.684845	1.25455	1.33566	0.828015	0.653213	1.24304	1.273	-0.215522	0.354181	-0.174803
Dromaeosaurus	Dromaeosauridae	0.839478	0.621176	1.09132	1.19033	0.756636	0.526339	1.1383	1.22167	-0.218302	0.251837	-0.230297
Dromaeosaurus	Dromaeosauridae	0.777427	0.64836	1.10721	1.14613	0.681241	0.513218	1.24304	1.30103	-0.129067	0.329783	-0.168024
Dromaeosaurus	Dromaeosauridae	0.791691	0.598791	1.13925	1.14333	0.746634	0.534026	1.22167	1.19948	-0.1929	0.347559	-0.212608
Dromaeosaurus	Dromaeosauridae	0.859739	0.608526	1.16938	1.18384	0.771587	0.515874	?	?	-0.251213	0.309642	-0.255714
Dromaeosaurus	Dromaeosauridae	0.745855	0.513218	1.00604	1.04336	0.71433	0.468347	1.17609	1.30103	-0.232638	0.260183	-0.245982
Dromaeosaurus	Dromaeosauridae	0.790988	0.541579	0.999131	1.05576	0.736397	0.462398	?	1.35218	-0.249409	0.208142	-0.273999
Dromaeosaurus	Dromaeosauridae	0.64836	0.623249	1.03623	1.05269	0.555094	0.525045	1.17609	1.16137	-0.0251107	0.38787	-0.0300496
Dromaeosaurus	Dromaeosauridae	0.698101	0.777427	1.11893	1.10449	0.631444	0.639486	1.14613	1.17609	0.0793263	0.420825	0.00804272
Dromaeosaurus	Dromaeosauridae	0.625312	0.618048	0.955207	1.03981	0.544068	0.523746	1.11394	1.14613	-0.00726435	0.329894	-0.0203216
Dromaeosaurus	Dromaeosauridae	0.857935	0.608526	1.10924	1.19866	?	?	1.13988	1.23045	-0.249409	0.251306	?
Dromaeosaurus	Dromaeosauridae	0.835056	0.568202	1.06371	1.1452	?	?	1.20412	1.30103	-0.266854	0.228652	?
Dromaeosaurus	Dromaeosauridae	0.883093	0.604226	1.09272	1.21405	?	?	1.24304	1.24304	-0.278867	0.209627	?
Dromaeosaurus	Dromaeosauridae	0.79796	0.495544	1.02857	1.09342	?	?	1.27416	1.30103	-0.302415	0.230612	?
Dromaeosaurus	Dromaeosauridae	0.825426	0.521138	1.0406	1.11025	?	?	1.24304	1.24304	-0.304288	0.215176	?
Dromaeosaurus	Dromaeosauridae	0.755875	0.49276	0.986772	1.04139	?	?			-0.263114	0.230897	?
Dromaeosaurus	Dromaeosauridae	0.737193	0.605305	0.973128	1.02119	?	?	1.17609		-0.131888	0.235935	?
Dromaeosaurus	Dromaeosauridae	0.784617	0.580925	1.06258	1.09132	?	?	1.13988	1.17609	-0.203692	0.277965	?
Dromaeosaurus	Dromaeosauridae	0.810904	0.592177	1.04999	1.11727	?	?	1.23045	1.24304	-0.218728	0.239089	?
Dromaeosaurus	Dromaeosauridae	0.816904	0.58995	1.05192	1.11361	?	?	1.23045	1.24304	-0.226954	0.23502	?
Dromaeosaurus	Dromaeosauridae	0.745075	0.514548	0.93044	1.02938	?	?	1.23045	1.24304	-0.230527	0.185365	?
Dromaeosaurus	Dromaeosauridae	0.591065	0.361728	0.929419	?	?	?		1.30103	-0.229337	0.338354	?
Dromaeosaurus	Dromaeosauridae	0.653213	0.462398	1.0607	?	?	?		1.21219	-0.190815	0.407485	?
Dromaeosaurus	Dromaeosauridae	0.672098	0.447158	1.04139	?	?	?		1.24304	-0.22494	0.369295	?
Dromaeosaurus	Dromaeosauridae	0.770852	0.591065	1.02119	?	?	?		1.30103	-0.179787	0.250337	?
Dromaeosaurus	Dromaeosauridae	0.724276	0.623249	1.16137	?	?	?		1.24304	-0.101027	0.437092	?
Dromaeosaurus	Dromaeosauridae	0.755875	0.591065	0.977724	?	?	?		1.24304	-0.16481	0.221849	?
Dromaeosaurus	Dromaeosauridae	0.556303	0.361728	0.80618	?	?	?		1.39794	-0.194575	0.249877	?
Dromaeosaurus	Dromaeosauridae	0.612784	0.447158	0.954243	?	?	?		1.30103	-0.165626	0.341459	?
Dromaeosaurus	Dromaeosauridae	0.633468	0.431364	0.991226	?	?	?		1.17609	-0.202105	0.357758	?
Dromaeosaurus	Dromaeosauridae	0.690196	0.431364	0.929419	?	?	?		1.24304	-0.258832	0.239223	?
Dromaeosaurus	Dromaeosauridae	0.69897	0.50515	1	?	?	?		1.17609	-0.19382	0.30103	?
Dromaeosaurus	Dromaeosauridae	0.69897	0.544068	1.0569	?	?	?		1.24304	-0.154902	0.357935	?
Dromaeosaurus	Dromaeosauridae	0.70757	0.491362	1.03342	?	?	?		1.21085	-0.216208	0.325854	?
Dromaeosaurus	Dromaeosauridae	0.716003	0.491362	0.977724	?	?	?	1.18184	1.17609	-0.224642	0.26172	?
Dromaeosaurus	Dromaeosauridae	0.732394	0.50515	1.04139	?	?	?	1.29667	1.24304	-0.227244	0.308999	?
Dromaeosaurus	Dromaeosauridae	0.732394	0.462398	1.02119	?	?	?		1.24304	-0.269996	0.288796	?
Dromaeosaurus	Dromaeosauridae	0.740363	0.568202	1.0607	?	?	?		1.24304	-0.172161	0.320335	?
Dromaeosaurus	Dromaeosauridae	0.740363	0.568202	1.08991	?	?	?		1.30103	-0.172161	0.349542	?
Dromaeosaurus	Dromaeosauridae	0.792392	0.544068	1.14613	?	?	?		1.30103	-0.248324	0.353736	?
Dromaeosaurus	Dromaeosauridae	0.755875	0.518514	1.14613	?	?	?	1.26951	1.21085	-0.237361	0.390253	?
Dromaeosaurus	Dromaeosauridae	0.78533	0.591065	1.11394	?	?	?		1.24304	-0.194265	0.328614	?
Dromaeosaurus	Dromaeosauridae	0.851258	0.60206	1.13033	?	?	?		1.24304	-0.249198	0.279075	?
Dromaeosaurus	Dromaeosauridae	0.845098	0.653213	1.13033	?	?	?		1.17609	-0.191886	0.285236	?
Dromaeosaurus	Dromaeosauridae	0.80618	0.60206	1.04139	?	?	?		1.21085	-0.20412	0.235213	?
Dromaeosaurus	Dromaeosauridae	0.892095	0.612784	1.12057	?	?	?		1.17609	-0.279311	0.228479	?
Dromaeosaurus	Dromaeosauridae	0.778151	0.50515	1.07918	?	?	?	1.24055	1.24304	-0.273001	0.30103	?
Dromaeosaurus	Dromaeosauridae	0.778151	0.544068	1.16137	?	?	?		1.35218	-0.234083	0.383217	?
Dromaeosaurus	Dromaeosauridae	0.778151	0.568202	1.13033	?	?	?		1.21085	-0.20995	0.352183	?
Dromaeosaurus	Dromaeosauridae	0.897627	0.70757	1.23553	?	?	?		1.24304	-0.190057	0.337901	?
Dromaeosaurus	Dromaeosauridae	0.897627	0.60206	1.16137	?	?	?		1.21085	-0.295567	0.263741	?
Dromaeosaurus	Dromaeosauridae	0.78533	0.568202	1.11394	?	?	?		1.17609	-0.217128	0.328614	?
Dromaeosaurus	Dromaeosauridae	0.732394	0.60206	1.21748	?	?	?		1.17609	-0.130334	0.48509	?
Dromaeosaurus	Dromaeosauridae	0.812913	0.568202	1.13033	?	?	?		1.24304	-0.244712	0.31742	?
Dromaeosaurus	Dromaeosauridae	0.812913	0.60206	1.11394	?	?	?		1.273	-0.210853	0.30103	?
Dromaeosaurus	Dromaeosauridae	0.857332	0.591065	1.19033	?	?	?		1.273	-0.266268	0.332999	?
Dromaeosaurus	Dromaeosauridae	0.851258	0.633468	1.19033	?	?	?		1.17609	-0.21779	0.339073	?
Dromaeosaurus	Dromaeosauridae	0.80618	0.633468	1.09691	?	?	?		1.273	-0.172712	0.29073	?
Dromaeosaurus	Dromaeosauridae	0.748188	0.591065	1.07918	?	?	?		1.17609	-0.157123	0.330993	?
Dromaeosaurus	Dromaeosauridae	0.799341	0.556303	1.02119	?	?	?		1.17609	-0.243038	0.221849	?
Dromaeosaurus	Dromaeosauridae	0.78533	0.518514	1.02119	?	?	?		1.39794	-0.266816	0.235859	?
Dromaeosaurus	Dromaeosauridae	0.799341	0.591065	1.13033	?	?	?		1.21085	-0.208276	0.330993	?
Dromaeosaurus	Dromaeosauridae	0.832509	0.518514	1.11394	?	?	?		1.273	-0.313995	0.281434	?
Dromaeosaurus	Dromaeosauridae	0.623249	0.431364	0.944483	?	?	?		1.17609	-0.191886	0.321233	?
Dromaeosaurus	Dromaeosauridae	0.740363	0.591065	1.11394	?	?	?		1.17609	-0.149298	0.373581	?
Dromaeosaurus	Dromaeosauridae	0.60206	0.477121	1.02119	?	?	?		1.17609	-0.124939	0.419129	?
Dromaeosaurus	Dromaeosauridae	0.544068	0.431364	0.892095	?	?	?		1.24304	-0.112704	0.348027	?
Dromaeosaurus	Dromaeosauridae	0.69897	0.612784	1.04139	?	?	?		1.21085	-0.0861861	0.342423	?
Dromaeosaurus	Dromaeosauridae	0.690196	0.544068	1.04139	?	?	?		1.30103	-0.146128	0.351197	?
Dromaeosaurus	Dromaeosauridae	0.579784	0.30103	0.812913	?	?	?		1.35218	-0.278754	0.23313	?
Dromaeosaurus	Dromaeosauridae	0.740363	0.531479	1.07918	?	?	?		1.21085	-0.208884	0.338819	?
Dromaeosaurus	Dromaeosauridae	0.690196	0.39794	0.991226	?	?	?		1.21085	-0.292256	0.30103	?
Dromaeosaurus	Dromaeosauridae	0.579784	0.447158	0.90309	?	?	?		1.24304	-0.132626	0.323306	?
Dromaeosaurus	Dromaeosauridae	0.612784	0.39794	1	?	?	?		1.24304	-0.214844	0.387216	?
Dromaeosaurus	Dromaeosauridae	0.763428	0.591065	1.02938	?	?	?		1.17609	-0.172363	0.265956	?
Dromaeosaurus	Dromaeosauridae	0.579784	0.462398	0.963788	?	?	?		1.17609	-0.117386	0.384004	?
Dromaeosaurus	Dromaeosauridae	0.70757	0.623249	1.04139	?	?	?		1.24304	-0.0843209	0.333823	?
Dromaeosaurus	Dromaeosauridae	0.633468	0.491362	1.02119	?	?	?		1.24304	-0.142107	0.387721	?
Dromaeosaurus	Dromaeosauridae	0.477121	0.322219	0.863323	?	?	?		1.30103	-0.154902	0.386202	?
Dromaeosaurus	Dromaeosauridae	0.778151	0.662758	1.11394	?	?	?		1.17609	-0.115393	0.335792	?
Dromaeosaurus	Dromaeosauridae	0.702431	0.494155	0.956168	?	?	?		1.39967	-0.208276	0.253738	?
Dromaeosaurus	Dromaeosauridae	0.71265	0.471292	1.03981	?	?	?	1.15229	1.18184	-0.241358	0.327161	?
Dromaeosaurus	Dromaeosauridae	0.863323	0.656098	1.0976	?	?	?	1.18184	1.16732	-0.207225	0.234281	?
Velociraptor	Dromaeosauridae	0.572872	0.173186	0.791691	0.862728	0.507856	0.217484		1.54407	-0.399685	0.218819	-0.290372
Velociraptor	Dromaeosauridae	0.58995	0.245513	0.770852	0.796574	0.428135	0.0211893		1.47712	-0.344437	0.180902	-0.406945
Velociraptor	Dromaeosauridae	0.676694	0.255273	0.897077	0.980458	0.583199	0.181844		1.47712	-0.421421	0.220383	-0.401355
Velociraptor	Dromaeosauridae	0.437751	0.0681859	0.70927	0.752816	0.365488	-0.0268721		1.51188	-0.369565	0.271519	-0.39236
Velociraptor	Dromaeosauridae	0.460898	0.0863598	0.459392	0.64836	0.287802	0.075547		1.47712	-0.374538	-0.00150536	-0.212255
Velociraptor	Dromaeosauridae	0.657056	0.298853	0.900367	1.00689	?	?		?	-0.358203	0.243311	?
Velociraptor	Dromaeosauridae	0.62941	0.240549	0.892651	0.968483	0.531479	0.227887		1.43933	-0.38886	0.263241	-0.303592
Velociraptor	Dromaeosauridae	0.550228	0.187521	0.767156	0.83187	?	?		1.47712	-0.362708	0.216928	?
Velociraptor	Dromaeosauridae	0.518514	0.187521	0.641474	0.769377	?	?		1.47712	-0.330993	0.12296	?
Velociraptor	Dromaeosauridae	0.620136	0.161368	0.826075	0.925312	?	?		1.43933	-0.458768	0.205939	?
Velociraptor	Dromaeosauridae	0.638489	0.332438	0.898176	0.979548	?	?	1.57403	1.47712	-0.306051	0.259687	?
Velociraptor	Dromaeosauridae	0.596597	0.206826	0.840733	0.958564	?	?	1.57403	1.39794	-0.389771	0.244136	?
Velociraptor	Dromaeosauridae	0.49276	-0.09691	0.671173	0.705864	?	?	1.60206	1.47712	-0.58967	0.178412	?
Velociraptor	Dromaeosauridae	0.383815	0.0681859	0.628389	0.701568	?	?		1.47712	-0.31563	0.244574	?
Velociraptor	Dromaeosauridae	0.650308	0.445604	0.881955	0.963788	?	?		1.39794	-0.204703	0.231647	?
Velociraptor	Dromaeosauridae	0.788168	0.390935	0.993436	1.09656	?	?		1.39794	-0.397233	0.205268	?
Velociraptor	Dromaeosauridae	0.777427	0.380211	0.996949	1.10958	?	?		1.30103	-0.397216	0.219522	?
Velociraptor	Dromaeosauridae	0.673942	0.190332	0.832509	0.960471	?	?		1.35218	-0.48361	0.158567	?
Velociraptor	Dromaeosauridae	0.671173	0.296665	0.974972	1.01326	?	?			-0.374508	0.303799	?
Velociraptor	Dromaeosauridae	0.661813	0.30103	0.966142	1.02243	?	?		1.39794	-0.360783	0.304329	?
Unpublished dromaeosaurid	Dromaeosauridae	0.681241	0.869232	1.08279	1.22011	0.755875	0.579784		1.24304	0.18799	0.401544	-0.176091
Unpublished dromaeosaurid	Dromaeosauridae	0.934498	0.792392	1.31597	1.29667	0.819544	0.612784		1.22167	-0.142107	0.381472	-0.20676
Unpublished dromaeosaurid	Dromaeosauridae	0.944483	0.763428	1.26482	1.28556	0.78533	0.556303		1.20412	-0.181055	0.320335	-0.229027
Unpublished dromaeosaurid	Dromaeosauridae	1.08279	0.70757	1.32222	1.55388	0.959041	0.716003		1.20412	-0.375215	0.239434	-0.243038
Unpublished dromaeosaurid	Dromaeosauridae	1.15534	0.763428	1.47712	1.56585	0.991226	0.653213	1.24304	1.21085	-0.391908	0.321785	-0.338014
Unpublished dromaeosaurid	Dromaeosauridae	1.02119	0.740363	1.36173	1.43136	0.908485	0.60206	1.24304	1.17609	-0.280827	0.340539	-0.306425
Unpublished dromaeosaurid	Dromaeosauridae	1.11727	0.755875	1.41497	1.52504	1.05308	0.80618	1.30103	1.1383	-0.361396	0.297702	-0.246898
Unpublished dromaeosaurid	Dromaeosauridae	1.04139	0.724276	1.31175	1.35603	0.826075	0.579784	1.30103	1.23045	-0.317117	0.270361	-0.246291
Unpublished dromaeosaurid	Dromaeosauridae	1.04532	0.681241	1.39794	1.44716	0.939519	0.633468	?	1.16137	-0.364082	0.352617	-0.306051
Saurornitholestes	Dromaeosauridae	0.322219	-0.0457575	0.531479	?	?	?		1.54407	-0.367977	0.20926	?
Saurornitholestes	Dromaeosauridae	0.322219	-0.154902	0.544068	?	?	?		1.39794	-0.477121	0.221849	?
Saurornitholestes	Dromaeosauridae	0.447158	0.146128	0.812913	?	?	?		1.35218	-0.30103	0.365755	?
Saurornitholestes	Dromaeosauridae	0.531479	0.278754	0.908485	?	?	?		1.32736	-0.252725	0.377006	?
Saurornitholestes	Dromaeosauridae	0.623249	0.30103	0.929419	?	?	?		1.35218	-0.322219	0.30617	?
Saurornitholestes	Dromaeosauridae	0.643453	0.278754	0.929419	?	?	?		1.30103	-0.364699	0.285966	?
Saurornitholestes	Dromaeosauridae	0.462398	0.176091	0.778151	?	?	?		1.30103	-0.286307	0.315753	?
Saurornitholestes	Dromaeosauridae	0.278754	0	0.672098	?	?	?		1.43933	-0.278754	0.393344	?
Saurornitholestes	Dromaeosauridae	0.69897	0.342423	1.09691	?	?	?		1.30103	-0.356547	0.39794	?
Saurornitholestes	Dromaeosauridae	0.69897	0.342423	1.13033	?	?	?		1.35218	-0.356547	0.431364	?
Saurornitholestes	Dromaeosauridae	0.778151	0.462398	1.07918	?	?	?		1.30103	-0.315753	0.30103	?
Saurornitholestes	Dromaeosauridae	0.724276	0.50515	1.05308	?	?	?		1.273	-0.219126	0.328803	?
Saurornitholestes	Dromaeosauridae	0.838849	0.491362	1.11394	?	?	?		1.30103	-0.347487	0.275094	?
Saurornitholestes	Dromaeosauridae	0.30103	0.0413927	0.69897	?	?	?		1.39794	-0.259637	0.39794	?
Saurornitholestes	Dromaeosauridae	0.643453	0.361728	1.01284	?	?	?		1.30103	-0.281725	0.369385	?
Saurornitholestes	Dromaeosauridae	0.70757	0.361728	0.954243	?	?	?	1.47712	1.30103	-0.345842	0.246672	?
Saurornitholestes	Dromaeosauridae	0.695482	0.394452	0.897077	?	?	?	1.49136	1.41996	-0.30103	0.201595	?
Saurornitholestes	Dromaeosauridae	0.579784	0.352183	0.898176	?	?	?		1.2878	-0.227601	0.318393	?
Saurornitholestes	Dromaeosauridae	0.705864	0.330414	0.954243	?	?	?	1.47567	1.29003	-0.37545	0.248379	?
Saurornitholestes	Dromaeosauridae	0.722634	0.32838	0.958086	?	?	?	1.48714	1.40312	-0.394254	0.235452	?
Saurornitholestes	Dromaeosauridae	0.623249	0.361728	0.929419	?	?	?	1.51188	1.30103	-0.261521	0.30617	?
Saurornitholestes	Dromaeosauridae	0.60206	0.30103	0.897627	?	?	?	1.55023	1.34242	-0.30103	0.295567	?
Saurornitholestes	Dromaeosauridae	0.431364	0.0413927	0.623249	?	?	?		1.51188	-0.389971	0.191886	?
Saurornitholestes	Dromaeosauridae	0.30103	0	0.662758	?	?	?		1.47712	-0.30103	0.361728	?
Saurornitholestes	Dromaeosauridae	0.380211	0.0413927	0.681241	?	?	?		1.43933	-0.338819	0.30103	?
Saurornitholestes	Dromaeosauridae	0.342423	-0.154902	0.612784	?	?	?		1.54407	-0.497325	0.270361	?
Saurornitholestes	Dromaeosauridae	0.662758	0.230449	0.826075	?	?	?		1.39794	-0.432309	0.163317	?
Saurornitholestes	Dromaeosauridae	0.568202	0.255273	0.826075	?	?	?		1.32736	-0.312929	0.257873	?
Saurornitholestes	Dromaeosauridae	0.278754	-0.154902	0.447158	?	?	?		1.51188	-0.433656	0.168404	?
Saurornitholestes	Dromaeosauridae	0.380211	-0.0457575	0.591065	?	?	?		1.51188	-0.425969	0.210853	?
Saurornitholestes	Dromaeosauridae	0.278754	0	0.69897	?	?	?		1.39794	-0.278754	0.420216	?
Saurornitholestes	Dromaeosauridae	0.623249	0.176091	0.799341	?	?	?		1.35218	-0.447158	0.176091	?
Saurornitholestes	Dromaeosauridae	0.591065	0.278754	0.954243	?	?	?		1.32736	-0.312311	0.363178	?
Saurornitholestes	Dromaeosauridae	0.633468	0.30103	1.04922	?	?	?		1.39794	-0.332438	0.41575	?
Saurornitholestes	Dromaeosauridae	0.60206	0.322219	0.995635	?	?	?		1.30103	-0.279841	0.393575	?
Saurornitholestes	Dromaeosauridae	0.740363	0.342423	1.11394	?	?	?		1.30103	-0.39794	0.373581	?
Saurornitholestes	Dromaeosauridae	0.579784	0.146128	0.913814	?	?	?		1.39794	-0.433656	0.33403	?
Saurornitholestes	Dromaeosauridae	0.690196	0.342423	0.982271	?	?	?		1.30103	-0.347773	0.292075	?
Saurornitholestes	Dromaeosauridae	0.69897	0.361728	1.11394	?	?	?		1.30103	-0.337242	0.414973	?
Saurornitholestes	Dromaeosauridae	0.732394	0.39794	1.11394	?	?	?		1.30103	-0.334454	0.38155	?
Saurornitholestes	Dromaeosauridae	0.770852	0.447158	1.11394	?	?	?		1.273	-0.323694	0.343091	?
Saurornitholestes	Dromaeosauridae	0.69897	0.322219	1.07918	?	?	?		1.39794	-0.376751	0.380211	?
Saurornitholestes	Dromaeosauridae	0.724276	0.361728	1.07188	?	?	?		1.32736	-0.362548	0.347606	?
Saurornitholestes	Dromaeosauridae	0.653213	0.255273	0.892095	?	?	?		1.37566	-0.39794	0.238882	?
Saurornitholestes	Dromaeosauridae	0.623249	0.230449	0.875061	?	?	?		1.30103	-0.3928	0.251812	?
Saurornitholestes	Dromaeosauridae	0.690196	0.342423	0.982271	?	?	?		1.30103	-0.347773	0.292075	?
Saurornitholestes	Dromaeosauridae	0.70757	0.322219	0.977724	?	?	?		1.30103	-0.385351	0.270153	?
Saurornitholestes	Dromaeosauridae	0.69897	0.361728	0.963788	?	?	?		1.30103	-0.337242	0.264818	?
Saurornitholestes	Dromaeosauridae	0.690196	0.322219	1.02119	?	?	?		1.30103	-0.367977	0.330993	?
Saurornitholestes	Dromaeosauridae	0.672098	0.342423	1.01703	?	?	?		1.32736	-0.329675	0.344935	?
Saurornitholestes	Dromaeosauridae	0.623249	0.176091	0.90309	?	?	?		1.35218	-0.447158	0.279841	?
Saurornitholestes	Dromaeosauridae	0.623249	0.39794	1.02119	?	?	?		1.273	-0.225309	0.39794	?
Saurornitholestes	Dromaeosauridae	0.672098	0.30103	1.01284	?	?	?		1.39794	-0.371068	0.340739	?
Saurornitholestes	Dromaeosauridae	0.770852	0.431364	1.11394	?	?	?		1.30103	-0.339488	0.343091	?
Saurornitholestes	Dromaeosauridae	0.681241	0.30103	0.963788	?	?	?		1.30103	-0.380211	0.282547	?
Saurornitholestes	Dromaeosauridae	0.70757	0.322219	1.06819	?	?	?		1.39794	-0.385351	0.360616	?
Saurornitholestes	Dromaeosauridae	0.653213	0.380211	0.977724	?	?	?		1.30103	-0.273001	0.324511	?
Saurornitholestes	Dromaeosauridae	0.755875	0.322219	1.04922	?	?	?		1.35218	-0.433656	0.293343	?
Saurornitholestes	Dromaeosauridae	0.681241	0.342423	0.973128	?	?	?		1.30103	-0.338819	0.291887	?
Saurornitholestes	Dromaeosauridae	0.740363	0.50515	1.04922	?	?	?		1.39794	-0.235213	0.308855	?
Saurornitholestes	Dromaeosauridae	0.748188	0.414973	1.03342	?	?	?		1.30103	-0.333215	0.285236	?
Saurornitholestes	Dromaeosauridae	0.897627	0.447158	1.20412	?	?	?		1.273	-0.450469	0.306493	?
Saurornitholestes	Dromaeosauridae	0.740363	0.431364	1.14613	?	?	?		1.32736	-0.308999	0.405765	?
Saurornitholestes	Dromaeosauridae	0.70757	0.342423	0.954243	?	?	?		1.43933	-0.365147	0.246672	?
Saurornitholestes	Dromaeosauridae	0.80618	0.414973	1.11394	?	?	?		1.273	-0.391207	0.307763	?
Saurornitholestes	Dromaeosauridae	0.69897	0.278754	0.954243	?	?	?		1.32736	-0.420216	0.255273	?
Saurornitholestes	Dromaeosauridae	0.724276	0.322219	0.954243	?	?	?		1.30103	-0.402057	0.229967	?
Saurornitholestes	Dromaeosauridae	0.544068	0.230449	0.880814	?	?	?		1.30103	-0.313619	0.336746	?
Saurornitholestes	Dromaeosauridae	0.568202	0.278754	0.919078	?	?	?		1.30103	-0.289448	0.350876	?
Saurornitholestes	Dromaeosauridae	0.672098	0.380211	0.963788	?	?	?		1.273	-0.291887	0.29169	?
Saurornitholestes	Dromaeosauridae	0.579784	0.20412	0.939519	?	?	?		1.47712	-0.375664	0.359736	?
Saurornitholestes	Dromaeosauridae	0.748188	0.146128	0.799341	?	?	?		1.37566	-0.60206	0.0511525	?
Saurornitholestes	Dromaeosauridae	0.623249	0.30103	0.908485	?	?	?		1.32736	-0.322219	0.285236	?
Saurornitholestes	Dromaeosauridae	0.740363	0.342423	1.0607	?	?	?		1.32736	-0.39794	0.320335	?
Saurornitholestes	Dromaeosauridae	0.716003	0.342423	0.913814	?	?	?		1.32736	-0.373581	0.197811	?
Saurornitholestes	Dromaeosauridae	0.544068	0.278754	0.875061	?	?	?		1.32736	-0.265314	0.330993	?
Saurornitholestes	Dromaeosauridae	0.612784	0.414973	0.977724	?	?	?		1.35218	-0.197811	0.36494	?
Saurornitholestes	Dromaeosauridae	0.612784	0.380211	0.977724	?	?	?		1.30103	-0.232573	0.36494	?
Saurornitholestes	Dromaeosauridae	0.724276	0.39794	1.07188	?	?	?		1.37566	-0.326336	0.347606	?
Saurornitholestes	Dromaeosauridae	0.69897	0.380211	1.02119	?	?	?		1.30103	-0.318759	0.322219	?
Saurornitholestes	Dromaeosauridae	0.778151	0.361728	1.11394	?	?	?		1.24304	-0.416423	0.335792	?
Saurornitholestes	Dromaeosauridae	0.755875	0.342423	1.04139	?	?	?		1.273	-0.413452	0.285518	?
Saurornitholestes	Dromaeosauridae	0.544068	0.30103	0.892095	?	?	?		1.273	-0.243038	0.348027	?
Saurornitholestes	Dromaeosauridae	0.462398	0.230449	0.845098	?	?	?		1.35218	-0.231949	0.3827	?
Saurornitholestes	Dromaeosauridae	0.69897	0.361728	1.07918	?	?	?		1.30103	-0.337242	0.380211	?
Saurornitholestes	Dromaeosauridae	0.70757	0.380211	1.0086	?	?	?		1.30103	-0.327359	0.30103	?
Saurornitholestes	Dromaeosauridae	0.579784	0.20412	0.799341	?	?	?		1.35218	-0.375664	0.219557	?
Saurornitholestes	Dromaeosauridae	0.690196	0.342423	0.973128	?	?	?		1.41913	-0.347773	0.282932	?
Saurornitholestes	Dromaeosauridae	0.518514	0.176091	0.792392	?	?	?		1.32736	-0.342423	0.273878	?
Saurornitholestes	Dromaeosauridae	0.755875	0.380211	1.04922	?	?	?		1.35218	-0.375664	0.293343	?
Saurornitholestes	Dromaeosauridae	0.799341	0.380211	1.15229	?	?	?		1.30103	-0.419129	0.352948	?
Saurornitholestes	Dromaeosauridae	0.671173	0.357935	0.903633	?	?	?	1.53529	1.25285	-0.313238	0.23246	?
Saurornitholestes	Dromaeosauridae	0.776701	0.394452	1.0667	?	?	?	1.46538	1.35984	-0.38225	0.289997	?
Saurornitholestes	Dromaeosauridae	0.761176	0.396199	1.05115	?	?	?		1.44248	-0.364976	0.289977	?
Saurornitholestes	Dromaeosauridae	0.639486	0.389166	0.963788	?	?	?		1.33041	-0.25032	0.324301	?
Saurornitholestes	Dromaeosauridae	0.689309	0.389166	0.941511	?	?	?	1.43933	1.28103	-0.300143	0.252203	?
Saurornitholestes	Dromaeosauridae	0.62941	0.296665	0.856729	?	?	?	1.54531	1.33445	-0.332744	0.227319	?
Saurornitholestes	Dromaeosauridae	0.720986	0.374748	1.03262	?	?	?	1.4133	1.27646	-0.346237	0.311633	?
Saurornitholestes	Dromaeosauridae	0.594393	0.257679	0.752816	?	?	?		1.34044	-0.336714	0.158424	?
Saurornitholestes	Dromaeosauridae	0.719331	0.44248	1.03342	?	?	?		1.30535	-0.276852	0.314092	?
Saurornitholestes	Dromaeosauridae	0.758912	0.426511	1.06446	?	?	?		1.33041	-0.332401	0.305546	?
Saurornitholestes	Dromaeosauridae	0.564666	0.206826	0.645422	?	?	?		1.26482	-0.35784	0.0807562	?
Saurornitholestes	Dromaeosauridae	0.70927	0.374748	0.912753	?	?	?	1.4843	1.3075	-0.334522	0.203483	?
Saurornitholestes	Dromaeosauridae	0.733999	0.374748	0.96426	?	?	?	1.48996	1.32222	-0.359251	0.23026	?
Saurornitholestes	Dromaeosauridae	0.814913	0.571709	0.984977	?	?	?	1.4843	1.25285	-0.243204	0.170064	?
Saurornitholestes	Dromaeosauridae	0.672098	0.33646	0.884795	?	?	?	1.62428	1.33646	-0.335638	0.212698	?
Saurornitholestes	Dromaeosauridae	0.748188	0.389166	0.919601	?	?	?	1.63548	1.43457	-0.359022	0.171413	?
Saurornitholestes	Dromaeosauridae	0.749736	0.374748	1.00173	?	?	?		1.30535	-0.374988	0.251997	?
Saurornitholestes	Dromaeosauridae	0.761176	0.382017	1.04258	?	?	?	1.53656	1.35218	-0.379159	0.2814	?
Saurornitholestes	Dromaeosauridae	0.762679	0.499687	1.06221	?	?	?		1.28103	-0.262991	0.299527	?
Saurornitholestes	Dromaeosauridae	0.668386	0.409933	1.00432	?	?	?		1.38021	-0.258453	0.335935	?
Saurornitholestes	Dromaeosauridae	0.676694	0.376577	0.879669	?	?	?	1.38739	1.33244	-0.300117	0.202976	?
Saurornitholestes	Dromaeosauridae	0.875061	0.565848	1.1089	?	?	?		1.38917	-0.309213	0.233842	?
Saurornitholestes	Dromaeosauridae	0.849419	0.495544	0.923244	?	?	?		1.42813	-0.353875	0.0738246	?
Saurornitholestes	Dromaeosauridae	0.727541	0.450249	1.00432	?	?	?		1.2878	-0.277292	0.27678	?
Saurornitholestes	Dromaeosauridae	0.582063	0.243038	0.876218	?	?	?	1.62014	1.4843	-0.339025	0.294154	?
Saurornitholestes	Dromaeosauridae	0.227887	-0.0809219	0.342423	?	?	?	1.48572	1.43297	-0.308809	0.114536	?
Atrociraptor	Dromaeosauridae	0.69897	0.544068	1	?	?	?	1.13033	1.0607	-0.154902	0.30103	?
Atrociraptor	Dromaeosauridae	0.740363	0.544068	1.07918	?	?	?	1.24304	1.17609	-0.196295	0.338819	?
Atrociraptor	Dromaeosauridae	0.716003	0.447158	0.875061	?	?	?	1.39794	1.30103	-0.268845	0.159058	?
Atrociraptor	Dromaeosauridae	0.716003	0.414973	0.845098	?	?	?	1.60206	1.30103	-0.30103	0.129095	?
Atrociraptor	Dromaeosauridae	0.697229	0.394452	0.885361	?	?	?	1.19033	1.14613	-0.302778	0.188132	?
Atrociraptor	Dromaeosauridae	0.711807	0.380211	0.923244	?	?	?	1.41497	1.20412	-0.331596	0.211437	?
Atrociraptor	Dromaeosauridae	0.764176	0.459392	0.959995	?	?	?	1.39794	1.20412	-0.304784	0.195819	?
Atrociraptor	Dromaeosauridae	0.718502	0.440909	0.971276	?	?	?	1.16137	1.14613	-0.277593	0.252774	?
Atrociraptor	Dromaeosauridae	0.674861	0.380211	0.877947	?	?	?	1.40654	1.24304	-0.29465	0.203086	?
Atrociraptor	Dromaeosauridae	0.667453	0.372912	0.822168	?	?	?	1.4624	1.18327	-0.294541	0.154715	?
Atrociraptor	Dromaeosauridae	0.704151	0.40824	0.982271	?	?	?	1.39794	1.23045	-0.295911	0.278121	?
Atrociraptor	Dromaeosauridae	0.498311	0.198657	0.609594	?	?	?	1.41497	1.17609	-0.299653	0.111284	?
Atrociraptor	Dromaeosauridae	0.510545	0.235528	0.704151	?	?	?	1.39794	1.17609	-0.275017	0.193606	?
Atrociraptor	Dromaeosauridae	0.738781	0.40824	0.978637	?	?	?	1.43136	1.24304	-0.330541	0.239856	?
Atrociraptor	Dromaeosauridae	0.635484	0.274158	0.738781	?	?	?	1.58546	1.37107	-0.361326	0.103297	?
Atrociraptor	Dromaeosauridae	0.651278	0.365488	0.863323	?	?	?	1.41497	1.24304	-0.28579	0.212045	?
Atrociraptor	Dromaeosauridae	0.748188	0.414973	0.90309	?	?	?	1.40654	1.21748	-0.333215	0.154902	?
Atrociraptor	Dromaeosauridae	0.674861	0.40824	0.858537	?	?	?		1.26717	-0.266621	0.183676	?
Atrociraptor	Dromaeosauridae	0.609594	0.298853	0.805501	?	?	?	1.45484	1.24304	-0.310741	0.195906	?
Atrociraptor	Dromaeosauridae	0.591065	0.318063	0.764176	?	?	?	1.43136	1.30103	-0.273001	0.173112	?
Atrociraptor	Dromaeosauridae	0.690196	0.382017	1.00647	?	?	?	1.35218	1.19033	-0.308179	0.31627	?
Atrociraptor	Dromaeosauridae	0.62634	0.334454	0.816904	?	?	?	1.36173	1.30103	-0.291887	0.190563	?
Zapsalis	Dromaeosauridae	0.812913	0.477121	1.07918	?	?	?		1.18041	-0.335792	0.266268	?
Zapsalis	Dromaeosauridae	0.78533	0.380211	1	?	?	?		1.21085	-0.405119	0.21467	?
Zapsalis	Dromaeosauridae	0.799341	0.50515	1.04139	?	?	?		1.24304	-0.294191	0.242052	?
Zapsalis	Dromaeosauridae	0.755875	0.39794	1.09691	?	?	?		1.24304	-0.357935	0.341035	?
Zapsalis	Dromaeosauridae	0.763428	0.39794	1.11394	?	?	?		1.24304	-0.365488	0.350515	?
Zapsalis	Dromaeosauridae	0.857332	0.50515	1.17609	?	?	?		1.17609	-0.352183	0.318759	?
Zapsalis	Dromaeosauridae	0.732394	0.39794	1.02119	?	?	?		1.24304	-0.334454	0.288796	?
Zapsalis	Dromaeosauridae	0.812913	0.477121	1.11394	?	?	?		1.21085	-0.335792	0.30103	?
Zapsalis	Dromaeosauridae	0.897627	0.491362	1.14613	?	?	?		1.21085	-0.406265	0.248501	?
Zapsalis	Dromaeosauridae	0.819544	0.477121	1.19033	?	?	?		1.21085	-0.342423	0.370788	?
Zapsalis	Dromaeosauridae	0.80618	0.491362	1.0607	?	?	?		1.21085	-0.314818	0.254518	?
Zapsalis	Dromaeosauridae	0.763428	0.39794	1.04139	?	?	?		1.273	-0.365488	0.277965	?
Zapsalis	Dromaeosauridae	0.799341	0.531479	1.07918	?	?	?		1.24304	-0.267862	0.279841	?
Zapsalis	Dromaeosauridae	0.799341	0.477121	1.19033	?	?	?		1.17609	-0.322219	0.390991	?
Zapsalis	Dromaeosauridae	0.778151	0.477121	1.09691	?	?	?		1.21085	-0.30103	0.318759	?
Zapsalis	Dromaeosauridae	0.80618	0.477121	1.07918	?	?	?		1.17609	-0.329059	0.273001	?
Zapsalis	Dromaeosauridae	0.799341	0.380211	1.04922	?	?	?		1.24304	-0.419129	0.249877	?
Zapsalis	Dromaeosauridae	0.80618	0.477121	1.06819	?	?	?		1.21085	-0.329059	0.262006	?
Zapsalis	Dromaeosauridae	0.845098	0.477121	1.07918	?	?	?		1.17609	-0.367977	0.234083	?
Zapsalis	Dromaeosauridae	0.832509	0.518514	1.13672	?	?	?		1.17609	-0.313995	0.304212	?
Zapsalis	Dromaeosauridae	0.724276	0.322219	0.968483	?	?	?		1.21085	-0.402057	0.244207	?
Zapsalis	Dromaeosauridae	0.763428	0.414973	1.0607	?	?	?		1.24304	-0.348455	0.29727	?
Zapsalis	Dromaeosauridae	0.69897	0.361728	1.04139	?	?	?		1.24304	-0.337242	0.342423	?
Zapsalis	Dromaeosauridae	0.80618	0.39794	1.14613	?	?	?		1.17609	-0.40824	0.339948	?
Troodon	Troodontidae	0.755875	0.414973	0.939519	?	?	?	1.04139	1.07918	-0.340902	0.183644	?
Troodon	Troodontidae	0.792392	0.531479	0.954243	?	?	?	0.672098	0.892095	-0.260913	0.161851	?
Troodon	Troodontidae	0.654177	0.346353	0.824126	?	?	?	1.07918	1.04922	-0.307824	0.169949	?
Troodon	Troodontidae	0.695482	0.40654	0.935003	?	?	?	1	0.94939	-0.288941	0.239521	?
Troodon	Troodontidae	0.728354	0.423246	0.903633	?	?	?		1.03342	-0.305108	0.175279	?
Troodon	Troodontidae	0.698101	0.448706	0.840106	?	?	?	0.963788	1	-0.249394	0.142006	?
Troodon	Troodontidae	0.472756	0.184691	0.58995	?	?	?		1.22789	-0.288065	0.117193	?
Troodon	Troodontidae	0.513218	0.252853	0.658011	?	?	?		1.01284	-0.260365	0.144794	?
Troodon	Troodontidae	0.68842	0.365488	0.816904	?	?	?		1.02119	-0.322932	0.128484	?
Troodon	Troodontidae	0.771587	0.434569	0.922206	?	?	?	1.12057	1.05308	-0.337019	0.150619	?
Troodon	Troodontidae	0.603144	0.298853	0.619093	?	?	?		0.995635	-0.304291	0.015949	?
Troodon	Troodontidae	0.537819	0.190332	0.52763	?	?	?		1.17319	-0.347487	-0.0101892	?
Troodon	Troodontidae	0.519828	0.227887	0.659916	?	?	?		1.08279	-0.291941	0.140088	?
Troodon	Troodontidae	0.5302	0.262451	0.651278	?	?	?	1.06819	1.03342	-0.267749	0.121078	?
Troodon	Troodontidae	0.716838	0.38739	0.942504	?	?	?	1.0569	0.991226	-0.329448	0.225666	?
Troodon	Troodontidae	0.456366	0.09691	0.55145	?	?	?		1.20683	-0.359456	0.095084	?
Troodon	Troodontidae	0.558709	0.238046	0.522444	?	?	?		1.17026	-0.320662	-0.0362643	?
Troodon	Troodontidae	0.700704	0.383815	0.871573	?	?	?	1.18184	1.1038	-0.316888	0.170869	?
Troodon	Troodontidae	0.632457	0.436163	0.812913	?	?	?	0.845098	0.913814	-0.196295	0.180456	?
Troodon	Troodontidae	0.767156	0.522444	1.0162	?	?	?	1.08279	0.982271	-0.244712	0.249041	?
Troodon	Troodontidae	0.765669	0.466868	0.887617	?	?	?		1.0086	-0.298801	0.121949	?
Troodon	Troodontidae	0.184691	0.0413927	0.367356	?	?	?	1.13988	1.04139	-0.143299	0.182664	?
Troodon	Troodontidae	0.621176	0.287802	0.719331	?	?	?	0.851258	0.908485	-0.333375	0.098155	?
Troodon	Troodontidae	0.553883	0.227887	0.539076	?	?	?		1.16732	-0.325996	-0.0148069	?
Troodon	Troodontidae	0.716003	0.447158	0.880814	?	?	?	1	1	-0.268845	0.16481	?
Troodon	Troodontidae	0.672098	0.30103	0.778151	?	?	?		1.07918	-0.371068	0.106053	?
Troodon	Troodontidae	0.39794	0.113943	0.491362	?	?	?		1.30103	-0.283997	0.0934217	?
Troodon	Troodontidae	0.653213	0.653213	0.991226	0.973128	0.633468	0.556303	0.740363	0.845098	0	0.338014	-0.077166
Troodon	Troodontidae	0.70757	0.579784	0.944483	0.982271	0.623249	0.447158	0.90309	0.845098	-0.127787	0.236912	-0.176091
Troodon	Troodontidae	0.755875	0.623249	0.991226	1.02938	0.778151	0.544068	1.04139	0.966142	-0.132626	0.235351	-0.234083
Troodon	Troodontidae	0.691965	0.385606	0.858537	0.937518	?	?	1.30103	1.05308	-0.309804	0.167317	?
Troodon	Troodontidae	0.778151	0.481443	0.972666	1.01536	?	?	1	0.944483	-0.296709	0.194514	?
Troodon	Troodontidae	0.748188	0.432969	0.927883	0.951338	?	?	1	1.09691	-0.315219	0.179695	?
Troodon	Troodontidae	0.716003	0.367356	0.894316	0.988559	?	?	1.09691	1.09691	-0.348647	0.178313	?
Troodon	Troodontidae	0.64836	0.209515	0.860338	0.866878	?	?	1.09691	1.09691	-0.438845	0.211978	?
Zanabazar	Troodontidae	0.553883	0.428135	0.699838	0.840106	?	?		1.17609	-0.125748	0.145955	?
Zanabazar	Troodontidae	0.563481	0.429752	0.741152	0.891537	?	?		1	-0.133729	0.177671	?
Zanabazar	Troodontidae	0.634477	0.389166	0.748963	0.867467	?	?		1	-0.245311	0.114486	?
Zanabazar	Troodontidae	0.579784	0.394452	0.80956	0.927883	?	?		1.17609	-0.185332	0.229776	?
Zanabazar	Troodontidae	0.611723	0.399674	0.80618	0.854913	?	?			-0.21205	0.194457	?
Zanabazar	Troodontidae	0.575188	0.354108	0.794488	0.901458	?	?		1.09691	-0.221079	0.2193	?
Zanabazar	Troodontidae	0.474216	0.39794	0.631444	0.720159	?	?		1	-0.0762763	0.157228	?
Zanabazar	Troodontidae	0.611723	0.416641	0.801404	0.817565	?	?		1	-0.195083	0.18968	?
Pectinodon	Troodontidae	0.342423	0	0.477121	?	?	?		1.30103	-0.342423	0.134699	?
Pectinodon	Troodontidae	0.431364	0	0.653213	?	?	?		1.273	-0.431364	0.221849	?
Pectinodon	Troodontidae	0.462398	0.0413927	0.633468	?	?	?		1.24304	-0.421005	0.17107	?
Pectinodon	Troodontidae	0.431364	0.0413927	0.623249	?	?	?		1.30103	-0.389971	0.191886	?
Pectinodon	Troodontidae	0.431364	0	0.579784	?	?	?		1.24304	-0.431364	0.14842	?
Pectinodon	Troodontidae	0.414973	0	0.491362	?	?	?		1.35218	-0.414973	0.0763883	?
Pectinodon	Troodontidae	0.431364	0	0.612784	?	?	?		1.30103	-0.431364	0.18142	?
Pectinodon	Troodontidae	0.477121	0	0.544068	?	?	?		1.17609	-0.477121	0.0669468	?
Pectinodon	Troodontidae	0.380211	-0.0457575	0.591065	?	?	?		1.30103	-0.425969	0.210853	?
Pectinodon	Troodontidae	0.30103	0	0.612784	?	?	?		1.17609	-0.30103	0.311754	?
Pectinodon	Troodontidae	0.322219	-0.09691	0.50515	?	?	?		1.39794	-0.419129	0.182931	?
Pectinodon	Troodontidae	0.278754	0.113943	0.531479	?	?	?		1.17609	-0.16481	0.252725	?
Pectinodon	Troodontidae	0.50515	0	0.60206	?	?	?		1.17609	-0.50515	0.09691	?
Pectinodon	Troodontidae	0.401401	0.0374265	0.646404	?	?	?		0.982271	-0.363974	0.245003	?
Pectinodon	Troodontidae	0.38739	-0.0409586	0.594393	?	?	?		1.00432	-0.428348	0.207003	?
Pectinodon	Troodontidae	0.378398	0	0.625312	?	?	?		0.995635	-0.378398	0.246915	?
Pectinodon	Troodontidae	0.392697	0.049218	0.690196	?	?	?	1.40312	1.16137	-0.343479	0.297499	?
Pectinodon	Troodontidae	0.460898	0.049218	0.698101	?	?	?		1.20412	-0.41168	0.237203	?
Pectinodon	Troodontidae	0.466868	0.0413927	0.685742	?	?	?	1.51055	1.2014	-0.425475	0.218874	?
Pectinodon	Troodontidae	0.437751	-0.0177288	0.588832	?	?	?		1.18469	-0.455479	0.151081	?
Pectinodon	Troodontidae	0.403121	-0.0604807	0.511883	?	?	?		1.27184	-0.463601	0.108763	?
Pectinodon	Troodontidae	0.421604	-0.0861861	0.503791	?	?	?		1.21484	-0.50779	0.0821868	?
Pectinodon	Troodontidae	0.437751	0.0606978	0.744293	?	?	?		1.23045	-0.377053	0.306542	?
Pectinodon	Troodontidae	0.419956	0.071882	0.681241	?	?	?	1.47276	1.22789	-0.348074	0.261285	?
Pectinodon	Troodontidae	0.401401	0.0863598	0.633468	?	?	?	1.76268	1.28103	-0.315041	0.232068	?
Pectinodon	Troodontidae	0.363612	-0.0315171	0.62941	?	?	?		1	-0.395129	0.265798	?
Pectinodon	Troodontidae	0.344392	-0.207608	0.418301	?	?	?		1.29667	-0.552001	0.073909	?
Pectinodon	Troodontidae	0.372912	-0.200659	0.436163	?	?	?		1.30535	-0.573571	0.0632506	?
Pectinodon	Troodontidae	0.371068	-0.154902	0.414973	?	?	?		1.29003	-0.52597	0.0439055	?
Pectinodon	Troodontidae	0.494155	0.164353	0.750508	?	?	?		0.892095	-0.329802	0.256354	?
Pectinodon	Troodontidae	0.466868	0.0681859	0.638489	?	?	?		1.02119	-0.398682	0.171622	?
Pectinodon	Troodontidae	0.40824	0.0293838	0.653213	?	?	?		0.939519	-0.378856	0.244973	?
Pectinodon	Troodontidae	0.429752	0.049218	0.570543	?	?	?		1.15836	-0.380534	0.140791	?
Pectinodon	Troodontidae	0.399674	0.0211893	0.491362	?	?	?		1.27184	-0.378484	0.091688	?
Pectinodon	Troodontidae	0.30103	-0.154902	0.477121	?	?	?		1.24304	-0.455932	0.176091	?
Pectinodon	Troodontidae	0.50515	0.0413927	0.662758	?	?	?		1.30103	-0.463757	0.157608	?
Pectinodon	Troodontidae	0.556303	0.230449	0.662758	?	?	?		1.09691	-0.325854	0.106455	?
Pectinodon	Troodontidae	0.342423	-0.0457575	0.462398	?	?	?		1.30103	-0.38818	0.119975	?
Pectinodon	Troodontidae	0.322219	-0.154902	0.477121	?	?	?		1.35218	-0.477121	0.154902	?
Richardoestesia	Richardoestesia	0.672098	0.361728	1.08991	?	?	?		1.41996	-0.31037	0.417807	?
Richardoestesia	Richardoestesia	0.568202	0.20412	0.919078	?	?	?		1.54407	-0.364082	0.350876	?
Richardoestesia	Richardoestesia	0.544068	0.176091	0.740363	?	?	?		1.54407	-0.367977	0.196295	?
Richardoestesia	Richardoestesia	0.60206	0.230449	1	?	?	?		1.54407	-0.371611	0.39794	?
Richardoestesia	Richardoestesia	0.462398	0	0.724276	?	?	?		1.54407	-0.462398	0.261878	?
Richardoestesia	Richardoestesia	0.447158	-0.0457575	0.716003	?	?	?		1.54407	-0.492916	0.268845	?
Richardoestesia	Richardoestesia	0.230449	-0.154902	0.60206	?	?	?		1.67669	-0.385351	0.371611	?
Richardoestesia	Richardoestesia	0.146128	-0.154902	0.447158	?	?	?		1.74036	-0.30103	0.30103	?
Richardoestesia	Richardoestesia	0.532754	0.113943	0.691965	?	?	?	1.5832	1.51983	-0.418811	0.159211	?
Richardoestesia	Richardoestesia	0.49693	0.176091	0.78746	?	?	?		1.54654	-0.320838	0.290531	?
Richardoestesia	Richardoestesia	0.344392	0.064458	0.681241	?	?	?		1.66558	-0.279934	0.336849	?
Richardoestesia	Richardoestesia	0.30103	-0.00436481	0.728354	?	?	?		1.67486	-0.305395	0.427324	?
Richardoestesia	Richardoestesia	0.451786	0.0334238	0.646404	?	?	?		1.59218	-0.418363	0.194617	?
Richardoestesia	Richardoestesia	0.457882	0.0827854	0.525045	?	?	?	1.64246	1.56229	-0.375097	0.0671629	?
Richardoestesia	Richardoestesia	0.324282	0.064458	0.574031	?	?	?		1.56585	-0.259824	0.249749	?
Richardoestesia	Richardoestesia	0.579784	0.30103	1	?	?	?		1.54407	-0.278754	0.420216	?
Richardoestesia	Richardoestesia	0.544068	0.176091	0.875061	?	?	?		1.51188	-0.367977	0.330993	?
Richardoestesia	Richardoestesia	0.447158	0.113943	0.832509	?	?	?		1.60206	-0.333215	0.385351	?
Richardoestesia	Richardoestesia	0.50515	0.0791812	0.929419	?	?	?		1.69897	-0.425969	0.424269	?
Richardoestesia	Richardoestesia	0.278754	-0.0457575	0.716003	?	?	?		1.77815	-0.324511	0.43725	?
Richardoestesia	Richardoestesia	0.39794	0.113943	0.69897	?	?	?		1.60206	-0.283997	0.30103	?
Richardoestesia	Richardoestesia	0.556303	0.230449	1.09691	?	?	?		1.47712	-0.325854	0.540608	?
Richardoestesia	Richardoestesia	0.591065	0.39794	0.732394	?	?	?		1.57403	-0.193125	0.141329	?
Richardoestesia	Richardoestesia	0.278754	-0.154902	0.477121	?	?	?		1.77815	-0.433656	0.198368	?
Richardoestesia	Richardoestesia	0.278754	-0.154902	0.462398	?	?	?		1.77815	-0.433656	0.183644	?
Richardoestesia	Richardoestesia	0.653213	0.322219	1.04139	?	?	?		1.47712	-0.330993	0.38818	?
Richardoestesia	Richardoestesia	0.361728	0.0413927	0.763428	?	?	?		1.62839	-0.320335	0.4017	?
Richardoestesia	Richardoestesia	0.322219	0.0413927	0.653213	?	?	?		1.60206	-0.280827	0.330993	?
Richardoestesia	Richardoestesia	0.361728	0.0791812	0.740363	?	?	?		1.69897	-0.282547	0.378635	?
Richardoestesia	Richardoestesia	0.568202	0.230449	0.977724	?	?	?		1.54407	-0.337753	0.409522	?
Richardoestesia	Richardoestesia	0.477121	0.20412	0.857332	?	?	?		1.54407	-0.273001	0.380211	?
Richardoestesia	Richardoestesia	0.491362	0.176091	0.986772	?	?	?		1.54407	-0.31527	0.49541	?
Richardoestesia	Richardoestesia	0.380211	-0.09691	0.518514	?	?	?		1.69897	-0.477121	0.138303	?
Richardoestesia	Richardoestesia	0.30103	-0.154902	0.431364	?	?	?		1.77815	-0.455932	0.130334	?
Richardoestesia	Richardoestesia	0.30103	0	0.568202	?	?	?		1.77815	-0.30103	0.267172	?
Richardoestesia	Richardoestesia	0.255273	-0.154902	0.361728	?	?	?		1.77815	-0.410174	0.106455	?
Richardoestesia	Richardoestesia	0.342423	-0.09691	0.518514	?	?	?		1.77815	-0.439333	0.176091	?
Richardoestesia	Richardoestesia	0.146128	-0.221849	0.380211	?	?	?		1.77815	-0.367977	0.234083	?
Richardoestesia	Richardoestesia	0.278754	-0.154902	0.39794	?	?	?		1.77815	-0.433656	0.119186	?
Richardoestesia	Richardoestesia	0.491362	0.255273	0.778151	?	?	?		1.34242	-0.236089	0.28679	?
Richardoestesia	Richardoestesia	0.30103	-0.0457575	0.39794	?	?	?		1.69897	-0.346787	0.09691	?
Richardoestesia	Richardoestesia	0.230449	-0.154902	0.477121	?	?	?		1.74036	-0.385351	0.246672	?
Richardoestesia	Richardoestesia	0.230449	0	0.544068	?	?	?		1.69897	-0.230449	0.313619	?
Richardoestesia	Richardoestesia	0.255273	-0.0457575	0.361728	?	?	?		1.65321	-0.30103	0.106455	?
Richardoestesia	Richardoestesia	0.30103	0	0.60206	?	?	?		1.77815	-0.30103	0.30103	?
COI 8	COI 8	0.217221	-0.00833099	0.624488	0.645422	0.0934217	-0.142668		1.73038	-0.225552	0.407268	-0.236089
COI 9	COI 9	0.509203	0.133539	0.765669	0.819544	0.426511	-0.00436481	1.67669	1.47712	-0.375664	0.256466	-0.430876
COI 1	COI 1	0.701222	0.521138	1.00638	1.0569	0.643453	0.40824		1.37107	-0.180084	0.305158	-0.235213
COI 2	COI 2	0.923762	0.653213	1.24304	?	0.85187	0.511883	1.37566	1.35218	-0.270549	0.319276	-0.339986
COI 23	COI 23	0.607777	0.278754	0.818226	?	0.462398	0.1959		1.55931	-0.329023	0.210449	-0.266498
COI 11	COI 11	0.1959	0	0.380211	?	0.120574	-0.119186			-0.1959	0.184312	-0.23976
COI 33	COI 33	0.064458	-0.113509	0.324282	0.322219	-0.09691	-0.187087			-0.177967	0.259824	-0.0901766
COI 43	COI 43	0.143015	-0.0705811	0.439333	0.414973	0.0253059	-0.136677			-0.213596	0.296318	-0.161983
COI 2 (est. CH)	COI 2 (est. CH)	0.923762	0.653213	1.30103	1.3126	0.85187	0.511883	1.37566	1.35218	-0.270549	0.377268	-0.339986
COI 23 (est. CH)	COI 23 (est. CH)	0.607777	0.278754	0.957607	0.955688	0.462398	0.1959		1.55931	-0.329023	0.349831	-0.266498
COI 11 (est. CH)	COI 11 (est. CH)	0.1959	0	0.518514	?	0.120574	-0.119186			-0.1959	0.322614	-0.23976
*go to Supplemental Information #3 for the NCSM catalogue numbers corresponding to the COI temporary names.

## Sheet: Hendrickx et al. 2014 PAST data
:			Group	-	-	-	-	-	-	-	-	-	-	-
Black	Dot	Taxa (Genus)	Clade	CBL	CBW	CH	AL	MCL	MCW	MC	DC	CBR	CHR	MCR
Gold	Dot	Eoraptor	Basal Theropoda	0.39794	0.209515	0.82866	0.845098	?	?	?	1.39794	-0.188425	0.43072	?
Gold	Dot	Eoraptor	Basal Theropoda	0.294466	0.371068	0.772322	0.804821	?	?		?	0.0766016	0.477855	?
Gold	Dot	Eoraptor	Basal Theropoda	0.340444	0.240549	0.814248	0.783904	?	?		?	-0.0998949	0.473803	?
Gold	Dot	Eoraptor	Basal Theropoda	0.33646	0.193125	0.699838	0.732394	?	?		1.47712	-0.143335	0.363378	?
Gold	Dot	Eoraptor	Basal Theropoda	0.318063	0.206826	0.620136	0.68842	?	?		1.43933	-0.111237	0.302073	?
Gold	Dot	Eoraptor	Basal Theropoda	0.429752	0.260071	0.744293	0.753583	?	?		1.47712	-0.169681	0.314541	?
Gold	Dot	Eoraptor	Basal Theropoda	0.481443	0.170262	0.752048	0.815578	?	?	?	1.43933	-0.311181	0.270606	?
Gold	Dot	Eoraptor	Basal Theropoda	0.55145	0.227887	0.738781	0.838219	?	?	1.47712	1.43933	-0.323563	0.187331	?
Gold	Dot	Eoraptor	Basal Theropoda	0.396199	0.243038	0.708421	0.808211	?	?	1.35218	1.39794	-0.153161	0.312222	?
Gold	Dot	Eoraptor	Basal Theropoda	0.431364	0.0863598	0.660865	0.779596	?	?	1.39794	1.47712	-0.345004	0.229502	?
Gold	Dot	Eoraptor	Basal Theropoda	0.365488	0.152288	0.369216	0.544068	?	?	1.30103	1.51188	-0.2132	0.00372787	?
Gold	Dot	Eoraptor	Basal Theropoda	0.459392	0.267172	0.854306	0.868644	?	?	?	1.57403	-0.192221	0.394914	?
Gold	Dot	Eoraptor	Basal Theropoda	0.296665	0.170262	0.758155	0.767898	?	?	?	1.47712	-0.126403	0.461489	?
Gold	Dot	Eoraptor	Basal Theropoda	0.276462	0.190332	0.786751	0.792392	?	?	?		-0.0861301	0.51029	?
Gold	Dot	Eoraptor	Basal Theropoda	0.365488	0.255273	0.715167	0.735599	?	?	?	1.54407	-0.110215	0.349679	?
Gold	Dot	Eoraptor	Basal Theropoda	0.324282	0.178977	0.756636	0.771587	?	?	?		-0.145306	0.432354	?
Gold	Dot	Eoraptor	Basal Theropoda	0.482874	0.294466	0.818226	0.881385	?	?	?	1.47712	-0.188407	0.335352	?
Gold	Dot	Eoraptor	Basal Theropoda	0.462398	0.240549	0.735599	0.804821	?	?	?	1.47712	-0.221849	0.273201	?
Gold	Dot	Eoraptor	Basal Theropoda	0.432969	0.198657	0.790285	0.829304	?	?	?	1.39794	-0.234312	0.357316	?
Gold	Dot	Eoraptor	Basal Theropoda	0.426511	0.260071	0.698101	0.786751	?	?	?	1.47712	-0.16644	0.271589	?
Gold	Dot	Eoraptor	Basal Theropoda	0.40824	0.227887	0.673942	0.761176	?	?	?	1.47712	-0.180353	0.265702	?
Gold	Dot	Eoraptor	Basal Theropoda	0.468347	0.271842	0.725912	0.792392	?	?	?	1.47712	-0.196506	0.257564	?
Gold	Dot	Eoraptor	Basal Theropoda	0.404834	0.190332	0.812913	0.870989	?	?	?	1.51188	-0.214502	0.40808	?
Gold	Dot	Eoraptor	Basal Theropoda	0.522444	0.260071	0.829947	0.845718	?	?	?	1.60206	-0.262373	0.307502	?
Gold	Dot	Eoraptor	Basal Theropoda	0.456366	0.20412	0.683947	0.812913	?	?	?	1.51188	-0.252246	0.227581	?
Gold	Dot	Eoraptor	Basal Theropoda	0.447158	0.176091	0.673021	0.775974	?	?	?		-0.271067	0.225863	?
Gold	Dot	Ischisaurus	Basal Theropoda	0.91169	0.672098	1.16495	1.2307	?	?		?	-0.239592	0.253257	?
Gold	Dot	Ischisaurus	Basal Theropoda	0.873902	0.646404	1.16137	1.23401	?	?		1.30103	-0.227498	0.287466	?
Gold	Dot	Eodromaeus	Basal Theropoda	0.557507	0.201397	0.985426	1.03703	?	?		1.62839	-0.35611	0.427919	?
Coral	Dot	Coelophysis	Coelophysoidea	0.230449	-0.267606	0.60206	0.681241	?	?			-0.498055	0.371611	?
Coral	Dot	Coelophysis	Coelophysoidea	0.255273	0.0128372	0.832509	0.832509	?	?		?	-0.242435	0.577236	?
Coral	Dot	Coelophysis	Coelophysoidea	0.477121	0.173186	0.913814	0.939519	?	?		1.69897	-0.303935	0.436693	?
Coral	Dot	Coelophysis	Coelophysoidea	0.612784	0.136721	0.94939	0.982271	?	?	1.69897	1.6721	-0.476063	0.336606	?
Coral	Dot	Coelophysis	Coelophysoidea	0.643453	0.212188	1.06446	1.08991	?	?	1.60206	1.60206	-0.431265	0.421005	?
Coral	Dot	Coelophysis	Coelophysoidea	0.740363	0.232996	0.986772	1.03342	?	?	1.60206	1.60206	-0.507367	0.246409	?
Coral	Dot	Coelophysis	Coelophysoidea	0.770852	0.252853	0.968483	1.12057	?	?	1.60206	1.60206	-0.517999	0.197631	?
Coral	Dot	Coelophysis	Coelophysoidea	0.732394	0.240549	0.934498	1.06446	?	?	1.60206	?	-0.491845	0.202105	?
Coral	Dot	Coelophysis	Coelophysoidea	0.732394	0.267172	0.875061	1.00432	?	?	1.60206	1.54407	-0.465222	0.142668	?
Coral	Dot	Coelophysis	Coelophysoidea	0.672098	0.198657	0.740363	0.892095	?	?		1.54407	-0.473441	0.0682648	?
Coral	Dot	Coelophysis	Coelophysoidea	0.716003	0.230449	0.792392	0.939519	?	?	1.60206	1.60206	-0.485554	0.0763883	?
Coral	Dot	Coelophysis	Coelophysoidea	0.591065	0.173186	0.732394	0.851258	?	?	1.60206	1.54407	-0.417878	0.141329	?
Coral	Dot	Coelophysis	Coelophysoidea	0.518514	0.0569049	0.69897	0.792392	?	?	?	1.60206	-0.461609	0.180456	?
Coral	Dot	Coelophysis	Coelophysoidea	0.544068	0.212188	0.612784	0.819544	?	?		1.54407	-0.33188	0.0687158	?
Coral	Dot	Coelophysis	Coelophysoidea	0.525045	0.269513	0.518514	0.568202	?	?		1.60206	-0.255532	-0.00653087	?
Coral	Dot	Coelophysis	Coelophysoidea	0.549003	-0.0315171	0.537819	0.716838	?	?		1.60206	-0.58052	-0.0111842	?
Coral	Dot	Coelophysis	Coelophysoidea	0.513218	-0.0655015	0.579784	0.691081	?	?		1.60206	-0.578719	0.066566	?
Coral	Dot	Coelophysis	Coelophysoidea	0.278754	0.064458	0.70757	0.70757	?	?			-0.214296	0.428817	?
Coral	Dot	Coelophysis	Coelophysoidea	0.414973	-0.0222764	0.826075	0.869232	?	?		1.65321	-0.43725	0.411101	?
Coral	Dot	Coelophysis	Coelophysoidea	0.491362	0.1959	0.792392	0.863323	?	?		1.60206	-0.295462	0.30103	?
Coral	Dot	Liliensternus	Coelophysoidea	0.820858	0.39794	0.945961	1.09342	?	?	1.54407	1.30103	-0.422918	0.125103	?
Coral	Dot	Liliensternus	Coelophysoidea	0.871573	0.477121	1.01115	1.0976	?	?	1.47712	1.39794	-0.394452	0.139574	?
Coral	Dot	Liliensternus	Coelophysoidea	0.706718	0.544068	0.904174	0.96426	?	?	1.47712	1.39794	-0.16265	0.197457	?
Coral	Dot	Liliensternus	Coelophysoidea	0.843233	0.544068	1.02572	1.07262	?	?	1.39794	1.30103	-0.299165	0.182483	?
Coral	Dot	Liliensternus	Coelophysoidea	0.921166	0.544068	1.02243	1.10106	?	?	1.39794	1.30103	-0.377098	0.101262	?
Coral	Dot	Liliensternus	Coelophysoidea	0.767156	0.477121	0.946452	1.00518	?	?	1.47712	1.39794	-0.290035	0.179296	?
Coral	Dot	Liliensternus	Coelophysoidea	0.821514	0.39794	1.05038	1.11126	?	?	1.54407	1.47712	-0.423574	0.228866	?
Coral	Dot	Dilophosaurus	Coelophysoidea	1.21299	0.994317	1.39182	1.47712	?	?	?	1.17609	-0.218669	0.178831	?
Coral	Dot	Dilophosaurus	Coelophysoidea	1.21352	1.0086	1.44716	1.51851	?	?	?	1.14613	-0.204918	0.23364	?
Coral	Dot	Dilophosaurus	Coelophysoidea	1.28126	1.01703	1.54704	1.67669	?	?	?	1.17609	-0.264227	0.265775	?
Coral	Dot	Dilophosaurus	Coelophysoidea	1.2388	1.00604	1.40926	1.49136	?	?	?	1.14613	-0.232761	0.170458	?
Darkorange	Dot	Genyodectes	Ceratosauridae	1.43949	0.961421	1.70526	1.79323	1.36773	0.957128	?	1.09691	-0.478069	0.265774	-0.4106
Darkorange	Dot	Genyodectes	Ceratosauridae	1.23553	1.05308	1.63998	1.64473	1.2159	0.939519	?	1.04139	-0.18245	0.404456	-0.276383
Darkorange	Dot	Genyodectes	Ceratosauridae	1.34772	0.854913	1.72296	1.7673	?	?	1.17609	?	-0.492807	0.375243	?
Darkorange	Dot	Genyodectes	Ceratosauridae	1.14114	0.956649	1.45864	1.55449	?	?	?	1.13033	-0.184488	0.317502	?
Darkorange	Dot	Genyodectes	Ceratosauridae	1.22037	1.04961	1.53567	1.59693	1.16047	0.974512	1.17609	1.11394	-0.170764	0.315304	-0.185957
Darkorange	Dot	Genyodectes	Ceratosauridae	1.33203	1.09934	1.66295	1.66521	1.27393	1.00561	1.0667	1.0607	-0.232699	0.330912	-0.268317
Darkorange	Dot	Genyodectes	Ceratosauridae	1.276	1.02407	1.57772	1.65734	1.2266	0.956168	1.02119	1.11394	-0.251927	0.30172	-0.270431
Darkorange	Dot	Genyodectes	Ceratosauridae	1.29907	1.01368	1.62003	1.63124	1.25912	0.993877	1.09691	1.07918	-0.285392	0.320961	-0.265239
Darkorange	Dot	Ceratosaurus	Ceratosauridae	1.27875	0.812913	1.54158	1.61172	1.17026	0.80618	1.09691	1.11394	-0.46584	0.262826	-0.364082
Darkorange	Dot	Ceratosaurus	Ceratosauridae	1.26482	0.863323	1.5092	1.5977	1.19312	0.875061	1.09691	1.12483	-0.401495	0.244385	-0.318063
Darkorange	Dot	Ceratosaurus	Ceratosauridae	1.25768	0.875061	1.53782	1.5832	1.17609	0.80618	?	?	-0.382617	0.280141	-0.369911
Darkorange	Dot	Ceratosaurus	Ceratosauridae	1.24055	0.944483	1.53908	1.58883	1.15534	0.908485	1	1.0607	-0.296067	0.298527	-0.246851
Darkorange	Dot	Ceratosaurus	Ceratosauridae	1.17609	0.90309	1.45179	1.46835	1.1038	0.755875	1.05115	1.09691	-0.273001	0.275695	-0.347929
Darkorange	Dot	Ceratosaurus	Ceratosauridae	1.17319	0.826075	1.40483	1.42975	0.832509	0.69897	1.07918	?	-0.347111	0.231647	-0.133539
Darkorange	Dot	Ceratosaurus	Ceratosauridae	1.41263	1.16997	1.5001	1.61574	?	?	?	0.90309	-0.24266	0.0874707	?
Darkorange	Dot	Ceratosaurus	Ceratosauridae	1.36173	1.22557	1.62211	1.64088	?	?	?	0.90309	-0.13616	0.260383	?
Darkorange	Dot	Ceratosaurus	Ceratosauridae	1.38093	1.1726	1.61972	1.68664	?	?	0.90309	0.954243	-0.208332	0.238785	?
Darkorange	Dot	Ceratosaurus	Ceratosauridae	1.30664	1.15564	1.5876	1.61658	?	?	?	0.90309	-0.151	0.280959	?
Darkorange	Dot	Ceratosaurus	Ceratosauridae	1.35488	1.14301	1.59824	1.68224	?	?	0.954243	0.845098	-0.211862	0.243367	?
Darkorange	Dot	Ceratosaurus	Ceratosauridae	1.40603	1.17898	1.71029	1.74904	?	?	0.954243	0.954243	-0.227052	0.304258	?
Darkorange	Dot	Ceratosaurus	Ceratosauridae	1.47144	1.10992	1.79036	1.86249	?	?	1.04139	1	-0.361523	0.318917	?
Darkorange	Dot	Ceratosaurus	Ceratosauridae	1.51786	1.14613	1.87506	1.92665	?	?	1.10721	1.04139	-0.371727	0.357206	?
Darkorange	Dot	Ceratosaurus	Ceratosauridae	1.43965	1.02243	1.71917	1.78916	?	?	1.14613	1.07918	-0.41722	0.279517	?
Darkorange	Dot	Ceratosaurus	Ceratosauridae	1.31785	0.959995	1.58104	1.63033	?	?	1.07918	1.02119	-0.35786	0.263184	?
Darkorange	Dot	Berberosaurus	Ceratosauridae	1.25042	0.80618	1.5092	1.58433	1.06819	0.724276	1.25527	1.17609	-0.44424	0.258783	-0.34391
Darkorange	Dot	Berberosaurus	Ceratosauridae	1.26951	0.959041	1.62118	1.67025	1.15229	0.845098	1.12385	1.13033	-0.310472	0.351663	-0.30719
Darkgoldenrod	Dot	Noasaurus	Noasauridae	0.49276	0.264818	0.522444	0.627366	?	?	?	1.30103	-0.227943	0.0296838	?
Darkgoldenrod	Dot	Noasaurus	Noasauridae	0.482874	0.257679	0.697229	0.771587	0.350248	0.120574	1.65321	1.39794	-0.225195	0.214356	-0.229674
Darkgoldenrod	Dot	Masiakasaurus	Noasauridae	0.38739	0.419956	0.887054	0.800717	0.440909	0.357935			0.0325659	0.499665	-0.0829742
Darkgoldenrod	Dot	Masiakasaurus	Noasauridae	0.350248	0.404834	0.822168	0.812245	0.399674	0.290035		1.54407	0.0545857	0.47192	-0.109639
Darkgoldenrod	Dot	Masiakasaurus	Noasauridae	0.365488	0.344392	0.78533	0.812245	0.330414	0.1959	1.60206	1.60206	-0.0210957	0.419842	-0.134514
Darkgoldenrod	Dot	Masiakasaurus	Noasauridae	0.445604	0.541579	0.886491	0.899821	0.491362	0.383815	1.54407	1.47712	0.095975	0.440887	-0.107546
Darkgoldenrod	Dot	Masiakasaurus	Noasauridae	0.456366	0.30963	0.794488	0.775246	0.30963	0.390935	1.54407	1.60206	-0.146736	0.338122	0.0813049
Darkgoldenrod	Dot	Masiakasaurus	Noasauridae	0.482874	0.267172	0.677607	0.633468	0.269513	0.146128	?	1.60206	-0.215702	0.194733	-0.123385
Darkgoldenrod	Dot	Masiakasaurus	Noasauridae	0.704151	0.30963	0.940018	1.0026	0.595496	0.247973	1.43933	1.26316	-0.39452	0.235868	-0.347523
Darkgoldenrod	Dot	Masiakasaurus	Noasauridae	0.382017	0.11059	0.660865	0.678518	0.361728	0.113943		1.69897	-0.271427	0.278848	-0.247784
Darkgoldenrod	Dot	Masiakasaurus	Noasauridae	0.797268	0.49693	1.05652	1.13799	0.658011	0.372912	1.30103	1.17609	-0.300338	0.259256	-0.285099
Darkgoldenrod	Dot	Masiakasaurus	Noasauridae	0.440909	0.136721	0.63749	0.736397	0.361728	0.045323	1.69897	1.54407	-0.304189	0.196581	-0.316405
Darkgoldenrod	Dot	Masiakasaurus	Noasauridae	0.666518	0.389166	1.07335	1.05538	0.565848	0.330414	1.30103	1.17609	-0.277352	0.406834	-0.235434
Darkgoldenrod	Dot	Masiakasaurus	Noasauridae	0.650308	0.594393	0.872739	0.933993	?	?	1.23045	1.16137	-0.055915	0.222431	?
Darkgoldenrod	Dot	Masiakasaurus	Noasauridae	0.724276	0.357935	0.842609	0.912753	?	?	1.47712	1.39794	-0.366341	0.118333	?
Darkgoldenrod	Dot	Masiakasaurus	Noasauridae	0.788875	0.480007	1.15381	1.13066	?	?	1.39794	1.35218	-0.308868	0.36494	?
Darkgoldenrod	Dot	Masiakasaurus	Noasauridae	0.448706	0.342423	0.768638	0.778151	?	?	?	?	-0.106284	0.319932	?
Darkgoldenrod	Dot	Masiakasaurus	Noasauridae	0.514548	0.285557	0.814248	0.834421	?	?	?	?	-0.22899	0.2997	?
Darkgoldenrod	Dot	Masiakasaurus	Noasauridae	0.850646	0.541579	1.0187	1.06707	?	?	1.24304	1.26717	-0.309067	0.168054	?
Darkgoldenrod	Dot	Masiakasaurus	Noasauridae	0.664642	0.39794	1.06595	1.08422	?	?	1.47712	1.17609	-0.266702	0.401311	?
Darkgoldenrod	Dot	Masiakasaurus	Noasauridae	0.693727	0.383815	0.933487	0.977266	?	?		1.30103	-0.309912	0.23976	?
Darkgoldenrod	Dot	Masiakasaurus	Noasauridae	0.693727	0.383815	0.832509	0.913814	?	?	1.35218	1.30103	-0.309912	0.138782	?
Darkgoldenrod	Dot	Masiakasaurus	Noasauridae	0.737987	0.346353	0.947434	1.00647	?	?	1.41996	1.22272	-0.391634	0.209446	?
Darkgoldenrod	Dot	Masiakasaurus	Noasauridae	0.711807	0.481443	1.12516	?	?	?	1.39794	1.17609	0.230449	-0.39794	?
Yellow	Dot	Abelisaurus	Abelisauridae	0.959518	0.748963	1.15168	1.18977	0.886491	0.627366	1.04139	1.07918	-0.210556	0.192158	-0.259125
Yellow	Dot	Abelisaurus	Abelisauridae	1.06371	0.837588	1.3543	1.3694	1.02202	0.716003	1.02119	1	-0.22612	0.290592	-0.306012
Yellow	Dot	Abelisaurus	Abelisauridae	0.963788	0.682145	1.04961	1.10992	0.862728	0.575188	1	1	-0.281643	0.0858178	-0.28754
Yellow	Dot	Abelisaurus	Abelisauridae	1.29115	0.972203	1.38525	1.42504	1.10687	0.941511	1.02119	1	-0.318944	0.0941019	-0.165359
Yellow	Dot	Abelisaurus	Abelisauridae	1.23198	0.992111	1.38166	1.44824	1.15503	0.905796	1.17609	1.09691	-0.239868	0.149677	-0.249236
Yellow	Dot	Rugops	Abelisauridae	1.06558	0.658965	1.12156	1.23654	?	?	?	1.07918	-0.406615	0.0559801	?
Yellow	Dot	Indosuchus	Abelisauridae	1.11059	1.11059	1.30103	1.38202	1.07555	1.01703	0.875061	0.823474	0	0.19044	-0.0585136
Yellow	Dot	Indosuchus	Abelisauridae	1.20412	1.12057	1.47712	1.49136	1.14613	0.991226	0.954243	0.954243	-0.0835461	0.273001	-0.154902
Yellow	Dot	Indosuchus	Abelisauridae	1.20412	1	1.43136	1.4624	1.14922	0.939519	0.929419	1	-0.20412	0.227244	-0.2097
Yellow	Dot	Indosuchus	Abelisauridae	1.22011	1.12385	1.46389	1.5563	1.17898	0.991226	0.942008	0.929419	-0.0962564	0.243785	-0.187751
Yellow	Dot	Indosuchus	Abelisauridae	1.28937	0.959041	1.46835	1.49831	?	?	1	1.07918	-0.330325	0.178981	?
Yellow	Dot	Indosuchus	Abelisauridae	1.23805	1.11361	1.42975	1.45484	?	?	1.0607	1.04139	-0.124437	0.191706	?
Yellow	Dot	Indosuchus	Abelisauridae	1.21985	1.02776	1.43553	1.46953	?	?	1	1.0607	-0.192089	0.215679	?
Yellow	Dot	Indosuchus	Abelisauridae	1.2388	1.1089	1.44747	1.50583	?	?	1.07918	1	-0.129895	0.20867	?
Yellow	Dot	Indosuchus	Abelisauridae	1.13194	1.02284	1.41497	1.4624	?	?	0.90309	1	-0.109099	0.283034	?
Yellow	Dot	Indosuchus	Abelisauridae	1.20385	1.07773	1.50325	1.50529	?	?	0.90309	1	-0.126117	0.299397	?
Yellow	Dot	Majungasaurus	Abelisauridae	1.11361	0.975891	1.47871	1.50406	?	?	1.04139	1.0607	-0.137718	0.365102	?
Yellow	Dot	Majungasaurus	Abelisauridae	1.09377	0.966611	1.43217	1.44467	?	?	1	1	-0.127161	0.338395	?
Yellow	Dot	Majungasaurus	Abelisauridae	1.09726	0.919078	1.44232	1.48756	?	?	1	1.04139	-0.178179	0.345066	?
Yellow	Dot	Majungasaurus	Abelisauridae	1.26245	0.935507	1.56703	1.59472	?	?	0.929419	0.954243	-0.326944	0.304575	?
Yellow	Dot	Majungasaurus	Abelisauridae	1.26411	0.96426	1.5807	1.60065	?	?	0.977724	0.954243	-0.29985	0.316588	?
Yellow	Dot	Majungasaurus	Abelisauridae	1.27715	0.947434	1.55072	1.62003	?	?	1	1	-0.329717	0.273567	?
Yellow	Dot	Majungasaurus	Abelisauridae	1.25935	0.959041	1.58749	1.64532	?	?	0.986772	0.954243	-0.300314	0.328132	?
Yellow	Dot	Majungasaurus	Abelisauridae	0.896526	0.540329	1.09517	1.13988	?	?	1.07918	1.14613	-0.356197	0.198643	?
Yellow	Dot	Majungasaurus	Abelisauridae	0.944976	0.857332	1.29842	1.29842	?	?	0.954243	0.954243	-0.0876434	0.35344	?
Yellow	Dot	Majungasaurus	Abelisauridae	1.12385	0.932474	1.40432	1.46909	?	?	1.04139	0.977724	-0.191378	0.280469	?
Yellow	Dot	Majungasaurus	Abelisauridae	1.15351	0.887617	1.40019	1.44498	?	?	1.04139	1.04139	-0.265893	0.246682	?
Yellow	Dot	Majungasaurus	Abelisauridae	1.10243	0.85248	1.29951	1.37639	?	?	1.07918	1	-0.249954	0.197074	?
Yellow	Dot	Majungasaurus	Abelisauridae	1.09795	0.825426	1.28353	1.38578	?	?	1.06819	1.02119	-0.272525	0.185576	?
Yellow	Dot	Majungasaurus	Abelisauridae	1.0892	0.826075	1.25212	1.3694	?	?	1.07918	1.05308	-0.263124	0.162926	?
Yellow	Dot	Majungasaurus	Abelisauridae	1.06893	0.798651	1.20925	1.33203	?	?	1.10721	1.02119	-0.270277	0.140319	?
Yellow	Dot	Majungasaurus	Abelisauridae	0.969882	0.729165	1.16077	1.25358	?	?	1.17609	1.04139	-0.240717	0.190887	?
Yellow	Dot	Majungasaurus	Abelisauridae	1.03782	0.928396	1.35946	1.31848	?	?	0.90309	0.929419	-0.109429	0.321631	?
Yellow	Dot	Majungasaurus	Abelisauridae	1.1313	0.917506	1.35927	1.41464	?	?	0.977724	0.954243	-0.213792	0.227968	?
Yellow	Dot	Majungasaurus	Abelisauridae	1.14301	0.897627	1.38166	1.41697	?	?	0.977724	1	-0.245388	0.238642	?
Yellow	Dot	Majungasaurus	Abelisauridae	1.13033	0.890421	1.41078	1.43996	?	?	0.977724	1.02119	-0.239913	0.280443	?
Yellow	Dot	Majungasaurus	Abelisauridae	1.10789	0.933993	1.37585	1.4417	?	?	1.03342	1	-0.173895	0.267958	?
Yellow	Dot	Majungasaurus	Abelisauridae	1.11959	0.848189	1.36173	1.41531	?	?	1.04139	0.977724	-0.271397	0.242142	?
Yellow	Dot	Majungasaurus	Abelisauridae	1.05154	0.762679	1.27254	1.35199	?	?	1.0607	1.0607	-0.28886	0.220999	?
Yellow	Dot	Majungasaurus	Abelisauridae	1.10992	0.720159	1.27207	1.36286	?	?	1.08636	1.06819	-0.389757	0.162158	?
Yellow	Dot	Majungasaurus	Abelisauridae	1.22789	0.938019	1.57553	1.60379	?	?	1	0.968483	-0.289868	0.347648	?
Yellow	Dot	Majungasaurus	Abelisauridae	1.233	0.944976	1.54419	1.6131	?	?	1.07918	1	-0.28802	0.311196	?
Yellow	Dot	Aucasaurus	Abelisauridae	1.25479	1.05269	1.56074	1.57715	1.12613	0.859739	1.11394	1.17609	-0.202096	0.305954	-0.266393
Yellow	Dot	Aucasaurus	Abelisauridae	1.16524	0.64836	1.26505	1.3742	1.03902	0.678518	1.13033	1.09691	-0.516884	0.0998095	-0.360499
Yellow	Dot	Skorpiovenator	Abelisauridae	1.13194	0.92737	1.44932	1.44232	1.07445	0.800029	1.11394	1.17609	-0.204569	0.317385	-0.274421
Yellow	Dot	Skorpiovenator	Abelisauridae	1.27323	0.824776	1.61278	1.63347	?	?	1.13033	1.13033	-0.448456	0.339551	?
Yellow	Dot	Carnotaurus	Abelisauridae	1.14395	0.997386	1.479	1.4853	?	?	?	?	-0.146565	0.335048	?
Yellow	Dot	Carnotaurus	Abelisauridae	1.17667	0.94939	1.52048	1.47943	?	?	?	?	-0.22728	0.343814	?
Yellow	Dot	Carnotaurus	Abelisauridae	1.1313	0.943495	1.43185	1.46613	?	?	?	?	-0.187803	0.300548	?
Yellow	Dot	Carnotaurus	Abelisauridae	1.07262	0.889302	1.34577	1.44373	?	?	?	?	-0.183316	0.273148	?
Yellow	Dot	Abelisauridae	Abelisauridae	1.03941	0.662758	1.28443	1.35334	0.95376	0.621176	1.13033	1.11394	-0.376656	0.245017	-0.332583
Yellow	Dot	Abelisauridae	Abelisauridae	1.02119	0.621176	1.29115	1.27416	0.958086	0.598791	1.13033	1.13033	-0.400013	0.269957	-0.359295
Yellow	Dot	Abelisauridae	Abelisauridae	1.0569	0.78533	1.34242	1.41497	0.939519	0.690196	1.09691	1.11394	-0.271575	0.285518	-0.249323
Yellow	Dot	Abelisauridae	Abelisauridae	1.11428	0.825426	1.22089	1.3216	?	?	1	1.11394	-0.288851	0.106615	?
Yellow	Dot	Abelisauridae	Abelisauridae	1.20952	0.991226	1.43933	1.46982	?	?	1.09691	0.929419	-0.218289	0.229818	?
Darkgray	Dot	Erectopus	Erectopus	1.20952	0.875061	1.65321	1.6902	1.12057	0.819544	1.17609	1.14613	-0.334454	0.443697	-0.30103
Darkgray	Dot	Erectopus	Erectopus	1.27184	0.869232	1.68395	1.74273	1.16137	0.838849	1.14613	1.11394	-0.40261	0.412106	-0.322519
Darkgray	Dot	Erectopus	Erectopus	1.33244	1.01284	1.6902	1.74819	1.20412	0.875061	1.11394	1.07918	-0.319601	0.357758	-0.329059
Gainsboro	Dot	Piatnitzskysaurus	Piatnitzskysaurus	1.36661	1.15076	1.71825	1.75404	1.28959	1.05576	1.17609	1.07918	-0.215853	0.351643	-0.233828
Gainsboro	Dot	Piatnitzskysaurus	Piatnitzskysaurus	1.23704	0.953276	1.54802	1.59791	1.1383	0.906874	1.17609	1.07918	-0.283764	0.31098	-0.231429
Darkgreen	Dot	Afrovenator	Megalosauridae	1.44091	1.06819	1.78604	1.81023	1.33846	1.06446	0.90309	1	-0.372723	0.345132	-0.273999
Darkgreen	Dot	Duriavenator	Megalosauridae	1.38578	1.10517	1.71374	1.7574	1.28035	1.00303	1.07918	1.04139	-0.280616	0.327958	-0.277321
Darkgreen	Dot	Duriavenator	Megalosauridae	1.3216	0.903633	1.59572	1.69152	1.26007	0.928396	1.11394	1.09691	-0.417966	0.274118	-0.331676
Darkgreen	Dot	Duriavenator	Megalosauridae	1.38561	1.10721	1.70834	1.7623	?	?	0.929419	1.04139	-0.278396	0.32273	?
Darkgreen	Dot	Duriavenator	Megalosauridae	1.32015	1.07188	1.59017	1.65858	?	?	1.02119	1.04139	-0.248264	0.270027	?
Darkgreen	Dot	Duriavenator	Megalosauridae	1.26007	0.920123	1.46672	1.53224	?	?	0.954243	1.07918	-0.339948	0.206648	?
Darkgreen	Dot	Megalosaurus	Megalosauridae	1.30103	1.04139	1.62941	1.68485	?	?	1.20412	1.11394	-0.259637	0.32838	?
Darkgreen	Dot	Megalosaurus	Megalosauridae	1.09691	0.939519	1.47712	1.53148	?	?	1.23045	1.17609	-0.154902	0.380211	?
Darkgreen	Dot	Megalosaurus	Megalosauridae	1.14613	0.929419	1.43933	1.51851	?	?	?	1.04139	-0.221849	0.292256	?
Darkgreen	Dot	Megalosaurus	Megalosauridae	1.26269	1.00475	1.54962	1.58917	1.19866	0.90309	?	1.14613	-0.257937	0.286928	-0.295567
Darkgreen	Dot	Megalosaurus	Megalosauridae	1.05115	0.804139	1.35218	1.38471	0.959041	0.732394	1.31439	1.30103	-0.247013	0.30103	-0.226648
Darkgreen	Dot	Megalosaurus	Megalosauridae	1.38525	1.1186	1.71875	1.73392	1.25696	1.01284	0.977724	1.07918	-0.266653	0.333502	-0.244121
Darkgreen	Dot	Megalosaurus	Megalosauridae	1.24797	0.835056	1.45697	1.52349	1.1186	0.823474	1.07918	1.14613	-0.412917	0.209	-0.295121
Darkgreen	Dot	Megalosaurus	Megalosauridae	1.37876	1.08135	1.71383	1.68886	1.26788	0.987666	1.04139	1.11394	-0.297414	0.335065	-0.280209
Darkgreen	Dot	Megalosaurus	Megalosauridae	1.33001	1.13545	1.6755	1.65254	1.23679	1.06633	0.929419	0.942008	-0.194557	0.345496	-0.170463
Darkgreen	Dot	Megalosaurus	Megalosauridae	1.42243	1.14395	1.73576	1.77298	1.31471	1.0461	1.05115	1.04139	-0.278475	0.313333	-0.268605
Darkgreen	Dot	Megalosaurus	Megalosauridae	1.05538	0.887617	1.42537	1.47349	0.936011	0.750508	?	1.11394	-0.167761	0.369993	-0.185502
Darkgreen	Dot	Megalosaurus	Megalosauridae	1.38238	1.10721	1.66783	1.74671	1.28511	1.0086	?	1	-0.275167	0.285449	-0.276507
Darkgreen	Dot	Megalosaurus	Megalosauridae	1.3948	1.17173	1.79741	1.83264	?	?	0.942008	?	-0.223075	0.402604	?
Darkgreen	Dot	Dubreuillosaurus	Megalosauridae	0.919078	0.778151	1.25527	1.23045	0.778151	0.653213	1.07918	1.0607	-0.140927	0.336194	-0.124939
Darkgreen	Dot	Dubreuillosaurus	Megalosauridae	1.02119	0.886491	1.34242	1.37291	0.886491	0.716003	1.09691	1.09691	-0.134699	0.321233	-0.170487
Darkgreen	Dot	Dubreuillosaurus	Megalosauridae	1.24353	0.802089	1.44201	1.50664	1.05269	0.691965	?	?	-0.441445	0.198475	-0.360729
Darkgreen	Dot	Dubreuillosaurus	Megalosauridae	1.24551	0.848805	1.59184	1.57692	1.14489	0.737193	?	?	-0.396708	0.346331	-0.407693
Darkgreen	Dot	Dubreuillosaurus	Megalosauridae	1.16938	0.779596	1.32818	1.45332	1.02449	0.699838	?	?	-0.389784	0.158795	-0.324648
Darkgreen	Dot	Dubreuillosaurus	Megalosauridae	1.19618	0.80956	1.44279	1.55654	1.08672	0.745855	?	?	-0.386616	0.246617	-0.34086
Darkgreen	Dot	Dubreuillosaurus	Megalosauridae	1.01662	0.754348	1.22608	1.34713	1.00346	0.658011	?	?	-0.262267	0.209469	-0.345449
Darkgreen	Dot	Dubreuillosaurus	Megalosauridae	1.02938	0.732394	1.25527	1.24551	0.832509	0.579784	1.24304	1.20412	-0.29699	0.225889	-0.252725
Darkgreen	Dot	Dubreuillosaurus	Megalosauridae	1.02119	0.716003	1.20412	1.2014	0.80618	0.531479	1.22011	1.20412	-0.305186	0.182931	-0.274701
Darkgreen	Dot	Dubreuillosaurus	Megalosauridae	0.995635	0.633468	1.14922	1.10721	0.799341	0.50515	1.20412	1.20412	-0.362167	0.153584	-0.294191
Darkgreen	Dot	Torvosaurus	Megalosauridae	1.59945	1.28262	2.01393	2.04403	1.47929	1.22324	0.778151	0.845098	-0.316824	0.414486	-0.256051
Darkgreen	Dot	Torvosaurus	Megalosauridae	1.6582	1.21484	2.02694	2.07397	1.51983	1.22531	0.90309	0.90309	-0.443358	0.368739	-0.294519
Darkgreen	Dot	Torvosaurus	Megalosauridae	1.39463	1.13799	1.63879	1.66642	1.33244	1.04766	0.977724	0.977724	-0.25664	0.244162	-0.284774
Darkgreen	Dot	Torvosaurus	Megalosauridae	1.49415	1.30535	1.93349	1.96332			0.90309	0.90309	-0.188803	0.439333
Chartreuse	Dot	Baryonyx	Spinosauridae	1.12352	1.04883	1.5227	1.52543	1.01452	0.941014	1.54407	?	-0.0746949	0.39918	-0.0735063
Chartreuse	Dot	Baryonyx	Spinosauridae	1.03019	0.931458	1.405	1.44107	0.888741	0.843855	1.54407	1.54407	-0.0987369	0.37481	-0.0448855
Chartreuse	Dot	Baryonyx	Spinosauridae	0.916454	0.883661	1.31848	1.33985	0.825426	0.737987	1.54407	1.47712	-0.0327925	0.402027	-0.0874388
Chartreuse	Dot	Baryonyx	Spinosauridae	1.25912	1.12905	1.51175	1.5867	1.16465	1.0162	1.47712	1.54407	-0.130071	0.252634	-0.148453
Chartreuse	Dot	Baryonyx	Spinosauridae	1.22866	1.13418	1.52192	1.53122	1.08135	0.985875	?	1.54407	-0.0944799	0.293265	-0.0954719
Chartreuse	Dot	Baryonyx	Spinosauridae	1.08135	1.00043	1.42537	1.42813	0.970812	0.841985	1.54407	1.54407	-0.0809132	0.344024	-0.128827
Chartreuse	Dot	Baryonyx	Spinosauridae	1.1271	1.01703	1.4682	1.46195	1.02857	0.888179	1.54407	1.54407	-0.110071	0.341095	-0.140392
Chartreuse	Dot	Baryonyx	Spinosauridae	1.18498	1.07004	1.5275	1.5293	1.04999	0.978637	1.54407	1.60206	-0.114937	0.342526	-0.0713559
Chartreuse	Dot	Baryonyx	Spinosauridae	0.954725	0.926342	1.31785	1.32325	0.884795	0.777427	1.54407	1.54407	-0.0283823	0.36313	-0.107369
Chartreuse	Dot	Baryonyx	Spinosauridae	1.04844	1.04727	1.41111	1.42846	0.952308	0.892095	?	1.54407	-0.00116694	0.362673	-0.0602134
Chartreuse	Dot	Baryonyx	Spinosauridae	1.07151	1.0306	1.38292	1.42797	0.984077	0.879096	1.47712	1.54407	-0.0409141	0.311403	-0.104981
Chartreuse	Dot	Baryonyx	Spinosauridae	0.945469	0.875061	1.22686	1.25551	0.901458	0.767898	?	1.54407	-0.0704073	0.281389	-0.133561
Chartreuse	Dot	Baryonyx	Spinosauridae	0.968483	0.900367	1.2531	1.25431	0.897627	0.797268	?	1.54407	-0.0681158	0.284613	-0.10036
Chartreuse	Dot	Baryonyx	Spinosauridae	0.96708	0.865696	1.31048	1.29137	0.869232	0.786041	1.65321	1.54407	-0.101384	0.343401	-0.0831905
Chartreuse	Dot	Baryonyx	Spinosauridae	1.19976	1.12222	1.56205	1.57623	1.09307	0.987666	1.60206	1.54407	-0.0775393	0.3623	-0.105405
Chartreuse	Dot	Baryonyx	Spinosauridae	1.23325	1.15503	1.49038	1.52284	1.13066	1.01953	1.54407	?	-0.0782178	0.25713	-0.111124
Chartreuse	Dot	Baryonyx	Spinosauridae	1.28556	1.15866	1.63175	1.61982	1.15534	1.02857	1.47712	1.47712	-0.126893	0.346191	-0.126765
Chartreuse	Dot	Baryonyx	Spinosauridae	1.11594	1.05077	1.49651	1.50907	?	?	1.54407	1.54407	-0.0651769	0.380571	?
Chartreuse	Dot	Baryonyx	Spinosauridae	1.02078	0.897627	1.37511	1.39393	?	?	1.54407	1.54407	-0.123148	0.354339	?
Chartreuse	Dot	Baryonyx	Spinosauridae	1.06781	1.04883	1.45818	1.46568	?	?	1.54407	1.54407	-0.0189844	0.39037	?
Chartreuse	Dot	Baryonyx	Spinosauridae	1.19756	1.08099	1.54158	1.57299	?	?	1.54407	1.54407	-0.116569	0.344023	?
Chartreuse	Dot	Baryonyx	Spinosauridae	1.11992	1.03663	1.47232	1.48458	?	?	1.54407	1.54407	-0.0832865	0.352402	?
Chartreuse	Dot	Baryonyx	Spinosauridae	1.0835	1.01494	1.43441	1.48373	?	?	1.54407	1.54407	-0.0685623	0.350907	?
Chartreuse	Dot	Baryonyx	Spinosauridae	1.21537	1.18156	1.58602	1.64227	?	?	1.54407	1.54407	-0.0338154	0.370651	?
Chartreuse	Dot	Baryonyx	Spinosauridae	1.21669	1.13513	1.53301	1.58104	?	?	1.54407	1.54407	-0.0815609	0.316315	?
Chartreuse	Dot	Suchomimus	Spinosauridae	1.26007	1.15229	1.73239	1.76193	1.12057	1.01703	?	?	-0.107783	0.472322	-0.103541
Chartreuse	Dot	Suchomimus	Spinosauridae	1.26951	1.17319	1.68574	1.72428	1.13354	0.963788	1.54407	1.39794	-0.0963267	0.416229	-0.169751
Chartreuse	Dot	Suchomimus	Spinosauridae	1.09342	0.913814	1.51322	1.52244	0.924279	0.755875	?	?	-0.179608	0.419796	-0.168404
Chartreuse	Dot	Suchomimus	Spinosauridae	1.17609	1.05308	1.60638	1.62737	1.02938	0.832509	1.47712	?	-0.123013	0.43029	-0.196875
Chartreuse	Dot	Suchomimus	Spinosauridae	1.18184	1.05308	1.51055	1.53148	1.02531	0.875061	1.47712	1.47712	-0.128765	0.328701	-0.150245
Chartreuse	Dot	Suchomimus	Spinosauridae	1.25527	1.15836	1.56703	1.66745	1.13354	0.991226	?	?	-0.128765	0.311754	-0.142313
Chartreuse	Dot	Suchomimus	Spinosauridae	1.2	1.03342	1.62014	1.67943	1.06446	0.892095	1.47712	1.39794	-0.167973	0.418739	-0.172363
Chartreuse	Dot	Suchomimus	Spinosauridae	1.17898	0.991226	1.6149	1.63448	1.03342	0.832509	1.39794	1.39794	-0.187751	0.43592	-0.200915
Chartreuse	Dot	Suchomimus	Spinosauridae	0.973128	0.892095	1.42325	1.45637	0.897627	0.792392	?	?	-0.0810333	0.450118	-0.105235
Chartreuse	Dot	Suchomimus	Spinosauridae	1.1271	0.986772	1.59439	1.61278	0.977724	0.826075	1.43933	1.39794	-0.140333	0.467288	-0.151649
Chartreuse	Dot	Suchomimus	Spinosauridae	1.16137	0.977724	1.57171	1.59106	1.02531	0.826075	1.47712	1.51188	-0.183644	0.410341	-0.199231
Chartreuse	Dot	Suchomimus	Spinosauridae	1.10721	0.991226	1.58546	1.5966	0.954243	0.819544	?	1.54407	-0.115984	0.478251	-0.134699
Chartreuse	Dot	Suchomimus	Spinosauridae	1.23553	1.06446	1.58883	1.57978	1.02119	0.897627	?	1.51188	-0.17107	0.353303	-0.123562
Chartreuse	Dot	Suchomimus	Spinosauridae	0.954243	0.919078	1.26007	1.29003	0.812913	0.732394	1.47712	1.47712	-0.0351644	0.305829	-0.0805196
Chartreuse	Dot	Suchomimus	Spinosauridae	0.90309	0.845098	1.37658	1.33041	0.778151	0.690196	?	?	-0.0579919	0.473487	-0.0879552
Chartreuse	Dot	Suchomimus	Spinosauridae	1.29885	1.17609	1.67761	1.67943	1.16732	1.02531	1.39794	1.39794	-0.122762	0.378754	-0.142011
Chartreuse	Dot	Suchomimus	Spinosauridae	1.27646	1.18184	1.79893	1.84905	?	?	?	1.43933	-0.0946182	0.522465	?
Chartreuse	Dot	Suchomimus	Spinosauridae	1.31806	1.25768	1.75542	1.80767	?	?	?	1.43136	-0.0603848	0.437354	?
Chartreuse	Dot	Suchomimus	Spinosauridae	1.27184	1.12385	1.72148	1.7796	?	?	?	1.54407	-0.14799	0.449639	?
Chartreuse	Dot	Suchomimus	Spinosauridae	1.2833	1.15836	1.73512	1.74507	?	?	?	1.4624	-0.124939	0.451818	?
Chartreuse	Dot	Irritator	Spinosauridae	0.913814	0.85309	1.32222	1.29667	0.808886	0.716838			-0.0607243	0.408405	-0.0920481
Chartreuse	Dot	Spinosaurus	Spinosauridae	1.44373	1.37767	1.91185	1.9343	1.35411	1.23679			-0.0660618	0.468118	-0.117319
Chartreuse	Dot	Spinosaurus	Spinosauridae	1.41963	1.3668	1.7417	1.77085	?	?			-0.052829	0.322078	?
Chartreuse	Dot	Spinosaurus	Spinosauridae	1.2572	1.2335	1.65916	1.70252	1.16137	1.08386			-0.0236947	0.401957	-0.0775072
Tomato	Dot	Allosaurus	Allosauridae	1.09552	0.778151	1.45712	1.40637	?	?	1	1	-0.317367	0.361607	?
Tomato	Dot	Allosaurus	Allosauridae	1.07918	1.04415	1.31576	1.40807	?	?	1	1	-0.0350336	0.236579	?
Tomato	Dot	Allosaurus	Allosauridae	1.11528	0.967548	1.43104	1.48273	?	?	1	1.04139	-0.14773	0.315764	?
Tomato	Dot	Allosaurus	Allosauridae	1.30878	1.08955	1.69522	1.73239	?	?	0.954243	0.954243	-0.219226	0.386441	?
Tomato	Dot	Allosaurus	Allosauridae	1.20439	0.9154	1.53212	1.59923	?	?	1.20412	1.09691	-0.288991	0.327726	?
Tomato	Dot	Allosaurus	Allosauridae	1.1758	0.865104	1.47741	1.57415	?	?	1.0607	1	-0.310698	0.301609	?
Tomato	Dot	Allosaurus	Allosauridae	1.18241	0.847573	1.52479	1.57864	?	?	1.04139	1.04139	-0.334842	0.342371	?
Tomato	Dot	Allosaurus	Allosauridae	1.08207	0.872156	1.40535	1.48473	?	?	1.14613	1.24304	-0.209911	0.323279	?
Tomato	Dot	Allosaurus	Allosauridae	1.14799	0.880242	1.45484	1.50678	?	?	1.13033	1.14613	-0.267744	0.30686	?
Tomato	Dot	Allosaurus	Allosauridae	1.16967	0.857935	1.40688	1.47451	?	?	1.09691	1.17609	-0.311739	0.237206	?
Tomato	Dot	Allosaurus	Allosauridae	1.23855	1.11494	1.58263	1.62521	?	?	0.977724	1.0607	-0.123603	0.344084	?
Tomato	Dot	Allosaurus	Allosauridae	1.07078	0.91698	1.41162	1.46389	?	?	1.25527	1.13033	-0.153796	0.340843	?
Tomato	Dot	Allosaurus	Allosauridae	1.02653	0.989895	1.39129	1.44107	?	?	1	1.04139	-0.0366387	0.364755	?
Tomato	Dot	Allosaurus	Allosauridae	1.20683	1.14051	1.61119	1.60863	?	?	1	1.04139	-0.0663178	0.404366	?
Tomato	Dot	Allosaurus	Allosauridae	1.22272	1.1271	1.53275	1.65321	1.18469	0.94939	1.07918	1.04139	-0.0956117	0.310038	-0.235301
Tomato	Dot	Allosaurus	Allosauridae	1.27184	0.838849	1.50379	1.54407	1.16137	0.869232	1.11394	1.12483	-0.432993	0.231949	-0.292136
Tomato	Dot	Allosaurus	Allosauridae	1.25285	1.23805	1.5966	1.59329	1.15229	1.04922	1	1.07918	-0.0148069	0.343744	-0.10307
Tomato	Dot	Allosaurus	Allosauridae	1.26007	1.15836	1.70586	1.74974	1.25527	1.02938	?	?	-0.101709	0.445792	-0.225889
Tomato	Dot	Allosaurus	Allosauridae	1.10037	1.16137	1.52892	1.54158	1.10037	0.991226	1	1	0.0609975	0.428546	-0.109144
Tomato	Dot	Allosaurus	Allosauridae	1.19312	1.10037	1.52244	1.5682	1.0569	0.973128	?	?	-0.0927541	0.32932	-0.083777
Tomato	Dot	Allosaurus	Allosauridae	1.19033	1.10721	1.54158	1.54531	1.09342	0.944483	1.02119	1.04139	-0.0831217	0.351248	-0.148939
Tomato	Dot	Allosaurus	Allosauridae	1.14768	1.0976	1.53542	1.54183	?	?	1	1	-0.050072	0.387744	?
Tomato	Dot	Allosaurus	Allosauridae	1.10687	1.02119	1.53403	1.56265	?	?	0.977724	1	-0.0856812	0.427156	?
Tomato	Dot	Allosaurus	Allosauridae	1.13767	1.02735	1.52101	1.55035	?	?	1.02119	1.04139	-0.110321	0.383337	?
Tomato	Dot	Allosaurus	Allosauridae	1.25406	1.24846	1.5611	1.58001	1.12905	1.08672	1	0.977724	-0.00560073	0.307037	-0.0423294
Tomato	Dot	Allosaurus	Allosauridae	1.34635	0.988559	1.64018	1.68797	1.29181	0.985426	1	1.04139	-0.357794	0.29383	-0.306386
Tomato	Dot	Allosaurus	Allosauridae	1.20683	1.18469	1.5302	1.56455	?	?	0.977724	1	-0.0221344	0.323374	?
Tomato	Dot	Allosaurus	Allosauridae	1.20412	1.16435	1.53007	1.55618	?	?	0.968483	1.01284	-0.0397671	0.325952	?
Tomato	Dot	Allosaurus	Allosauridae	1.19033	1.17319	1.56597	1.5832	?	?	0.977724	1	-0.0177288	0.374748	?
Tomato	Dot	Allosaurus	Allosauridae	1.21219	1.13033	1.57623	1.59084	?	?	0.991226	1	-0.0818538	0.364039	?
Tomato	Dot	Allosaurus	Allosauridae	1.24304	1.10721	1.58939	1.60487	?	?	1.04139	1.04139	-0.135828	0.346353	?
Blueviolet	Dot	Aerosteon	Neovenatoridae	1.21748	0.924279	1.52244	1.54158	1.1271	0.80618	1.17609	1.14613	-0.293205	0.30496	-0.320925
Blueviolet	Dot	Neovenator	Neovenatoridae	1.15473	0.887054	1.39568	1.46225	1.086	0.782473	1.17609	1.17609	-0.267674	0.240948	-0.303531
Blueviolet	Dot	Neovenator	Neovenatoridae	1.13704	0.892095	1.31429	1.36078	0.975432	0.728354	1.17609	1.25527	-0.244943	0.177251	-0.247078
Blueviolet	Dot	Neovenator	Neovenatoridae	1.25816	0.990783	1.60379	1.56384	1.14395	0.931966	1.17609	1.16137	-0.267376	0.345636	-0.211985
Blueviolet	Dot	Fukuiraptor	Neovenatoridae	1.22401	0.792392	1.54158	1.60638	?	?			-0.431623	0.317564	?
Blueviolet	Dot	Australovenator	Neovenatoridae	0.854913	0.70927	1.14082	1.15987	?	?	?	?	-0.145643	0.285909	?
Blueviolet	Dot	Australovenator	Neovenatoridae	0.835056	0.720159	1.16495	1.22141	?	?	?	?	-0.114897	0.329891	?
Blueviolet	Dot	Australovenator	Neovenatoridae	0.920123	0.600973	1.09795	1.21112	?	?	?	?	-0.31915	0.177828	?
Blueviolet	Dot	Australovenator	Neovenatoridae	1.04571	0.773786	1.31911	1.37401	?	?	?	?	-0.271928	0.273392	?
Blueviolet	Dot	Australovenator	Neovenatoridae	0.968483	0.696356	1.23578	1.3032	?	?	?	?	-0.272127	0.267298	?
Blueviolet	Dot	Australovenator	Neovenatoridae	1.03383	0.804139	1.34183	1.40824	?	?	?	?	-0.229686	0.308004	?
Crimson	Dot	Acrocanthosaurus	Carcharodontosauridae	1.48714	1.27875	1.97955	1.95182	1.38382	1.20683	1	1.07918	-0.208385	0.49241	-0.176989
Crimson	Dot	Acrocanthosaurus	Carcharodontosauridae	1.36361	1.02531	1.77012	1.7839	1.24551	0.968483	1.30103	1.14613	-0.338306	0.406503	-0.27703
Crimson	Dot	Acrocanthosaurus	Carcharodontosauridae	1.32469	1.20844	1.69126	1.702	1.19173	1.1313	1.25527	1.0607	-0.116253	0.366564	-0.0604326
Crimson	Dot	Acrocanthosaurus	Carcharodontosauridae	1.45682	1.22037	1.80223	1.79865	1.25455	1.11361	1.25527	1.12483	-0.236452	0.345405	-0.140939
Crimson	Dot	Acrocanthosaurus	Carcharodontosauridae	1.31302	1.31848	1.69469	1.6917	1.19479	1.13862	1.27875	1.11394	0.00545761	0.38167	-0.0561733
Crimson	Dot	Acrocanthosaurus	Carcharodontosauridae	1.38112	1.21985	1.80236	1.77459	1.26031	1.1014	1.23045	1.07918	-0.161269	0.421248	-0.158907
Crimson	Dot	Acrocanthosaurus	Carcharodontosauridae	1.41514	1.22712	1.71466	1.80312	1.25261	1.00303	1.20412	1.12483	-0.188025	0.299525	-0.249581
Crimson	Dot	Acrocanthosaurus	Carcharodontosauridae	1.58961	1.30707	1.95453	1.97132	1.44107	1.2159	1.17609	1.11394	-0.282547	0.364917	-0.225165
Crimson	Dot	Acrocanthosaurus	Carcharodontosauridae	1.33646	1.21112	1.71792	1.74155	?	?	1.17898	1.14922	-0.125339	0.38146	?
Crimson	Dot	Acrocanthosaurus	Carcharodontosauridae	1.42878	1.21906	1.85944	1.88936	?	?	1.09342	1.13672	-0.209722	0.430656	?
Crimson	Dot	Acrocanthosaurus	Carcharodontosauridae	1.427	1.24452	1.79657	1.85303	?	?	1.07918	1.15229	-0.182474	0.369575	?
Crimson	Dot	Acrocanthosaurus	Carcharodontosauridae	1.54704	1.31366	1.89889	1.95434	?	?	1.08991	1.1271	-0.23338	0.351854	?
Crimson	Dot	Acrocanthosaurus	Carcharodontosauridae	1.56348	1.31471	1.93997	1.989	?	?	1.08279	1.13354	-0.248771	0.376487	?
Crimson	Dot	Acrocanthosaurus	Carcharodontosauridae	1.62397	1.31681	1.96886	2.03302	?	?	1.10721	1.11059	-0.307164	0.344884	?
Crimson	Dot	Acrocanthosaurus	Carcharodontosauridae	1.35083	1.03623	1.52879	1.6219	?	?	1.17609	1.20412	-0.3146	0.177959	?
Crimson	Dot	Acrocanthosaurus	Carcharodontosauridae	1.23325	0.931966	1.39846	1.50678	?	?	1.25527	1.17609	-0.301284	0.165211	?
Crimson	Dot	Acrocanthosaurus	Carcharodontosauridae	1.57066	1.33122	1.95785	2.00629	?	?	1.04139	1.18469	-0.239435	0.387187	?
Crimson	Dot	Acrocanthosaurus	Carcharodontosauridae	1.61055	1.25188	1.9154	1.95545	?	?	1.11394	1.07918	-0.358672	0.304846	?
Crimson	Dot	Acrocanthosaurus	Carcharodontosauridae	1.50433	1.2235	1.82465	1.88417	?	?	1.05308	1.17319	-0.280839	0.320312	?
Crimson	Dot	Acrocanthosaurus	Carcharodontosauridae	1.46404	1.15927	1.74013	1.80618	?	?	1.11394	1.12385	-0.304776	0.276084	?
Crimson	Dot	Acrocanthosaurus	Carcharodontosauridae	1.42553	1.07115	1.5955	1.66717	?	?	1.19033	1.13988	-0.354389	0.169962	?
Crimson	Dot	Acrocanthosaurus	Carcharodontosauridae	1.15897	1.07078	1.46923	1.54925	?	?	1.1271	1.12385	-0.0881888	0.310267	?
Crimson	Dot	Acrocanthosaurus	Carcharodontosauridae	1.37858	1.233	1.76753	1.80312	?	?		1.11394	-0.145583	0.388947	?
Crimson	Dot	Acrocanthosaurus	Carcharodontosauridae	1.47173	1.24625	1.85872	1.89873	?	?	1.13194	1.17609	-0.225479	0.386986	?
Crimson	Dot	Acrocanthosaurus	Carcharodontosauridae	1.46404	1.28623	1.84893	1.89104	?	?	1.12385	1.0607	-0.17781	0.384886	?
Crimson	Dot	Acrocanthosaurus	Carcharodontosauridae	1.48572	1.273	1.78161	1.83765	?	?	1.12385	1.11394	-0.21272	0.29589	?
Crimson	Dot	Acrocanthosaurus	Carcharodontosauridae	1.49276	1.23528	1.81191	1.88121	?	?	1.2014	1.21748	-0.257485	0.31915	?
Crimson	Dot	Acrocanthosaurus	Carcharodontosauridae	1.41631	1.21958	1.63357	1.76395	?	?	1.17609	1.12385	-0.196723	0.217262	?
Crimson	Dot	Acrocanthosaurus	Carcharodontosauridae	1.45117	1.15685	1.67642	1.74461	?	?	1.23045	1.16137	-0.29432	0.225247	?
Crimson	Dot	Acrocanthosaurus	Carcharodontosauridae	1.39724	1.12123	1.59062	1.6902	?	?	1.23045	1.19033	-0.276013	0.193374	?
Crimson	Dot	Acrocanthosaurus	Carcharodontosauridae	1.31006	1.05918	1.52022	1.5895	?	?	1	1.17609	-0.250871	0.210166	?
Crimson	Dot	Acrocanthosaurus	Carcharodontosauridae	1.18667	0.959041	1.2052	1.3543	?	?	1.09691	1.22272	-0.227632	0.0185305	?
Crimson	Dot	Acrocanthosaurus	Carcharodontosauridae	1.4621	1.21854	1.83347	1.8583	?	?	1.24304	1.24304	-0.243563	0.371367	?
Crimson	Dot	Acrocanthosaurus	Carcharodontosauridae	1.49624	1.22298	1.79344	1.86314	?	?	1.14613	1.10721	-0.273261	0.297204	?
Crimson	Dot	Eocarcharia	Carcharodontosauridae	1.38021	1.0607	1.62325	1.6561	1.20683	0.94939	1.14613	1.20412	-0.319513	0.243038	-0.257436
Crimson	Dot	Eocarcharia	Carcharodontosauridae	1.38021	1.04139	1.68124	1.75587	?	?	?	?	-0.338819	0.30103	?
Crimson	Dot	Carcharodontosaurus	Carcharodontosauridae	1.61763	1.18041	1.85132	1.91551	?	?	0.90309	0.954243	-0.437217	0.23369	?
Crimson	Dot	Carcharodontosaurus	Carcharodontosauridae	1.61321	1.1726	1.869	1.90628	?	?	0.886491	0.954243	-0.440604	0.25579	?
Crimson	Dot	Carcharodontosaurus	Carcharodontosauridae	1.61458	1.1726	1.86433	1.90042	?	?	0.94939	0.954243	-0.441978	0.249752	?
Crimson	Dot	Carcharodontosaurus	Carcharodontosauridae	1.60108	1.16107	1.86917	1.9032	?	?	0.90309	0.913814	-0.440013	0.268091	?
Crimson	Dot	Carcharodontosaurus	Carcharodontosauridae	1.61836	1.17869	1.90677	1.95337	?	?	0.90309	1	-0.439673	0.288404	?
Crimson	Dot	Carcharodontosaurus	Carcharodontosauridae	1.66885	1.22737	1.98923	2.00966	?	?	0.90309	0.954243	-0.441479	0.320376	?
Crimson	Dot	Carcharodontosaurus	Carcharodontosauridae	1.60853	1.233	1.85733	1.90849	1.46835	1.2014	0.845098	0.929419	-0.37553	0.248806	-0.26695
Crimson	Dot	Carcharodontosaurus	Carcharodontosauridae	1.617	1.22011	1.86332	1.87506	1.51188	1.19312	0.90309	0.977724	-0.396892	0.246323	-0.318759
Crimson	Dot	Carcharodontosaurus	Carcharodontosauridae	1.61384	1.19033	1.83885	1.88649	1.47712	1.09342	0.90309	0.954243	-0.42351	0.225007	-0.3837
Crimson	Dot	Carcharodontosaurus	Carcharodontosauridae	1.60638	1.2014	1.90795	1.97035	1.51587	1.13354	0.875061	1	-0.404984	0.301567	-0.382335
Crimson	Dot	Carcharodontosaurus	Carcharodontosauridae	1.65418	1.22531	2.01115	2.05308	1.56937	1.20683	0.90309	0.929419	-0.428867	0.356971	-0.362548
Crimson	Dot	Carcharodontosaurus	Carcharodontosauridae	1.64147	1.35411	1.92942	1.95376	1.51322	1.20683	0.954243	1.02119	-0.287366	0.287945	-0.306392
Crimson	Dot	Carcharodontosaurus	Carcharodontosauridae	1.47857	1.28556	1.78247	1.83123	1.39967	1.18752	0.977724	1.0607	-0.193009	0.303906	-0.212153
Crimson	Dot	Carcharodontosaurus	Carcharodontosauridae	1.50651	1.26007	1.82866	1.88423	1.38917	1.2014	1	1.14613	-0.246434	0.322155	-0.187769
Crimson	Dot	Giganotosaurus	Carcharodontosauridae	1.52917	1.35851	1.9118	1.94714	1.4603	1.26717	0.929419	0.977724	-0.170668	0.382623	-0.193125
Crimson	Dot	Giganotosaurus	Carcharodontosauridae	1.57171	1.30792	1.89905	1.93887	1.48643	1.20898	0.954243	0.977724	-0.263785	0.327345	-0.277452
Crimson	Dot	Giganotosaurus	Carcharodontosauridae	1.57784	1.32366	1.98236	1.99007	1.52284	1.24403	0.875061	0.929419	-0.254172	0.404525	-0.278806
Crimson	Dot	Giganotosaurus	Carcharodontosauridae	1.4894	1.28713	1.84733	1.86052	1.3962	1.2052	0.875061	1	-0.202266	0.35793	-0.190995
Crimson	Dot	Giganotosaurus	Carcharodontosauridae	1.54307	1.16435	1.86094	1.8595	1.47319	1.12905	0.977724	1	-0.378721	0.317862	-0.34415
Crimson	Dot	Giganotosaurus	Carcharodontosauridae	1.52166	1.33365	1.84609	1.88093	1.39915	1.23249	?	0.954243	-0.188012	0.324429	-0.166666
Crimson	Dot	Giganotosaurus	Carcharodontosauridae	1.44326	1.07078	1.65801	1.70544	1.32756	0.963788	1	1	-0.372532	0.214748	-0.363775
Crimson	Dot	Mapusaurus	Carcharodontosauridae	1.33203	1.2383	1.63083	1.61023	1.26998	1.13481	1	1.0607	-0.0937372	0.2988	-0.135165
Crimson	Dot	Mapusaurus	Carcharodontosauridae	1.51812	1.29469	1.81525	1.84361	1.40773	1.25744	1	?	-0.223432	0.297127	-0.150292
Crimson	Dot	Mapusaurus	Carcharodontosauridae	1.51322	1.23325	1.86929	1.87915	1.45255	1.13609	1	1.09691	-0.279968	0.356073	-0.316467
Crimson	Dot	Mapusaurus	Carcharodontosauridae	1.46135	1.18724	1.74115	1.76775	1.3934	1.10003	1	1.07918	-0.27411	0.279803	-0.293374
Crimson	Dot	Mapusaurus	Carcharodontosauridae	1.37876	1.12156	1.60552	1.68815	1.33264	1.06221	1.07918	1.11394	-0.257201	0.226759	-0.270435
Crimson	Dot	Mapusaurus	Carcharodontosauridae	1.37658	1.09061	1.58726	1.67025	1.3019	0.958564	?	?	-0.285966	0.210685	-0.343334
Crimson	Dot	Mapusaurus	Carcharodontosauridae	1.29601	0.934498	1.35411	1.39602	1.26811	0.895423	1.07918	1.07918	-0.361508	0.0581018	-0.372687
Violet	Dot	Unpublished megaraptoran	Basal Tyrannosauroidea	0.908485	0.575188	1.1532	1.21617	0.829947	0.462398		1.24304	-0.333297	0.24472	-0.367549
Violet	Dot	Unpublished megaraptoran	Basal Tyrannosauroidea	0.795185	0.499687	1.05767	1.05231	0.756636	0.519828		?	-0.295498	0.262482	-0.236808
Violet	Dot	Unpublished megaraptoran	Basal Tyrannosauroidea	0.906335	0.587711	1.13735	1.18384	0.802774	0.531479		1.17609	-0.318624	0.231019	-0.271295
Violet	Dot	Unpublished megaraptoran	Basal Tyrannosauroidea	0.866287	0.559907	1.09342	1.13767	0.805501	0.50515		1.24304	-0.306381	0.227134	-0.300351
Violet	Dot	Unpublished megaraptoran	Basal Tyrannosauroidea	0.888179	0.565848	1.02407	1.13545	0.773786	0.5302		?	-0.322332	0.135895	-0.243587
Violet	Dot	Unpublished megaraptoran	Basal Tyrannosauroidea	0.883661	0.545307	1.04999	1.14364	0.820201	0.501059		1.24304	-0.338354	0.166331	-0.319142
Violet	Dot	Eotyrannus	Basal Tyrannosauroidea	0.758155	0.841985	1.16938	1.1685	0.658965	0.730782	1.17609	1.15106	0.0838302	0.411226	0.0718174
Violet	Dot	Raptorex	Basal Tyrannosauroidea	0.39794	0.623249	0.832509	0.851258	0.431364	0.414973	1.30103	1.25527	0.225309	0.434569	-0.0163904
Violet	Dot	Raptorex	Basal Tyrannosauroidea	0.544068	0.69897	0.954243	0.954243	0.544068	0.50515	1.27875	1.23045	0.154902	0.410174	-0.0389181
Violet	Dot	Raptorex	Basal Tyrannosauroidea	0.544068	0.662758	0.944483	0.880814	0.518514	0.477121	1.30103	1.24304	0.11869	0.400415	-0.0413927
Violet	Dot	Raptorex	Basal Tyrannosauroidea	0.431364	0.662758	0.973128	0.977724	0.30103	0.39794	?	1.24304	0.231394	0.541764	0.09691
Violet	Dot	Raptorex	Basal Tyrannosauroidea	0.977724	0.681241	1.22531	1.30103	0.838849	0.633468	1.25527	1.14613	-0.296482	0.247586	-0.205381
Violet	Dot	Raptorex	Basal Tyrannosauroidea	0.991226	0.623249	1.2878	1.3483	0.857332	0.544068	1.26316	1.20412	-0.367977	0.296576	-0.313264
Violet	Dot	Raptorex	Basal Tyrannosauroidea	0.991226	0.579784	1.27184	1.29885	0.90309	0.556303	?	?	-0.411442	0.280616	-0.346787
Violet	Dot	Raptorex	Basal Tyrannosauroidea	0.908485	0.518514	1	1.05308	0.681241	0.380211	1.25527	1.26717	-0.389971	0.091515	-0.30103
Violet	Dot	Raptorex	Basal Tyrannosauroidea	0.869232	0.531479	1.04139	1.13033	0.78533	0.50515	1.27875	1.30103	-0.337753	0.172161	-0.28018
Violet	Dot	Raptorex	Basal Tyrannosauroidea	0.982271	0.579784	1.15534	1.24055	0.90309	0.556303	1.30103	1.26316	-0.402488	0.173065	-0.346787
Violet	Dot	Raptorex	Basal Tyrannosauroidea	0.94939	0.491362	1.14613	1.16137	?	?	1.27875	1.25527	-0.458028	0.196738	?
Violet	Dot	Raptorex	Basal Tyrannosauroidea	1.02938	0.60206	1.28103	1.3075	0.880814	0.612784	1.19033	1.17609	-0.427324	0.25165	-0.26803
Violet	Dot	Raptorex	Basal Tyrannosauroidea	1.01284	0.672098	1.32634	1.37658	0.851258	0.568202	1.21748	1.23045	-0.340739	0.313499	-0.283057
Violet	Dot	Raptorex	Basal Tyrannosauroidea	0.90309	0.690196	1.27416	1.25527	0.78533	0.591065	1.20412	1.19033	-0.212894	0.371068	-0.194265
Violet	Dot	Raptorex	Basal Tyrannosauroidea	0.954243	0.556303	1.1271	1.27875	0.763428	0.491362	?	1.22167	-0.39794	0.172862	-0.272066
Violet	Dot	Raptorex	Basal Tyrannosauroidea	0.845098	0.623249	1.15229	1.21484	0.716003	0.50515	1.25527	1.17609	-0.221849	0.30719	-0.210853
Violet	Dot	Raptorex	Basal Tyrannosauroidea	0.939519	0.477121	1.07918	1.16435	0.770852	0.431364	1.25527	1.26717	-0.462398	0.139662	-0.339488
Violet	Dot	Alioramus	Basal Tyrannosauroidea	1.09482	0.826075	1.35889	1.3865	1.02572	0.724276	1.14613	1.13033	-0.268746	0.264066	-0.30144
Violet	Dot	Alioramus	Basal Tyrannosauroidea	1.07846	0.778151	1.27091	1.34518	0.963788	0.627366	1.16137	1.17609	-0.300306	0.192455	-0.336422
Violet	Dot	Alioramus	Basal Tyrannosauroidea	1.07882	0.747412	1.26007	1.35736	1.01242	0.695482	1.17609	1.17609	-0.331407	0.181252	-0.316934
Violet	Dot	Alioramus	Basal Tyrannosauroidea	1.256	0.923244	1.60032	1.57252	1.10653	0.848805	1.13033	1.11394	-0.332752	0.344324	-0.257726
Violet	Dot	Alioramus	Basal Tyrannosauroidea	1.22089	0.79588	1.5012	1.49776	1.1038	0.781037	1.13033	1.14613	-0.425012	0.280304	-0.322767
Violet	Dot	Alioramus	Basal Tyrannosauroidea	1.19893	0.777427	1.42308	1.42797	1.08493	0.728354	1.17609	1.14613	-0.421505	0.22415	-0.35658
Violet	Dot	Alioramus	Basal Tyrannosauroidea	1.18977	0.764176	1.38399	1.40637	1.09132	0.733278	1.17609	1.20412	-0.425595	0.194224	-0.358038
Violet	Dot	Alioramus	Basal Tyrannosauroidea	1.10243	0.691965	1.29776	1.41614	0.980003	0.654177	1.17609	1.20412	-0.410469	0.195327	-0.325827
Violet	Dot	Alioramus	Basal Tyrannosauroidea	1.03822	0.662758	1.20656	1.25888	0.948413	0.598791	1.20412	1.17609	-0.375465	0.168333	-0.349622
Violet	Dot	Alioramus	Basal Tyrannosauroidea	1.12872	0.82866	1.36996	1.39585	1.01953	0.767898	1.17609	1.14613	-0.300062	0.241235	-0.251634
Violet	Dot	Alioramus	Basal Tyrannosauroidea	1.08279	0.856729	1.41229	1.41514	0.955688	0.765669	1.17609	1.13033	-0.226056	0.329507	-0.190019
Violet	Dot	Alioramus	Basal Tyrannosauroidea	1.11793	0.748188	1.36116	1.38543	1.00732	0.727541	1.23045	1.20412	-0.369746	0.243227	-0.27978
Violet	Dot	Alioramus	Basal Tyrannosauroidea	1.09552	0.739572	1.30942	1.38863	0.996074	0.681241	1.19033	1.20412	-0.355946	0.213899	-0.314832
Violet	Dot	Alioramus	Basal Tyrannosauroidea	1.08955	0.739572	1.29535	1.31744	0.993436	0.690196	1.23045	1.14613	-0.34998	0.205795	-0.30324
Violet	Dot	Alioramus	Basal Tyrannosauroidea	0.980003	0.657056	1.11428	1.20058	0.907411	0.598791	1.25527	1.27875	-0.322948	0.134274	-0.308621
Hotpink	Dot	Gorgosaurus	Tyrannosauridae	1.09342	1.06446	1.40705	1.41481	?	?		1.04139	-0.0289637	0.313629	?
Hotpink	Dot	Gorgosaurus	Tyrannosauridae	1.25091	1.15381	1.62542	1.62726	?	?	1	1.09691	-0.0970928	0.374508	?
Hotpink	Dot	Gorgosaurus	Tyrannosauridae	1.32797	1.03222	1.59857	1.66191	?	?	1.07918	1.04139	-0.295756	0.2706	?
Hotpink	Dot	Gorgosaurus	Tyrannosauridae	1.32715	1.11025	1.64187	1.72787	?	?	1.04139	1.07918	-0.216902	0.314716	?
Hotpink	Dot	Gorgosaurus	Tyrannosauridae	1.30016	1.13226	1.63659	1.64355	?	?	1.02119	1.14613	-0.167901	0.336428	?
Hotpink	Dot	Gorgosaurus	Tyrannosauridae	1.25066	0.884795	1.50393	1.51521	?	?	1.07918	1.09691	-0.365869	0.253263	?
Hotpink	Dot	Gorgosaurus	Tyrannosauridae	1.2667	1.05729	1.5682	1.61648	?	?	1	1.11394	-0.209416	0.3015	?
Hotpink	Dot	Gorgosaurus	Tyrannosauridae	1.24846	0.96426	1.49554	1.61805	?	?	1	1.17609	-0.284204	0.247081	?
Hotpink	Dot	Gorgosaurus	Tyrannosauridae	1.1364	0.945961	1.34616	1.3962	?	?		1.14613	-0.190443	0.209754	?
Hotpink	Dot	Gorgosaurus	Tyrannosauridae	1.42292	1.1271	1.73918	1.76901	?	?	0.954243	1.0607	-0.295813	0.316259	?
Hotpink	Dot	Gorgosaurus	Tyrannosauridae	1.31281	1.02407	1.60541	1.56726	?	?	1.09691	1.04139	-0.288737	0.292601	?
Hotpink	Dot	Gorgosaurus	Tyrannosauridae	1.34635	1.19866	1.60206	1.65418	1.21484	1.1271	0.977724	1	-0.147696	0.255707	-0.087739
Hotpink	Dot	Gorgosaurus	Tyrannosauridae	1.31387	1.16435	1.58995	1.65321	1.26007	1.08279	1.04139	1.02119	-0.149514	0.276082	-0.177286
Hotpink	Dot	Gorgosaurus	Tyrannosauridae	1.3075	1.17319	1.62839	1.65418	1.233	1.0569	1.04139	1	-0.13431	0.320893	-0.176091
Hotpink	Dot	Gorgosaurus	Tyrannosauridae	1.22011	1.09342	1.47129	1.55145	1.20952	1.02938	1.04139	1.04139	-0.126686	0.251184	-0.180131
Hotpink	Dot	Gorgosaurus	Tyrannosauridae	1.25285	1.10037	1.43136	1.51983	1.1271	0.897627	1.04139	1.0607	-0.152482	0.178511	-0.229478
Hotpink	Dot	Gorgosaurus	Tyrannosauridae	1.1038	0.897627	1.16137	1.28103	0.94939	0.763428	?	?	-0.206177	0.0575643	-0.185962
Hotpink	Dot	Daspletosaurus	Tyrannosauridae	1.45984	1.2971	1.74811	1.771	?	?	1.04139	1	-0.162741	0.288266	?
Hotpink	Dot	Daspletosaurus	Tyrannosauridae	1.42111	1.24797	1.64904	1.70995	?	?	1.11394	1	-0.173137	0.227933	?
Hotpink	Dot	Daspletosaurus	Tyrannosauridae	1.38863	1.26623	1.7273	1.75793	?	?	1	1	-0.122402	0.338663	?
Hotpink	Dot	Daspletosaurus	Tyrannosauridae	1.46225	1.3075	1.74958	1.78247	1.25503	1.09691	1.09691	1	-0.154752	0.287334	-0.158121
Hotpink	Dot	Daspletosaurus	Tyrannosauridae	1.42797	1.25888	1.64167	1.71466	1.31492	1.11727	1.04139	1.07918	-0.169096	0.2137	-0.197649
Hotpink	Dot	Daspletosaurus	Tyrannosauridae	1.4128	1.26245	1.7356	1.75831	1.29226	1.09656	1.0607	1.02119	-0.150345	0.322802	-0.195694
Hotpink	Dot	Daspletosaurus	Tyrannosauridae	1.22063	1.05576	1.36436	1.38435	1.13001	0.946452	1.26316	1.17609	-0.164871	0.143732	-0.18356
Hotpink	Dot	Daspletosaurus	Tyrannosauridae	1.42894	1.30963	1.7839	1.79393	1.31175	1.16791	1.02119	1	-0.119314	0.354959	-0.143846
Hotpink	Dot	Daspletosaurus	Tyrannosauridae	1.43136	1.35468	1.87379	1.90773	?	?	1.07918	1.04139	-0.0766792	0.442422	?
Hotpink	Dot	Daspletosaurus	Tyrannosauridae	1.25575	1.10312	1.56146	1.59682	?	?	1.07918	1.04922	-0.152636	0.305704	?
Hotpink	Dot	Daspletosaurus	Tyrannosauridae	1.35946	1.25066	1.72115	1.75197	?	?	1.05308	1	-0.108792	0.361695	?
Hotpink	Dot	Daspletosaurus	Tyrannosauridae	1.35908	1.23754	1.73679	1.76298	?	?	1.02119	1.02938	-0.121532	0.377719	?
Hotpink	Dot	Daspletosaurus	Tyrannosauridae	1.35276	1.22089	1.69522	1.69732	?	?	1	0.954243	-0.131869	0.342458	?
Hotpink	Dot	Daspletosaurus	Tyrannosauridae	1.34869	1.08955	1.67006	1.70458	?	?	1.10721	1	-0.259142	0.321366	?
Hotpink	Dot	Daspletosaurus	Tyrannosauridae	1.28307	1.08529	1.5432	1.55255	?	?	1.13988	1.04139	-0.197784	0.260124	?
Hotpink	Dot	Albertosaurus	Tyrannosauridae	1.35793	1.11394	1.66181	1.69723	1.08991	1.06446	1.11394	1.04139	-0.243991	0.303878	-0.0254471
Hotpink	Dot	Tyrannosaurus	Tyrannosauridae	1.55703	1.38021	1.8038	1.85715	?	?	0.845098	0.851258	-0.176814	0.246773	?
Hotpink	Dot	Tyrannosaurus	Tyrannosauridae	1.65763	1.51362	1.9734	2.03487	?	?	0.812913	0.875061	-0.144012	0.315776	?
Hotpink	Dot	Tyrannosaurus	Tyrannosauridae	1.59561	1.43425	1.87938	1.93621	?	?	0.875061	0.919078	-0.161357	0.283776	?
Hotpink	Dot	Tyrannosaurus	Tyrannosauridae	1.58614	1.4183	1.86064	1.92137	?	?	0.845098	0.944483	-0.167836	0.2745	?
Hotpink	Dot	Tyrannosaurus	Tyrannosauridae	1.65186	1.51322	1.95961	2.00668	?	?	0.778151	0.845098	-0.138642	0.307754	?
Hotpink	Dot	Tyrannosaurus	Tyrannosauridae	1.67843	1.57496	2.02226	2.07056	?	?	0.845098	0.845098	-0.103471	0.343836	?
Hotpink	Dot	Tyrannosaurus	Tyrannosauridae	1.66969	1.57066	2.03671	2.08987	?	?	0.778151	0.845098	-0.099029	0.36702	?
Hotpink	Dot	Tyrannosaurus	Tyrannosauridae	1.55206	1.3707	1.78561	1.85522	?	?	0.845098	0.954243	-0.181361	0.233555	?
Hotpink	Dot	Tyrannosaurus	Tyrannosauridae	1.44498	1.25959	1.66238	1.6981	?	?	1.04139	1	-0.185387	0.217399	?
Hotpink	Dot	Tyrannosaurus	Tyrannosauridae	1.27784	1.12057	1.47305	1.50745	?	?	0.954243	1.07918	-0.157264	0.19521	?
Hotpink	Dot	Tyrannosaurus	Tyrannosauridae	1.61023	1.38934	1.87523	1.91004	?	?	0.845098	0.845098	-0.220891	0.265001	?
Hotpink	Dot	Tyrannosaurus	Tyrannosauridae	1.42275	1.28171	1.64631	1.67861	?	?	0.875061	1.02119	-0.141039	0.223552	?
Hotpink	Dot	Tyrannosaurus	Tyrannosauridae	1.71659	1.51415	1.94161	1.98214	?	?	0.812913	0.812913	-0.202438	0.225023	?
Hotpink	Dot	Tyrannosaurus	Tyrannosauridae	1.68789	1.53071	1.94876	1.97285	?	?	0.863323	0.845098	-0.157174	0.26087	?
Hotpink	Dot	Tyrannosaurus	Tyrannosauridae	1.60433	1.43727	1.8926	1.92526	?	?	0.954243	0.954243	-0.167059	0.288261	?
Hotpink	Dot	Tyrannosaurus	Tyrannosauridae	1.53769	1.4101	1.82119	1.87309	?	?	0.845098	0.90309	-0.127591	0.283493	?
Hotpink	Dot	Tyrannosaurus	Tyrannosauridae	1.5402	1.38934	1.80325	1.82504	?	?	0.944483	0.954243	-0.150861	0.263048	?
Hotpink	Dot	Tyrannosaurus	Tyrannosauridae	1.53403	1.32838	1.78305	1.83251	?	?	0.929419	0.977724	-0.205647	0.249019	?
Hotpink	Dot	Tyrannosaurus	Tyrannosauridae	1.63205	1.45255	1.86136	1.90423	?	?	1.04532	1.04139	-0.179499	0.229303	?
Hotpink	Dot	Tyrannosaurus	Tyrannosauridae	1.57217	1.35832	1.81365	1.84837	?	?	0.968483	1.01703	-0.213859	0.241473	?
Hotpink	Dot	Tyrannosaurus	Tyrannosauridae	1.52789	1.3881	1.74123	1.75374	?	?	0.944483	1.03342	-0.139786	0.213343	?
Hotpink	Dot	Tyrannosaurus	Tyrannosauridae	1.66323	1.52866	1.95904	1.96848	?	?	0.90309	0.845098	-0.13457	0.295812	?
Hotpink	Dot	Tyrannosaurus	Tyrannosauridae	1.59428	1.49485	1.89209	1.90037	?	?	0.954243	0.954243	-0.099432	0.297813	?
Hotpink	Dot	Tyrannosaurus	Tyrannosauridae	1.5824	1.43249	1.87506	1.88366	?	?	0.919078	0.929419	-0.149916	0.292657	?
Hotpink	Dot	Tyrannosaurus	Tyrannosauridae	1.54407	1.42488	1.81291	1.82607	?	?		0.954243	-0.119186	0.268845	?
Hotpink	Dot	Tyrannosaurus	Tyrannosauridae	1.49831	1.32222	1.74036	1.75205	?	?	0.954243	0.929419	-0.176091	0.242052	?
Hotpink	Dot	Tyrannosaurus	Tyrannosauridae	1.43743	1.15442	1.64562	1.70079	?	?	0.977724	0.995635	-0.283009	0.208185	?
Hotpink	Dot	Tyrannosaurus	Tyrannosauridae	1.54245	1.33746	1.76834	1.77822	?	?	0.959041	0.991226	-0.204993	0.22589	?
Hotpink	Dot	Tyrannosaurus	Tyrannosauridae	1.50174	1.25624	1.70018	1.75035	?	?	0.954243	0.929419	-0.245507	0.198441	?
Hotpink	Dot	Tyrannosaurus	Tyrannosauridae	1.47784	1.27944	1.72263	1.73191	?	?	0.954243	0.939519	-0.198406	0.244789	?
Hotpink	Dot	Tyrannosaurus	Tyrannosauridae	1.66162	1.5437	1.97165	1.99471	?	?	0.90309	0.886491	-0.117928	0.310023	?
Hotpink	Dot	Tyrannosaurus	Tyrannosauridae	1.71584	1.53441	2.00949	2.03342	?	?	0.875061	0.857332	-0.181429	0.293657	?
Hotpink	Dot	Tyrannosaurus	Tyrannosauridae	1.6869	1.51891	2.06183	2.07489	?	?	0.845098	0.913814	-0.167996	0.374925	?
Hotpink	Dot	Tyrannosaurus	Tyrannosauridae	1.69644	1.471	2.0146	2.04466	?	?	0.919078	0.90309	-0.225446	0.318161	?
Hotpink	Dot	Tyrannosaurus	Tyrannosauridae	1.6826	1.4979	1.97722	1.99752	?	?	0.90309	0.845098	-0.1847	0.294624	?
Hotpink	Dot	Tyrannosaurus	Tyrannosauridae	1.58524	1.43457	1.86747	1.89998	?	?	0.672098	0.653213	-0.150666	0.282232	?
Hotpink	Dot	Tyrannosaurus	Tyrannosauridae	1.46613	1.27898	1.68619	1.75089	?	?	1.01284	1.0086	-0.187144	0.220063	?
Hotpink	Dot	Tyrannosaurus	Tyrannosauridae	1.50623	1.33965	1.74304	1.75259	?	?	0.977724	0.995635	-0.166584	0.236805	?
Hotpink	Dot	Tyrannosaurus	Tyrannosauridae	1.32736	1.16346	1.50461	1.50705	?	?	1.17898	1.14613	-0.163899	0.177248	?
Hotpink	Dot	Tyrannosaurus	Tyrannosauridae	1.60412	1.37365	1.82138	1.84473	?	?	0.929419	0.954243	-0.230471	0.217264	?
Hotpink	Dot	Tyrannosaurus	Tyrannosauridae	1.4188	1.26293	1.65485	1.66567	?	?	0.954243	0.94939	-0.155873	0.236052	?
Hotpink	Dot	Tyrannosaurus	Tyrannosauridae	1.60917	1.42095	1.85727	1.89221	?	?	0.845098	0.913814	-0.188222	0.248105	?
Hotpink	Dot	Tyrannosaurus	Tyrannosauridae	1.66464	1.51455	1.97759	1.98227	?	?	0.845098	0.845098	-0.150094	0.312944	?
Hotpink	Dot	Tyrannosaurus	Tyrannosauridae	1.66539	1.50352	1.94944	1.95832	?	?	0.863323	0.886491	-0.161875	0.284045	?
Hotpink	Dot	Tyrannosaurus	Tyrannosauridae	1.57576	1.44311	1.79246	1.8202	?	?	0.886491	0.90309	-0.132659	0.216697	?
Hotpink	Dot	Tyrannosaurus	Tyrannosauridae	1.52349	1.36455	1.70364	1.72819	?	?	0.929419	0.973128	-0.158935	0.180149	?
Hotpink	Dot	Tyrannosaurus	Tyrannosauridae	1.48601	1.33082	1.67052	1.70432	?	?	0.94939	0.963788	-0.155186	0.184519	?
Hotpink	Dot	Tyrannosaurus	Tyrannosauridae	1.44793	1.31048	1.61868	1.6536	?	?	0.995635	1.01703	-0.137452	0.170743	?
Hotpink	Dot	Tyrannosaurus	Tyrannosauridae	1.17638	0.964731	1.20003	1.2408	?	?	1.13354	1.1959	-0.21165	0.0236486	?
Hotpink	Dot	Tyrannosaurus	Tyrannosauridae	1.66172	1.50745	1.89064	1.89741	?	?	0.90309	0.845098	-0.154267	0.228926	?
Hotpink	Dot	Tyrannosaurus	Tyrannosauridae	1.52009	1.39358	1.73336	1.75189	?	?	0.954243	1	-0.126515	0.213267	?
Hotpink	Dot	Tyrannosaurus	Tyrannosauridae	1.37365	1.22037	1.48202	1.5197	?	?	1.04139	1.03743	-0.153278	0.108368	?
Hotpink	Dot	Tyrannosaurus	Tyrannosauridae	1.26764	1.13226	1.34064	1.38471	?	?	1.14922	1.14613	-0.135381	0.0730014	?
Hotpink	Dot	Tyrannosaurus	Tyrannosauridae	1.4748	1.21617	1.6289	1.70079	?	?	0.959041	0.982271	-0.258633	0.154101	?
Hotpink	Dot	Tyrannosaurus	Tyrannosauridae	1.49052	1.28914	1.65725	1.76537	?	?	0.929419	0.977724	-0.201377	0.166727	?
Hotpink	Dot	Tyrannosaurus	Tyrannosauridae	1.47611	1.22891	1.63988	1.73504	?	?	0.913814	0.90309	-0.247193	0.163778	?
Hotpink	Dot	Tyrannosaurus	Tyrannosauridae	1.50325	1.32593	1.73735	1.77822	?	?	0.954243	0.94939	-0.17732	0.234106	?
Hotpink	Dot	Tyrannosaurus	Tyrannosauridae	1.58984	1.49927	1.93181	1.96914	?	?	0.875061	0.924279	-0.0905634	0.341976	?
Hotpink	Dot	Tyrannosaurus	Tyrannosauridae	1.61763	1.48558	2.01695	2.03842	?	?	0.838849	0.892095	-0.13205	0.399321	?
Hotpink	Dot	Tyrannosaurus	Tyrannosauridae	1.68664	1.49374	2.01047	2.02032	?	?	0.845098	0.875061	-0.192899	0.323833	?
Hotpink	Dot	Tyrannosaurus	Tyrannosauridae	1.58399	1.38775	1.89009	1.94611	?	?	0.90309	0.869232	-0.196246	0.306094	?
Hotpink	Dot	Tyrannosaurus	Tyrannosauridae	1.60217	1.40329	1.90146	1.92547	?	?	0.934498	0.869232	-0.198876	0.29929	?
Hotpink	Dot	Tyrannosaurus	Tyrannosauridae	1.57449	1.41581	1.91455	1.92449	?	?	0.919078	0.919078	-0.158687	0.34006	?
Hotpink	Dot	Tyrannosaurus	Tyrannosauridae	1.41363	1.21643	1.57484	1.63063	?	?	1	1.02119	-0.197205	0.161206	?
Hotpink	Dot	Tyrannosaurus	Tyrannosauridae	1.69906	1.53058	2.01728	2.06262	?	?	0.929419	0.90309	-0.168473	0.318227	?
Hotpink	Dot	Tyrannosaurus	Tyrannosauridae	1.69452	1.54183	2.00385	2.01565	?	?	0.845098	0.812913	-0.152689	0.309331	?
Hotpink	Dot	Tyrannosaurus	Tyrannosauridae	1.56549	1.45758	1.91169	1.94611	?	?	0.845098	0.845098	-0.107914	0.346197	?
Hotpink	Dot	Tyrannosaurus	Tyrannosauridae	1.67367	1.51548	2.06841	2.08167	?	?	0.845098	0.875061	-0.158189	0.394743	?
Hotpink	Dot	Tyrannosaurus	Tyrannosauridae	1.66913	1.56443	2.03555	2.0658	?	?	0.845098	0.826075	-0.104702	0.366419	?
Hotpink	Dot	Tyrannosaurus	Tyrannosauridae	1.63949	1.43933	1.94374	2.02407	?	?	0.90309	0.90309	-0.200154	0.304255	?
Hotpink	Dot	Tyrannosaurus	Tyrannosauridae	1.62849	1.42619	1.96033	2.01498	?	?	0.90309	0.892095	-0.202305	0.331837	?
Hotpink	Dot	Tyrannosaurus	Tyrannosauridae	1.49094	1.30471	1.70876	1.76283	?	?	0.892095	0.929419	-0.186235	0.21782	?
Hotpink	Dot	Tyrannosaurus	Tyrannosauridae	1.68124	1.52035	2.02309	2.06796	?	?		0.845098	-0.160889	0.341847	?
Hotpink	Dot	Tyrannosaurus	Tyrannosauridae	1.35218	1.10823	1.50623	1.5945	?	?	0.954243	0.954243	-0.243956	0.154052	?
Hotpink	Dot	Tyrannosaurus	Tyrannosauridae	1.65225	1.51706	2.02371	2.06401	?	?		0.826075	-0.135182	0.371459	?
Hotpink	Dot	Tyrannosaurus	Tyrannosauridae	1.62706	1.44886	1.98354	1.9952	?	?	0.838849	0.875061	-0.178198	0.356478	?
Hotpink	Dot	Tyrannosaurus	Tyrannosauridae	1.60444	1.45286	1.91503	1.96867	?	?	0.845098	0.845098	-0.151583	0.310588	?
Hotpink	Dot	Tyrannosaurus	Tyrannosauridae	1.59218	1.42259	1.87309	1.90396	?	?	0.90309	0.954243	-0.169587	0.280911	?
Hotpink	Dot	Tyrannosaurus	Tyrannosauridae	1.5412	1.40824	1.83404	1.88018	?	?	0.875061	0.875061	-0.132965	0.292834	?
Hotpink	Dot	Tyrannosaurus	Tyrannosauridae	1.49024	1.31366	1.74484	1.80298	?	?	0.90309	0.929419	-0.176583	0.254601	?
Hotpink	Dot	Tyrannosaurus	Tyrannosauridae	1.6638	1.49094	1.99577	2.03782	?	?	0.857332	0.845098	-0.172854	0.331972	?
Hotpink	Dot	Tyrannosaurus	Tyrannosauridae	1.48572	1.64836	1.91803	2.01368	1.4216	1.45788	0.812913	0.90309	0.162639	0.432309	0.036278
Hotpink	Dot	Tyrannosaurus	Tyrannosauridae	1.63749	1.57519	1.97081	1.99826	1.47712	1.4133	0.812913	0.812913	-0.0623019	0.333322	-0.0638215
Hotpink	Dot	Tyrannosaurus	Tyrannosauridae	1.58433	1.51322	1.88649	1.92993	1.46835	1.38202	0.812913	0.90309	-0.0711136	0.30216	-0.0863303
Hotpink	Dot	Tyrannosaurus	Tyrannosauridae	1.53403	1.45179	1.82543	1.83187	1.41996	1.29003	0.875061	0.90309	-0.0822397	0.2914	-0.129921
Hotpink	Dot	Tyrannosaurus	Tyrannosauridae	1.30535	1.19866	1.4183	1.45179	1.16435	0.995635	1.04139	1.07918	-0.106694	0.11295	-0.168718
Hotpink	Dot	Tyrannosaurus	Tyrannosauridae	1.21748	1.37291	1.57054	1.55871	1.13354	1.19033	?	0.90309	0.155428	0.353059	0.0567928
Hotpink	Dot	Tyrannosaurus	Tyrannosauridae	1.58092	1.68664	1.98046	2.05038	1.48572	1.48001	0.812913	0.845098	0.105711	0.399533	-0.00571448
Hotpink	Dot	Tyrannosaurus	Tyrannosauridae	1.60638	1.62428	1.943	1.92634	1.46835	1.38382	0.845098	0.875061	0.0179007	0.336618	-0.084532
Hotpink	Dot	Tyrannosaurus	Tyrannosauridae	1.55267	1.50106	1.83059	1.8739	1.43775	1.33646	0.90309	0.954243	-0.051609	0.27792	-0.101291
Hotpink	Dot	Tyrannosaurus	Tyrannosauridae	1.54158	1.79518	1.83123	1.81954	1.42651	1.26482	0.977724	0.954243	0.253605	0.28965	-0.161693
Hotpink	Dot	Tyrannosaurus	Tyrannosauridae	1.46389	1.34439	1.66652	1.716	1.35025	1.17898	0.954243	0.954243	-0.119501	0.202625	-0.171271
Hotpink	Dot	Tyrannosaurus	Tyrannosauridae	1.62675	1.48954	1.93772	1.94364	?	?		0.986772	-0.137214	0.310968	?
Hotpink	Dot	Tyrannosaurus	Tyrannosauridae	1.70842	1.58024	1.96412	2.01724	?	?		0.954243	-0.12818	0.255697	?
Hotpink	Dot	Tyrannosaurus	Tyrannosauridae	1.67145	1.54839	1.91387	1.93967	?	?	0.954243	1	-0.123061	0.242416	?
Hotpink	Dot	Tyrannosaurus	Tyrannosauridae	1.62003	1.49541	1.85083	1.89248	?	?	0.954243	0.929419	-0.124626	0.230798	?
Hotpink	Dot	Tyrannosaurus	Tyrannosauridae	1.33244	1.21272	1.53212	1.56937	?	?	1	1.11394	-0.119718	0.199679	?
Hotpink	Dot	Tyrannosaurus	Tyrannosauridae	1.40756	1.25744	1.54419	1.60228	?	?	0.977724	1.04139	-0.150122	0.136631	?
Hotpink	Dot	Tyrannosaurus	Tyrannosauridae	1.68538	1.5738	1.98909	2.00996	?	?	0.90309	0.875061	-0.111584	0.30371	?
Hotpink	Dot	Tyrannosaurus	Tyrannosauridae	1.67523	1.57066	1.98281	2.00234	?	?	0.929419	0.954243	-0.104569	0.307586	?
Hotpink	Dot	Tyrannosaurus	Tyrannosauridae	1.59195	1.45803	1.83276	1.85733	?	?	0.90309	1.04139	-0.133921	0.24081	?
Hotpink	Dot	Tyrannosaurus	Tyrannosauridae	1.48001	1.3784	1.7155	1.79761	?	?	0.954243	1.09691	-0.101609	0.235495	?
Hotpink	Dot	Tyrannosaurus	Tyrannosauridae	1.55291	1.40875	1.7732	1.8613	1.41581	1.29688	0.954243	?	-0.144163	0.22029	-0.118923
Hotpink	Dot	Tyrannosaurus	Tyrannosauridae	1.58591	1.46538	1.78633	1.85211	1.47129	1.33021	0.954243	0.845098	-0.120529	0.200414	-0.141081
Hotpink	Dot	Tyrannosaurus	Tyrannosauridae	1.50893	1.42797	1.75213	1.77895	1.41497	1.2971	0.875061	?	-0.0809608	0.243192	-0.11787
Hotpink	Dot	Tyrannosaurus	Tyrannosauridae	1.37803	1.23603	1.49762	1.58816	1.27114	1.07482	1	1.02119	-0.142001	0.119586	-0.196328
Hotpink	Dot	Tyrannosaurus	Tyrannosauridae	1.25115	1.08135	1.21352	1.38934	1.11327	0.946452	1.04139	1.04139	-0.169804	-0.0376336	-0.166822
Hotpink	Dot	Tyrannosaurus	Tyrannosauridae	1.60703	1.45561	1.8815	1.93591	?	?	0.832509	0.886491	-0.15142	0.274473	?
Hotpink	Dot	Tyrannosaurus	Tyrannosauridae	1.58961	1.52009	1.81445	1.90244	?	?	0.845098	0.875061	-0.0695242	0.224833	?
Hotpink	Dot	Tyrannosaurus	Tyrannosauridae	1.51308	1.4312	1.75282	1.79754	?	?	0.919078	0.90309	-0.0818815	0.239732	?
Hotpink	Dot	Tyrannosaurus	Tyrannosauridae	1.48416	1.34479	1.65925	1.72099	?	?	1.01284	0.954243	-0.139372	0.175093	?
Hotpink	Dot	Tyrannosaurus	Tyrannosauridae	1.37985	1.20737	1.51028	1.56902	?	?	1.07918	1.02119	-0.172484	0.130428	?
Hotpink	Dot	Tyrannosaurus	Tyrannosauridae	1.26411	1.01494	1.35238	1.42894	?	?	1.02119	1.14613	-0.249169	0.0882663	?
Hotpink	Dot	Tyrannosaurus	Tyrannosauridae	1.62428	1.41162	1.94851	1.96586	?	?	0.90309	0.929419	-0.212662	0.324229	?
Hotpink	Dot	Tyrannosaurus	Tyrannosauridae	1.58092	1.3784	1.8654	1.93802	?	?	0.90309	1	-0.202527	0.284475	?
Hotpink	Dot	Tyrannosaurus	Tyrannosauridae	1.62428	1.4609	1.88093	1.94394	?	?	0.90309	0.929419	-0.163384	0.256646	?
Hotpink	Dot	Tyrannosaurus	Tyrannosauridae	1.20952	1.04139	1.2492	1.29885	?	?	1.07918	1.14613	-0.168122	0.0396833	?
Hotpink	Dot	Tyrannosaurus	Tyrannosauridae	1.66276	1.52763	1.89812	1.94537	?	?		0.929419	-0.135128	0.235364	?
Hotpink	Dot	Tyrannosaurus	Tyrannosauridae	1.7364	1.53656	2.06856	2.1427	?	?	0.812913	0.90309	-0.199838	0.33216	?
Hotpink	Dot	Tyrannosaurus	Tyrannosauridae	1.67943	1.51322	2.00217	2.04493	?	?	0.812913	1	-0.16621	0.322738	?
Hotpink	Dot	Tyrannosaurus	Tyrannosauridae	1.58883	1.43775	1.83841	1.89014	?	?		0.977724	-0.151081	0.249577	?
Hotpink	Dot	Tyrannosaurus	Tyrannosauridae	1.67302	1.54531	1.94443	2.031	?	?		1.02119	-0.127714	0.271412	?
Hotpink	Dot	Tyrannosaurus	Tyrannosauridae	1.67761	1.5302	1.9865	2.00945	?	?	0.875061	0.845098	-0.147407	0.308896	?
Hotpink	Dot	Tyrannosaurus	Tyrannosauridae	1.57054	1.43297	1.78519	1.85691	?	?	0.929419	0.90309	-0.137574	0.214644	?
Hotpink	Dot	Tyrannosaurus	Tyrannosauridae	1.6149	1.45484	1.93095	1.9865	?	?		0.977724	-0.160052	0.316052	?
Hotpink	Dot	Tyrannosaurus	Tyrannosauridae	1.30103	1.2014	1.33806	1.436	?	?		1.09691	-0.0996329	0.0370279	?
Hotpink	Dot	Tyrannosaurus	Tyrannosauridae	1.65706	1.54407	1.91955	1.97699	?	?		1	-0.112988	0.262493	?
Hotpink	Dot	Tyrannosaurus	Tyrannosauridae	1.62325	1.4843	1.85345	1.89371	?	?	0.90309	0.954243	-0.138949	0.230206	?
Hotpink	Dot	Tyrannosaurus	Tyrannosauridae	1.61595	1.52504	1.86303	1.94606	?	?	0.90309	1	-0.0909052	0.247075	?
Hotpink	Dot	Tyrannosaurus	Tyrannosauridae	1.45939	1.27875	1.68359	1.73656	?	?	0.90309	1.11394	-0.180639	0.224195	?
Hotpink	Dot	Tyrannosaurus	Tyrannosauridae	1.28103	1.14613	1.43169	1.53466	?	?	1.04139	1.14613	-0.134905	0.150652	?
Steelblue	Dot	Nuthetes	Nuthetes	0.887617	0.552668	1.17696	1.28285	0.775246	0.535294		1.47712	-0.334949	0.289342	-0.239952
Steelblue	Dot	Nuthetes	Nuthetes	0.733197	0.428135	1.19117	1.17609	0.586587	0.348305	1.60206	1.54407	-0.305062	0.457974	-0.238282
Steelblue	Dot	Nuthetes	Nuthetes	0.506505	0.546543	0.858537	0.827369	0.469822	0.447158	1.62839	1.57403	0.0400376	0.352032	-0.022664
Steelblue	Dot	Nuthetes	Nuthetes	0.568202	0.133539	0.69897	0.774517	0.466868	0.075547	1.57403	1.57403	-0.434663	0.130768	-0.391321
Steelblue	Dot	Nuthetes	Nuthetes	0.591065	0.113943	0.655138	0.792392	0.471292	0.0791812	1.47712	1.43933	-0.477121	0.0640738	-0.39211
Steelblue	Dot	Nuthetes	Nuthetes	0.561101	0.255273	0.919601	0.921166	0.439333	0.176091	1.74036	1.54407	-0.305829	0.3585	-0.263241
Steelblue	Dot	Nuthetes	Nuthetes	0.499687	0.209515	0.671173	0.758155	0.416641	0.181844		1.54407	-0.290172	0.171486	-0.234797
Steelblue	Dot	Nuthetes	Nuthetes	0.474216	0.0170333	0.686636	0.731589	0.322219	-0.0362122	1.77815	1.62839	-0.457183	0.21242	-0.358431
Steelblue	Dot	Nuthetes	Nuthetes	0.798651	0.628389	1.11126	1.18583	0.708421	0.501059	1.50051	1.47712	-0.170262	0.312612	-0.207362
Yellowgreen	Dot	Bambiraptor	Dromaeosauridae	0.374748	0.149219	0.726727	0.862131	?	?		1.39794	-0.225529	0.351979	?
Yellowgreen	Dot	Bambiraptor	Dromaeosauridae	0.369216	0.149219	0.699838	0.814913	?	?		1.39794	-0.219997	0.330622	?
Yellowgreen	Dot	Bambiraptor	Dromaeosauridae	0.318063	0.146128	0.683047	0.720159	?	?			-0.171935	0.364984	?
Yellowgreen	Dot	Bambiraptor	Dromaeosauridae	0.374748	0.206826	0.691081	0.834421	?	?		1.47712	-0.167922	0.316333	?
Yellowgreen	Dot	Bambiraptor	Dromaeosauridae	0.392697	0.0934217	0.746634	0.805501	?	?		1.47712	-0.299275	0.353937	?
Yellowgreen	Dot	Bambiraptor	Dromaeosauridae	0.416641	0.149219	0.777427	0.85309	?	?		1.39794	-0.267421	0.360786	?
Yellowgreen	Dot	Bambiraptor	Dromaeosauridae	0.371068	0.0791812	0.767898	0.836324	?	?		1.38382	-0.291887	0.39683	?
Yellowgreen	Dot	Bambiraptor	Dromaeosauridae	0.404834	-0.00436481	0.664642	0.710963	?	?		1.51188	-0.409199	0.259808	?
Yellowgreen	Dot	Bambiraptor	Dromaeosauridae	0.507856	0.136721	0.752816	0.841985	?	?		1.37475	-0.371135	0.244961	?
Yellowgreen	Dot	Bambiraptor	Dromaeosauridae	0.332438	0.1959	0.605305	0.642465	?	?			-0.136539	0.272867	?
Yellowgreen	Dot	Deinonychus	Dromaeosauridae	0.705008	0.477121	0.946943	1.01578	?	?	1.39445	1.23553	-0.227887	0.241935	?
Yellowgreen	Dot	Deinonychus	Dromaeosauridae	0.849419	0.50515	1.00303	1.09026	?	?	1.46982	1.24304	-0.344269	0.15361	?
Yellowgreen	Dot	Deinonychus	Dromaeosauridae	0.829947	0.466868	0.980458	1.08955	?	?	1.43933	1.21219	-0.363079	0.150511	?
Yellowgreen	Dot	Deinonychus	Dromaeosauridae	0.82866	0.447158	0.960946	1.07115	?	?	1.46982	1.25042	-0.381502	0.132286	?
Yellowgreen	Dot	Deinonychus	Dromaeosauridae	0.728354	0.382017	0.814913	0.921686	?	?	1.4624	1.24304	-0.346337	0.0865594	?
Yellowgreen	Dot	Deinonychus	Dromaeosauridae	0.854306	0.509203	1.04179	1.13033	?	?	1.45484	1.24304	-0.345104	0.187481	?
Yellowgreen	Dot	Deinonychus	Dromaeosauridae	0.854306	0.509203	1.04179	1.13033	?	?	1.45484	1.24304	-0.345104	0.187481	?
Yellowgreen	Dot	Deinonychus	Dromaeosauridae	0.803457	0.487138	1.01703	1.08279	?	?	1.45484		-0.316319	0.213576	?
Yellowgreen	Dot	Deinonychus	Dromaeosauridae	0.847573	0.50515	1.08743	1.15137	?	?	1.43933	1.24304	-0.342423	0.239854	?
Yellowgreen	Dot	Deinonychus	Dromaeosauridae	0.85309	0.60206	1.1329	1.2079	?	?	1.39794	1.17609	-0.25103	0.27981	?
Yellowgreen	Dot	Deinonychus	Dromaeosauridae	0.758912	0.50515	1.07151	1.03342	?	?	1.30103	1.30103	-0.253762	0.312602	?
Yellowgreen	Dot	Deinonychus	Dromaeosauridae	0.786041	0.41162	0.943	1.13672	?	?	1.44716	1.23805	-0.374422	0.156958	?
Yellowgreen	Dot	Dromaeosaurus	Dromaeosauridae	0.900367	0.684845	1.25455	1.33566	0.828015	0.653213	1.24304	1.273	-0.215522	0.354181	-0.174803
Yellowgreen	Dot	Dromaeosaurus	Dromaeosauridae	0.839478	0.621176	1.09132	1.19033	0.756636	0.526339	1.1383	1.22167	-0.218302	0.251837	-0.230297
Yellowgreen	Dot	Dromaeosaurus	Dromaeosauridae	0.777427	0.64836	1.10721	1.14613	0.681241	0.513218	1.24304	1.30103	-0.129067	0.329783	-0.168024
Yellowgreen	Dot	Dromaeosaurus	Dromaeosauridae	0.791691	0.598791	1.13925	1.14333	0.746634	0.534026	1.22167	1.19948	-0.1929	0.347559	-0.212608
Yellowgreen	Dot	Dromaeosaurus	Dromaeosauridae	0.859739	0.608526	1.16938	1.18384	0.771587	0.515874	?	?	-0.251213	0.309642	-0.255714
Yellowgreen	Dot	Dromaeosaurus	Dromaeosauridae	0.745855	0.513218	1.00604	1.04336	0.71433	0.468347	1.17609	1.30103	-0.232638	0.260183	-0.245982
Yellowgreen	Dot	Dromaeosaurus	Dromaeosauridae	0.790988	0.541579	0.999131	1.05576	0.736397	0.462398	?	1.35218	-0.249409	0.208142	-0.273999
Yellowgreen	Dot	Dromaeosaurus	Dromaeosauridae	0.64836	0.623249	1.03623	1.05269	0.555094	0.525045	1.17609	1.16137	-0.0251107	0.38787	-0.0300496
Yellowgreen	Dot	Dromaeosaurus	Dromaeosauridae	0.698101	0.777427	1.11893	1.10449	0.631444	0.639486	1.14613	1.17609	0.0793263	0.420825	0.00804272
Yellowgreen	Dot	Dromaeosaurus	Dromaeosauridae	0.625312	0.618048	0.955207	1.03981	0.544068	0.523746	1.11394	1.14613	-0.00726435	0.329894	-0.0203216
Yellowgreen	Dot	Dromaeosaurus	Dromaeosauridae	0.857935	0.608526	1.10924	1.19866	?	?	1.13988	1.23045	-0.249409	0.251306	?
Yellowgreen	Dot	Dromaeosaurus	Dromaeosauridae	0.835056	0.568202	1.06371	1.1452	?	?	1.20412	1.30103	-0.266854	0.228652	?
Yellowgreen	Dot	Dromaeosaurus	Dromaeosauridae	0.883093	0.604226	1.09272	1.21405	?	?	1.24304	1.24304	-0.278867	0.209627	?
Yellowgreen	Dot	Dromaeosaurus	Dromaeosauridae	0.79796	0.495544	1.02857	1.09342	?	?	1.27416	1.30103	-0.302415	0.230612	?
Yellowgreen	Dot	Dromaeosaurus	Dromaeosauridae	0.825426	0.521138	1.0406	1.11025	?	?	1.24304	1.24304	-0.304288	0.215176	?
Yellowgreen	Dot	Dromaeosaurus	Dromaeosauridae	0.755875	0.49276	0.986772	1.04139	?	?			-0.263114	0.230897	?
Yellowgreen	Dot	Dromaeosaurus	Dromaeosauridae	0.737193	0.605305	0.973128	1.02119	?	?	1.17609		-0.131888	0.235935	?
Yellowgreen	Dot	Dromaeosaurus	Dromaeosauridae	0.784617	0.580925	1.06258	1.09132	?	?	1.13988	1.17609	-0.203692	0.277965	?
Yellowgreen	Dot	Dromaeosaurus	Dromaeosauridae	0.810904	0.592177	1.04999	1.11727	?	?	1.23045	1.24304	-0.218728	0.239089	?
Yellowgreen	Dot	Dromaeosaurus	Dromaeosauridae	0.816904	0.58995	1.05192	1.11361	?	?	1.23045	1.24304	-0.226954	0.23502	?
Yellowgreen	Dot	Dromaeosaurus	Dromaeosauridae	0.745075	0.514548	0.93044	1.02938	?	?	1.23045	1.24304	-0.230527	0.185365	?
Yellowgreen	Dot	Dromaeosaurus	Dromaeosauridae	0.591065	0.361728	0.929419	?	?	?		1.30103	-0.229337	0.338354	?
Yellowgreen	Dot	Dromaeosaurus	Dromaeosauridae	0.653213	0.462398	1.0607	?	?	?		1.21219	-0.190815	0.407485	?
Yellowgreen	Dot	Dromaeosaurus	Dromaeosauridae	0.672098	0.447158	1.04139	?	?	?		1.24304	-0.22494	0.369295	?
Yellowgreen	Dot	Dromaeosaurus	Dromaeosauridae	0.770852	0.591065	1.02119	?	?	?		1.30103	-0.179787	0.250337	?
Yellowgreen	Dot	Dromaeosaurus	Dromaeosauridae	0.724276	0.623249	1.16137	?	?	?		1.24304	-0.101027	0.437092	?
Yellowgreen	Dot	Dromaeosaurus	Dromaeosauridae	0.755875	0.591065	0.977724	?	?	?		1.24304	-0.16481	0.221849	?
Yellowgreen	Dot	Dromaeosaurus	Dromaeosauridae	0.556303	0.361728	0.80618	?	?	?		1.39794	-0.194575	0.249877	?
Yellowgreen	Dot	Dromaeosaurus	Dromaeosauridae	0.612784	0.447158	0.954243	?	?	?		1.30103	-0.165626	0.341459	?
Yellowgreen	Dot	Dromaeosaurus	Dromaeosauridae	0.633468	0.431364	0.991226	?	?	?		1.17609	-0.202105	0.357758	?
Yellowgreen	Dot	Dromaeosaurus	Dromaeosauridae	0.690196	0.431364	0.929419	?	?	?		1.24304	-0.258832	0.239223	?
Yellowgreen	Dot	Dromaeosaurus	Dromaeosauridae	0.69897	0.50515	1	?	?	?		1.17609	-0.19382	0.30103	?
Yellowgreen	Dot	Dromaeosaurus	Dromaeosauridae	0.69897	0.544068	1.0569	?	?	?		1.24304	-0.154902	0.357935	?
Yellowgreen	Dot	Dromaeosaurus	Dromaeosauridae	0.70757	0.491362	1.03342	?	?	?		1.21085	-0.216208	0.325854	?
Yellowgreen	Dot	Dromaeosaurus	Dromaeosauridae	0.716003	0.491362	0.977724	?	?	?	1.18184	1.17609	-0.224642	0.26172	?
Yellowgreen	Dot	Dromaeosaurus	Dromaeosauridae	0.732394	0.50515	1.04139	?	?	?	1.29667	1.24304	-0.227244	0.308999	?
Yellowgreen	Dot	Dromaeosaurus	Dromaeosauridae	0.732394	0.462398	1.02119	?	?	?		1.24304	-0.269996	0.288796	?
Yellowgreen	Dot	Dromaeosaurus	Dromaeosauridae	0.740363	0.568202	1.0607	?	?	?		1.24304	-0.172161	0.320335	?
Yellowgreen	Dot	Dromaeosaurus	Dromaeosauridae	0.740363	0.568202	1.08991	?	?	?		1.30103	-0.172161	0.349542	?
Yellowgreen	Dot	Dromaeosaurus	Dromaeosauridae	0.792392	0.544068	1.14613	?	?	?		1.30103	-0.248324	0.353736	?
Yellowgreen	Dot	Dromaeosaurus	Dromaeosauridae	0.755875	0.518514	1.14613	?	?	?	1.26951	1.21085	-0.237361	0.390253	?
Yellowgreen	Dot	Dromaeosaurus	Dromaeosauridae	0.78533	0.591065	1.11394	?	?	?		1.24304	-0.194265	0.328614	?
Yellowgreen	Dot	Dromaeosaurus	Dromaeosauridae	0.851258	0.60206	1.13033	?	?	?		1.24304	-0.249198	0.279075	?
Yellowgreen	Dot	Dromaeosaurus	Dromaeosauridae	0.845098	0.653213	1.13033	?	?	?		1.17609	-0.191886	0.285236	?
Yellowgreen	Dot	Dromaeosaurus	Dromaeosauridae	0.80618	0.60206	1.04139	?	?	?		1.21085	-0.20412	0.235213	?
Yellowgreen	Dot	Dromaeosaurus	Dromaeosauridae	0.892095	0.612784	1.12057	?	?	?		1.17609	-0.279311	0.228479	?
Yellowgreen	Dot	Dromaeosaurus	Dromaeosauridae	0.778151	0.50515	1.07918	?	?	?	1.24055	1.24304	-0.273001	0.30103	?
Yellowgreen	Dot	Dromaeosaurus	Dromaeosauridae	0.778151	0.544068	1.16137	?	?	?		1.35218	-0.234083	0.383217	?
Yellowgreen	Dot	Dromaeosaurus	Dromaeosauridae	0.778151	0.568202	1.13033	?	?	?		1.21085	-0.20995	0.352183	?
Yellowgreen	Dot	Dromaeosaurus	Dromaeosauridae	0.897627	0.70757	1.23553	?	?	?		1.24304	-0.190057	0.337901	?
Yellowgreen	Dot	Dromaeosaurus	Dromaeosauridae	0.897627	0.60206	1.16137	?	?	?		1.21085	-0.295567	0.263741	?
Yellowgreen	Dot	Dromaeosaurus	Dromaeosauridae	0.78533	0.568202	1.11394	?	?	?		1.17609	-0.217128	0.328614	?
Yellowgreen	Dot	Dromaeosaurus	Dromaeosauridae	0.732394	0.60206	1.21748	?	?	?		1.17609	-0.130334	0.48509	?
Yellowgreen	Dot	Dromaeosaurus	Dromaeosauridae	0.812913	0.568202	1.13033	?	?	?		1.24304	-0.244712	0.31742	?
Yellowgreen	Dot	Dromaeosaurus	Dromaeosauridae	0.812913	0.60206	1.11394	?	?	?		1.273	-0.210853	0.30103	?
Yellowgreen	Dot	Dromaeosaurus	Dromaeosauridae	0.857332	0.591065	1.19033	?	?	?		1.273	-0.266268	0.332999	?
Yellowgreen	Dot	Dromaeosaurus	Dromaeosauridae	0.851258	0.633468	1.19033	?	?	?		1.17609	-0.21779	0.339073	?
Yellowgreen	Dot	Dromaeosaurus	Dromaeosauridae	0.80618	0.633468	1.09691	?	?	?		1.273	-0.172712	0.29073	?
Yellowgreen	Dot	Dromaeosaurus	Dromaeosauridae	0.748188	0.591065	1.07918	?	?	?		1.17609	-0.157123	0.330993	?
Yellowgreen	Dot	Dromaeosaurus	Dromaeosauridae	0.799341	0.556303	1.02119	?	?	?		1.17609	-0.243038	0.221849	?
Yellowgreen	Dot	Dromaeosaurus	Dromaeosauridae	0.78533	0.518514	1.02119	?	?	?		1.39794	-0.266816	0.235859	?
Yellowgreen	Dot	Dromaeosaurus	Dromaeosauridae	0.799341	0.591065	1.13033	?	?	?		1.21085	-0.208276	0.330993	?
Yellowgreen	Dot	Dromaeosaurus	Dromaeosauridae	0.832509	0.518514	1.11394	?	?	?		1.273	-0.313995	0.281434	?
Yellowgreen	Dot	Dromaeosaurus	Dromaeosauridae	0.623249	0.431364	0.944483	?	?	?		1.17609	-0.191886	0.321233	?
Yellowgreen	Dot	Dromaeosaurus	Dromaeosauridae	0.740363	0.591065	1.11394	?	?	?		1.17609	-0.149298	0.373581	?
Yellowgreen	Dot	Dromaeosaurus	Dromaeosauridae	0.60206	0.477121	1.02119	?	?	?		1.17609	-0.124939	0.419129	?
Yellowgreen	Dot	Dromaeosaurus	Dromaeosauridae	0.544068	0.431364	0.892095	?	?	?		1.24304	-0.112704	0.348027	?
Yellowgreen	Dot	Dromaeosaurus	Dromaeosauridae	0.69897	0.612784	1.04139	?	?	?		1.21085	-0.0861861	0.342423	?
Yellowgreen	Dot	Dromaeosaurus	Dromaeosauridae	0.690196	0.544068	1.04139	?	?	?		1.30103	-0.146128	0.351197	?
Yellowgreen	Dot	Dromaeosaurus	Dromaeosauridae	0.579784	0.30103	0.812913	?	?	?		1.35218	-0.278754	0.23313	?
Yellowgreen	Dot	Dromaeosaurus	Dromaeosauridae	0.740363	0.531479	1.07918	?	?	?		1.21085	-0.208884	0.338819	?
Yellowgreen	Dot	Dromaeosaurus	Dromaeosauridae	0.690196	0.39794	0.991226	?	?	?		1.21085	-0.292256	0.30103	?
Yellowgreen	Dot	Dromaeosaurus	Dromaeosauridae	0.579784	0.447158	0.90309	?	?	?		1.24304	-0.132626	0.323306	?
Yellowgreen	Dot	Dromaeosaurus	Dromaeosauridae	0.612784	0.39794	1	?	?	?		1.24304	-0.214844	0.387216	?
Yellowgreen	Dot	Dromaeosaurus	Dromaeosauridae	0.763428	0.591065	1.02938	?	?	?		1.17609	-0.172363	0.265956	?
Yellowgreen	Dot	Dromaeosaurus	Dromaeosauridae	0.579784	0.462398	0.963788	?	?	?		1.17609	-0.117386	0.384004	?
Yellowgreen	Dot	Dromaeosaurus	Dromaeosauridae	0.70757	0.623249	1.04139	?	?	?		1.24304	-0.0843209	0.333823	?
Yellowgreen	Dot	Dromaeosaurus	Dromaeosauridae	0.633468	0.491362	1.02119	?	?	?		1.24304	-0.142107	0.387721	?
Yellowgreen	Dot	Dromaeosaurus	Dromaeosauridae	0.477121	0.322219	0.863323	?	?	?		1.30103	-0.154902	0.386202	?
Yellowgreen	Dot	Dromaeosaurus	Dromaeosauridae	0.778151	0.662758	1.11394	?	?	?		1.17609	-0.115393	0.335792	?
Yellowgreen	Dot	Dromaeosaurus	Dromaeosauridae	0.702431	0.494155	0.956168	?	?	?		1.39967	-0.208276	0.253738	?
Yellowgreen	Dot	Dromaeosaurus	Dromaeosauridae	0.71265	0.471292	1.03981	?	?	?	1.15229	1.18184	-0.241358	0.327161	?
Yellowgreen	Dot	Dromaeosaurus	Dromaeosauridae	0.863323	0.656098	1.0976	?	?	?	1.18184	1.16732	-0.207225	0.234281	?
Yellowgreen	Dot	Velociraptor	Dromaeosauridae	0.572872	0.173186	0.791691	0.862728	0.507856	0.217484		1.54407	-0.399685	0.218819	-0.290372
Yellowgreen	Dot	Velociraptor	Dromaeosauridae	0.58995	0.245513	0.770852	0.796574	0.428135	0.0211893		1.47712	-0.344437	0.180902	-0.406945
Yellowgreen	Dot	Velociraptor	Dromaeosauridae	0.676694	0.255273	0.897077	0.980458	0.583199	0.181844		1.47712	-0.421421	0.220383	-0.401355
Yellowgreen	Dot	Velociraptor	Dromaeosauridae	0.437751	0.0681859	0.70927	0.752816	0.365488	-0.0268721		1.51188	-0.369565	0.271519	-0.39236
Yellowgreen	Dot	Velociraptor	Dromaeosauridae	0.460898	0.0863598	0.459392	0.64836	0.287802	0.075547		1.47712	-0.374538	-0.00150536	-0.212255
Yellowgreen	Dot	Velociraptor	Dromaeosauridae	0.657056	0.298853	0.900367	1.00689	?	?		?	-0.358203	0.243311	?
Yellowgreen	Dot	Velociraptor	Dromaeosauridae	0.62941	0.240549	0.892651	0.968483	0.531479	0.227887		1.43933	-0.38886	0.263241	-0.303592
Yellowgreen	Dot	Velociraptor	Dromaeosauridae	0.550228	0.187521	0.767156	0.83187	?	?		1.47712	-0.362708	0.216928	?
Yellowgreen	Dot	Velociraptor	Dromaeosauridae	0.518514	0.187521	0.641474	0.769377	?	?		1.47712	-0.330993	0.12296	?
Yellowgreen	Dot	Velociraptor	Dromaeosauridae	0.620136	0.161368	0.826075	0.925312	?	?		1.43933	-0.458768	0.205939	?
Yellowgreen	Dot	Velociraptor	Dromaeosauridae	0.638489	0.332438	0.898176	0.979548	?	?	1.57403	1.47712	-0.306051	0.259687	?
Yellowgreen	Dot	Velociraptor	Dromaeosauridae	0.596597	0.206826	0.840733	0.958564	?	?	1.57403	1.39794	-0.389771	0.244136	?
Yellowgreen	Dot	Velociraptor	Dromaeosauridae	0.49276	-0.09691	0.671173	0.705864	?	?	1.60206	1.47712	-0.58967	0.178412	?
Yellowgreen	Dot	Velociraptor	Dromaeosauridae	0.383815	0.0681859	0.628389	0.701568	?	?		1.47712	-0.31563	0.244574	?
Yellowgreen	Dot	Velociraptor	Dromaeosauridae	0.650308	0.445604	0.881955	0.963788	?	?		1.39794	-0.204703	0.231647	?
Yellowgreen	Dot	Velociraptor	Dromaeosauridae	0.788168	0.390935	0.993436	1.09656	?	?		1.39794	-0.397233	0.205268	?
Yellowgreen	Dot	Velociraptor	Dromaeosauridae	0.777427	0.380211	0.996949	1.10958	?	?		1.30103	-0.397216	0.219522	?
Yellowgreen	Dot	Velociraptor	Dromaeosauridae	0.673942	0.190332	0.832509	0.960471	?	?		1.35218	-0.48361	0.158567	?
Yellowgreen	Dot	Velociraptor	Dromaeosauridae	0.671173	0.296665	0.974972	1.01326	?	?			-0.374508	0.303799	?
Yellowgreen	Dot	Velociraptor	Dromaeosauridae	0.661813	0.30103	0.966142	1.02243	?	?		1.39794	-0.360783	0.304329	?
Yellowgreen	Dot	Unpublished dromaeosaurid	Dromaeosauridae	0.681241	0.869232	1.08279	1.22011	0.755875	0.579784		1.24304	0.18799	0.401544	-0.176091
Yellowgreen	Dot	Unpublished dromaeosaurid	Dromaeosauridae	0.934498	0.792392	1.31597	1.29667	0.819544	0.612784		1.22167	-0.142107	0.381472	-0.20676
Yellowgreen	Dot	Unpublished dromaeosaurid	Dromaeosauridae	0.944483	0.763428	1.26482	1.28556	0.78533	0.556303		1.20412	-0.181055	0.320335	-0.229027
Yellowgreen	Dot	Unpublished dromaeosaurid	Dromaeosauridae	1.08279	0.70757	1.32222	1.55388	0.959041	0.716003		1.20412	-0.375215	0.239434	-0.243038
Yellowgreen	Dot	Unpublished dromaeosaurid	Dromaeosauridae	1.15534	0.763428	1.47712	1.56585	0.991226	0.653213	1.24304	1.21085	-0.391908	0.321785	-0.338014
Yellowgreen	Dot	Unpublished dromaeosaurid	Dromaeosauridae	1.02119	0.740363	1.36173	1.43136	0.908485	0.60206	1.24304	1.17609	-0.280827	0.340539	-0.306425
Yellowgreen	Dot	Unpublished dromaeosaurid	Dromaeosauridae	1.11727	0.755875	1.41497	1.52504	1.05308	0.80618	1.30103	1.1383	-0.361396	0.297702	-0.246898
Yellowgreen	Dot	Unpublished dromaeosaurid	Dromaeosauridae	1.04139	0.724276	1.31175	1.35603	0.826075	0.579784	1.30103	1.23045	-0.317117	0.270361	-0.246291
Yellowgreen	Dot	Unpublished dromaeosaurid	Dromaeosauridae	1.04532	0.681241	1.39794	1.44716	0.939519	0.633468	?	1.16137	-0.364082	0.352617	-0.306051
Yellowgreen	Dot	Saurornitholestes	Dromaeosauridae	0.322219	-0.0457575	0.531479	?	?	?		1.54407	-0.367977	0.20926	?
Yellowgreen	Dot	Saurornitholestes	Dromaeosauridae	0.322219	-0.154902	0.544068	?	?	?		1.39794	-0.477121	0.221849	?
Yellowgreen	Dot	Saurornitholestes	Dromaeosauridae	0.447158	0.146128	0.812913	?	?	?		1.35218	-0.30103	0.365755	?
Yellowgreen	Dot	Saurornitholestes	Dromaeosauridae	0.531479	0.278754	0.908485	?	?	?		1.32736	-0.252725	0.377006	?
Yellowgreen	Dot	Saurornitholestes	Dromaeosauridae	0.623249	0.30103	0.929419	?	?	?		1.35218	-0.322219	0.30617	?
Yellowgreen	Dot	Saurornitholestes	Dromaeosauridae	0.643453	0.278754	0.929419	?	?	?		1.30103	-0.364699	0.285966	?
Yellowgreen	Dot	Saurornitholestes	Dromaeosauridae	0.462398	0.176091	0.778151	?	?	?		1.30103	-0.286307	0.315753	?
Yellowgreen	Dot	Saurornitholestes	Dromaeosauridae	0.278754	0	0.672098	?	?	?		1.43933	-0.278754	0.393344	?
Yellowgreen	Dot	Saurornitholestes	Dromaeosauridae	0.69897	0.342423	1.09691	?	?	?		1.30103	-0.356547	0.39794	?
Yellowgreen	Dot	Saurornitholestes	Dromaeosauridae	0.69897	0.342423	1.13033	?	?	?		1.35218	-0.356547	0.431364	?
Yellowgreen	Dot	Saurornitholestes	Dromaeosauridae	0.778151	0.462398	1.07918	?	?	?		1.30103	-0.315753	0.30103	?
Yellowgreen	Dot	Saurornitholestes	Dromaeosauridae	0.724276	0.50515	1.05308	?	?	?		1.273	-0.219126	0.328803	?
Yellowgreen	Dot	Saurornitholestes	Dromaeosauridae	0.838849	0.491362	1.11394	?	?	?		1.30103	-0.347487	0.275094	?
Yellowgreen	Dot	Saurornitholestes	Dromaeosauridae	0.30103	0.0413927	0.69897	?	?	?		1.39794	-0.259637	0.39794	?
Yellowgreen	Dot	Saurornitholestes	Dromaeosauridae	0.643453	0.361728	1.01284	?	?	?		1.30103	-0.281725	0.369385	?
Yellowgreen	Dot	Saurornitholestes	Dromaeosauridae	0.70757	0.361728	0.954243	?	?	?	1.47712	1.30103	-0.345842	0.246672	?
Yellowgreen	Dot	Saurornitholestes	Dromaeosauridae	0.695482	0.394452	0.897077	?	?	?	1.49136	1.41996	-0.30103	0.201595	?
Yellowgreen	Dot	Saurornitholestes	Dromaeosauridae	0.579784	0.352183	0.898176	?	?	?		1.2878	-0.227601	0.318393	?
Yellowgreen	Dot	Saurornitholestes	Dromaeosauridae	0.705864	0.330414	0.954243	?	?	?	1.47567	1.29003	-0.37545	0.248379	?
Yellowgreen	Dot	Saurornitholestes	Dromaeosauridae	0.722634	0.32838	0.958086	?	?	?	1.48714	1.40312	-0.394254	0.235452	?
Yellowgreen	Dot	Saurornitholestes	Dromaeosauridae	0.623249	0.361728	0.929419	?	?	?	1.51188	1.30103	-0.261521	0.30617	?
Yellowgreen	Dot	Saurornitholestes	Dromaeosauridae	0.60206	0.30103	0.897627	?	?	?	1.55023	1.34242	-0.30103	0.295567	?
Yellowgreen	Dot	Saurornitholestes	Dromaeosauridae	0.431364	0.0413927	0.623249	?	?	?		1.51188	-0.389971	0.191886	?
Yellowgreen	Dot	Saurornitholestes	Dromaeosauridae	0.30103	0	0.662758	?	?	?		1.47712	-0.30103	0.361728	?
Yellowgreen	Dot	Saurornitholestes	Dromaeosauridae	0.380211	0.0413927	0.681241	?	?	?		1.43933	-0.338819	0.30103	?
Yellowgreen	Dot	Saurornitholestes	Dromaeosauridae	0.342423	-0.154902	0.612784	?	?	?		1.54407	-0.497325	0.270361	?
Yellowgreen	Dot	Saurornitholestes	Dromaeosauridae	0.662758	0.230449	0.826075	?	?	?		1.39794	-0.432309	0.163317	?
Yellowgreen	Dot	Saurornitholestes	Dromaeosauridae	0.568202	0.255273	0.826075	?	?	?		1.32736	-0.312929	0.257873	?
Yellowgreen	Dot	Saurornitholestes	Dromaeosauridae	0.278754	-0.154902	0.447158	?	?	?		1.51188	-0.433656	0.168404	?
Yellowgreen	Dot	Saurornitholestes	Dromaeosauridae	0.380211	-0.0457575	0.591065	?	?	?		1.51188	-0.425969	0.210853	?
Yellowgreen	Dot	Saurornitholestes	Dromaeosauridae	0.278754	0	0.69897	?	?	?		1.39794	-0.278754	0.420216	?
Yellowgreen	Dot	Saurornitholestes	Dromaeosauridae	0.623249	0.176091	0.799341	?	?	?		1.35218	-0.447158	0.176091	?
Yellowgreen	Dot	Saurornitholestes	Dromaeosauridae	0.591065	0.278754	0.954243	?	?	?		1.32736	-0.312311	0.363178	?
Yellowgreen	Dot	Saurornitholestes	Dromaeosauridae	0.633468	0.30103	1.04922	?	?	?		1.39794	-0.332438	0.41575	?
Yellowgreen	Dot	Saurornitholestes	Dromaeosauridae	0.60206	0.322219	0.995635	?	?	?		1.30103	-0.279841	0.393575	?
Yellowgreen	Dot	Saurornitholestes	Dromaeosauridae	0.740363	0.342423	1.11394	?	?	?		1.30103	-0.39794	0.373581	?
Yellowgreen	Dot	Saurornitholestes	Dromaeosauridae	0.579784	0.146128	0.913814	?	?	?		1.39794	-0.433656	0.33403	?
Yellowgreen	Dot	Saurornitholestes	Dromaeosauridae	0.690196	0.342423	0.982271	?	?	?		1.30103	-0.347773	0.292075	?
Yellowgreen	Dot	Saurornitholestes	Dromaeosauridae	0.69897	0.361728	1.11394	?	?	?		1.30103	-0.337242	0.414973	?
Yellowgreen	Dot	Saurornitholestes	Dromaeosauridae	0.732394	0.39794	1.11394	?	?	?		1.30103	-0.334454	0.38155	?
Yellowgreen	Dot	Saurornitholestes	Dromaeosauridae	0.770852	0.447158	1.11394	?	?	?		1.273	-0.323694	0.343091	?
Yellowgreen	Dot	Saurornitholestes	Dromaeosauridae	0.69897	0.322219	1.07918	?	?	?		1.39794	-0.376751	0.380211	?
Yellowgreen	Dot	Saurornitholestes	Dromaeosauridae	0.724276	0.361728	1.07188	?	?	?		1.32736	-0.362548	0.347606	?
Yellowgreen	Dot	Saurornitholestes	Dromaeosauridae	0.653213	0.255273	0.892095	?	?	?		1.37566	-0.39794	0.238882	?
Yellowgreen	Dot	Saurornitholestes	Dromaeosauridae	0.623249	0.230449	0.875061	?	?	?		1.30103	-0.3928	0.251812	?
Yellowgreen	Dot	Saurornitholestes	Dromaeosauridae	0.690196	0.342423	0.982271	?	?	?		1.30103	-0.347773	0.292075	?
Yellowgreen	Dot	Saurornitholestes	Dromaeosauridae	0.70757	0.322219	0.977724	?	?	?		1.30103	-0.385351	0.270153	?
Yellowgreen	Dot	Saurornitholestes	Dromaeosauridae	0.69897	0.361728	0.963788	?	?	?		1.30103	-0.337242	0.264818	?
Yellowgreen	Dot	Saurornitholestes	Dromaeosauridae	0.690196	0.322219	1.02119	?	?	?		1.30103	-0.367977	0.330993	?
Yellowgreen	Dot	Saurornitholestes	Dromaeosauridae	0.672098	0.342423	1.01703	?	?	?		1.32736	-0.329675	0.344935	?
Yellowgreen	Dot	Saurornitholestes	Dromaeosauridae	0.623249	0.176091	0.90309	?	?	?		1.35218	-0.447158	0.279841	?
Yellowgreen	Dot	Saurornitholestes	Dromaeosauridae	0.623249	0.39794	1.02119	?	?	?		1.273	-0.225309	0.39794	?
Yellowgreen	Dot	Saurornitholestes	Dromaeosauridae	0.672098	0.30103	1.01284	?	?	?		1.39794	-0.371068	0.340739	?
Yellowgreen	Dot	Saurornitholestes	Dromaeosauridae	0.770852	0.431364	1.11394	?	?	?		1.30103	-0.339488	0.343091	?
Yellowgreen	Dot	Saurornitholestes	Dromaeosauridae	0.681241	0.30103	0.963788	?	?	?		1.30103	-0.380211	0.282547	?
Yellowgreen	Dot	Saurornitholestes	Dromaeosauridae	0.70757	0.322219	1.06819	?	?	?		1.39794	-0.385351	0.360616	?
Yellowgreen	Dot	Saurornitholestes	Dromaeosauridae	0.653213	0.380211	0.977724	?	?	?		1.30103	-0.273001	0.324511	?
Yellowgreen	Dot	Saurornitholestes	Dromaeosauridae	0.755875	0.322219	1.04922	?	?	?		1.35218	-0.433656	0.293343	?
Yellowgreen	Dot	Saurornitholestes	Dromaeosauridae	0.681241	0.342423	0.973128	?	?	?		1.30103	-0.338819	0.291887	?
Yellowgreen	Dot	Saurornitholestes	Dromaeosauridae	0.740363	0.50515	1.04922	?	?	?		1.39794	-0.235213	0.308855	?
Yellowgreen	Dot	Saurornitholestes	Dromaeosauridae	0.748188	0.414973	1.03342	?	?	?		1.30103	-0.333215	0.285236	?
Yellowgreen	Dot	Saurornitholestes	Dromaeosauridae	0.897627	0.447158	1.20412	?	?	?		1.273	-0.450469	0.306493	?
Yellowgreen	Dot	Saurornitholestes	Dromaeosauridae	0.740363	0.431364	1.14613	?	?	?		1.32736	-0.308999	0.405765	?
Yellowgreen	Dot	Saurornitholestes	Dromaeosauridae	0.70757	0.342423	0.954243	?	?	?		1.43933	-0.365147	0.246672	?
Yellowgreen	Dot	Saurornitholestes	Dromaeosauridae	0.80618	0.414973	1.11394	?	?	?		1.273	-0.391207	0.307763	?
Yellowgreen	Dot	Saurornitholestes	Dromaeosauridae	0.69897	0.278754	0.954243	?	?	?		1.32736	-0.420216	0.255273	?
Yellowgreen	Dot	Saurornitholestes	Dromaeosauridae	0.724276	0.322219	0.954243	?	?	?		1.30103	-0.402057	0.229967	?
Yellowgreen	Dot	Saurornitholestes	Dromaeosauridae	0.544068	0.230449	0.880814	?	?	?		1.30103	-0.313619	0.336746	?
Yellowgreen	Dot	Saurornitholestes	Dromaeosauridae	0.568202	0.278754	0.919078	?	?	?		1.30103	-0.289448	0.350876	?
Yellowgreen	Dot	Saurornitholestes	Dromaeosauridae	0.672098	0.380211	0.963788	?	?	?		1.273	-0.291887	0.29169	?
Yellowgreen	Dot	Saurornitholestes	Dromaeosauridae	0.579784	0.20412	0.939519	?	?	?		1.47712	-0.375664	0.359736	?
Yellowgreen	Dot	Saurornitholestes	Dromaeosauridae	0.748188	0.146128	0.799341	?	?	?		1.37566	-0.60206	0.0511525	?
Yellowgreen	Dot	Saurornitholestes	Dromaeosauridae	0.623249	0.30103	0.908485	?	?	?		1.32736	-0.322219	0.285236	?
Yellowgreen	Dot	Saurornitholestes	Dromaeosauridae	0.740363	0.342423	1.0607	?	?	?		1.32736	-0.39794	0.320335	?
Yellowgreen	Dot	Saurornitholestes	Dromaeosauridae	0.716003	0.342423	0.913814	?	?	?		1.32736	-0.373581	0.197811	?
Yellowgreen	Dot	Saurornitholestes	Dromaeosauridae	0.544068	0.278754	0.875061	?	?	?		1.32736	-0.265314	0.330993	?
Yellowgreen	Dot	Saurornitholestes	Dromaeosauridae	0.612784	0.414973	0.977724	?	?	?		1.35218	-0.197811	0.36494	?
Yellowgreen	Dot	Saurornitholestes	Dromaeosauridae	0.612784	0.380211	0.977724	?	?	?		1.30103	-0.232573	0.36494	?
Yellowgreen	Dot	Saurornitholestes	Dromaeosauridae	0.724276	0.39794	1.07188	?	?	?		1.37566	-0.326336	0.347606	?
Yellowgreen	Dot	Saurornitholestes	Dromaeosauridae	0.69897	0.380211	1.02119	?	?	?		1.30103	-0.318759	0.322219	?
Yellowgreen	Dot	Saurornitholestes	Dromaeosauridae	0.778151	0.361728	1.11394	?	?	?		1.24304	-0.416423	0.335792	?
Yellowgreen	Dot	Saurornitholestes	Dromaeosauridae	0.755875	0.342423	1.04139	?	?	?		1.273	-0.413452	0.285518	?
Yellowgreen	Dot	Saurornitholestes	Dromaeosauridae	0.544068	0.30103	0.892095	?	?	?		1.273	-0.243038	0.348027	?
Yellowgreen	Dot	Saurornitholestes	Dromaeosauridae	0.462398	0.230449	0.845098	?	?	?		1.35218	-0.231949	0.3827	?
Yellowgreen	Dot	Saurornitholestes	Dromaeosauridae	0.69897	0.361728	1.07918	?	?	?		1.30103	-0.337242	0.380211	?
Yellowgreen	Dot	Saurornitholestes	Dromaeosauridae	0.70757	0.380211	1.0086	?	?	?		1.30103	-0.327359	0.30103	?
Yellowgreen	Dot	Saurornitholestes	Dromaeosauridae	0.579784	0.20412	0.799341	?	?	?		1.35218	-0.375664	0.219557	?
Yellowgreen	Dot	Saurornitholestes	Dromaeosauridae	0.690196	0.342423	0.973128	?	?	?		1.41913	-0.347773	0.282932	?
Yellowgreen	Dot	Saurornitholestes	Dromaeosauridae	0.518514	0.176091	0.792392	?	?	?		1.32736	-0.342423	0.273878	?
Yellowgreen	Dot	Saurornitholestes	Dromaeosauridae	0.755875	0.380211	1.04922	?	?	?		1.35218	-0.375664	0.293343	?
Yellowgreen	Dot	Saurornitholestes	Dromaeosauridae	0.799341	0.380211	1.15229	?	?	?		1.30103	-0.419129	0.352948	?
Yellowgreen	Dot	Saurornitholestes	Dromaeosauridae	0.671173	0.357935	0.903633	?	?	?	1.53529	1.25285	-0.313238	0.23246	?
Yellowgreen	Dot	Saurornitholestes	Dromaeosauridae	0.776701	0.394452	1.0667	?	?	?	1.46538	1.35984	-0.38225	0.289997	?
Yellowgreen	Dot	Saurornitholestes	Dromaeosauridae	0.761176	0.396199	1.05115	?	?	?		1.44248	-0.364976	0.289977	?
Yellowgreen	Dot	Saurornitholestes	Dromaeosauridae	0.639486	0.389166	0.963788	?	?	?		1.33041	-0.25032	0.324301	?
Yellowgreen	Dot	Saurornitholestes	Dromaeosauridae	0.689309	0.389166	0.941511	?	?	?	1.43933	1.28103	-0.300143	0.252203	?
Yellowgreen	Dot	Saurornitholestes	Dromaeosauridae	0.62941	0.296665	0.856729	?	?	?	1.54531	1.33445	-0.332744	0.227319	?
Yellowgreen	Dot	Saurornitholestes	Dromaeosauridae	0.720986	0.374748	1.03262	?	?	?	1.4133	1.27646	-0.346237	0.311633	?
Yellowgreen	Dot	Saurornitholestes	Dromaeosauridae	0.594393	0.257679	0.752816	?	?	?		1.34044	-0.336714	0.158424	?
Yellowgreen	Dot	Saurornitholestes	Dromaeosauridae	0.719331	0.44248	1.03342	?	?	?		1.30535	-0.276852	0.314092	?
Yellowgreen	Dot	Saurornitholestes	Dromaeosauridae	0.758912	0.426511	1.06446	?	?	?		1.33041	-0.332401	0.305546	?
Yellowgreen	Dot	Saurornitholestes	Dromaeosauridae	0.564666	0.206826	0.645422	?	?	?		1.26482	-0.35784	0.0807562	?
Yellowgreen	Dot	Saurornitholestes	Dromaeosauridae	0.70927	0.374748	0.912753	?	?	?	1.4843	1.3075	-0.334522	0.203483	?
Yellowgreen	Dot	Saurornitholestes	Dromaeosauridae	0.733999	0.374748	0.96426	?	?	?	1.48996	1.32222	-0.359251	0.23026	?
Yellowgreen	Dot	Saurornitholestes	Dromaeosauridae	0.814913	0.571709	0.984977	?	?	?	1.4843	1.25285	-0.243204	0.170064	?
Yellowgreen	Dot	Saurornitholestes	Dromaeosauridae	0.672098	0.33646	0.884795	?	?	?	1.62428	1.33646	-0.335638	0.212698	?
Yellowgreen	Dot	Saurornitholestes	Dromaeosauridae	0.748188	0.389166	0.919601	?	?	?	1.63548	1.43457	-0.359022	0.171413	?
Yellowgreen	Dot	Saurornitholestes	Dromaeosauridae	0.749736	0.374748	1.00173	?	?	?		1.30535	-0.374988	0.251997	?
Yellowgreen	Dot	Saurornitholestes	Dromaeosauridae	0.761176	0.382017	1.04258	?	?	?	1.53656	1.35218	-0.379159	0.2814	?
Yellowgreen	Dot	Saurornitholestes	Dromaeosauridae	0.762679	0.499687	1.06221	?	?	?		1.28103	-0.262991	0.299527	?
Yellowgreen	Dot	Saurornitholestes	Dromaeosauridae	0.668386	0.409933	1.00432	?	?	?		1.38021	-0.258453	0.335935	?
Yellowgreen	Dot	Saurornitholestes	Dromaeosauridae	0.676694	0.376577	0.879669	?	?	?	1.38739	1.33244	-0.300117	0.202976	?
Yellowgreen	Dot	Saurornitholestes	Dromaeosauridae	0.875061	0.565848	1.1089	?	?	?		1.38917	-0.309213	0.233842	?
Yellowgreen	Dot	Saurornitholestes	Dromaeosauridae	0.849419	0.495544	0.923244	?	?	?		1.42813	-0.353875	0.0738246	?
Yellowgreen	Dot	Saurornitholestes	Dromaeosauridae	0.727541	0.450249	1.00432	?	?	?		1.2878	-0.277292	0.27678	?
Yellowgreen	Dot	Saurornitholestes	Dromaeosauridae	0.582063	0.243038	0.876218	?	?	?	1.62014	1.4843	-0.339025	0.294154	?
Yellowgreen	Dot	Saurornitholestes	Dromaeosauridae	0.227887	-0.0809219	0.342423	?	?	?	1.48572	1.43297	-0.308809	0.114536	?
Yellowgreen	Dot	Atrociraptor	Dromaeosauridae	0.69897	0.544068	1	?	?	?	1.13033	1.0607	-0.154902	0.30103	?
Yellowgreen	Dot	Atrociraptor	Dromaeosauridae	0.740363	0.544068	1.07918	?	?	?	1.24304	1.17609	-0.196295	0.338819	?
Yellowgreen	Dot	Atrociraptor	Dromaeosauridae	0.716003	0.447158	0.875061	?	?	?	1.39794	1.30103	-0.268845	0.159058	?
Yellowgreen	Dot	Atrociraptor	Dromaeosauridae	0.716003	0.414973	0.845098	?	?	?	1.60206	1.30103	-0.30103	0.129095	?
Yellowgreen	Dot	Atrociraptor	Dromaeosauridae	0.697229	0.394452	0.885361	?	?	?	1.19033	1.14613	-0.302778	0.188132	?
Yellowgreen	Dot	Atrociraptor	Dromaeosauridae	0.711807	0.380211	0.923244	?	?	?	1.41497	1.20412	-0.331596	0.211437	?
Yellowgreen	Dot	Atrociraptor	Dromaeosauridae	0.764176	0.459392	0.959995	?	?	?	1.39794	1.20412	-0.304784	0.195819	?
Yellowgreen	Dot	Atrociraptor	Dromaeosauridae	0.718502	0.440909	0.971276	?	?	?	1.16137	1.14613	-0.277593	0.252774	?
Yellowgreen	Dot	Atrociraptor	Dromaeosauridae	0.674861	0.380211	0.877947	?	?	?	1.40654	1.24304	-0.29465	0.203086	?
Yellowgreen	Dot	Atrociraptor	Dromaeosauridae	0.667453	0.372912	0.822168	?	?	?	1.4624	1.18327	-0.294541	0.154715	?
Yellowgreen	Dot	Atrociraptor	Dromaeosauridae	0.704151	0.40824	0.982271	?	?	?	1.39794	1.23045	-0.295911	0.278121	?
Yellowgreen	Dot	Atrociraptor	Dromaeosauridae	0.498311	0.198657	0.609594	?	?	?	1.41497	1.17609	-0.299653	0.111284	?
Yellowgreen	Dot	Atrociraptor	Dromaeosauridae	0.510545	0.235528	0.704151	?	?	?	1.39794	1.17609	-0.275017	0.193606	?
Yellowgreen	Dot	Atrociraptor	Dromaeosauridae	0.738781	0.40824	0.978637	?	?	?	1.43136	1.24304	-0.330541	0.239856	?
Yellowgreen	Dot	Atrociraptor	Dromaeosauridae	0.635484	0.274158	0.738781	?	?	?	1.58546	1.37107	-0.361326	0.103297	?
Yellowgreen	Dot	Atrociraptor	Dromaeosauridae	0.651278	0.365488	0.863323	?	?	?	1.41497	1.24304	-0.28579	0.212045	?
Yellowgreen	Dot	Atrociraptor	Dromaeosauridae	0.748188	0.414973	0.90309	?	?	?	1.40654	1.21748	-0.333215	0.154902	?
Yellowgreen	Dot	Atrociraptor	Dromaeosauridae	0.674861	0.40824	0.858537	?	?	?		1.26717	-0.266621	0.183676	?
Yellowgreen	Dot	Atrociraptor	Dromaeosauridae	0.609594	0.298853	0.805501	?	?	?	1.45484	1.24304	-0.310741	0.195906	?
Yellowgreen	Dot	Atrociraptor	Dromaeosauridae	0.591065	0.318063	0.764176	?	?	?	1.43136	1.30103	-0.273001	0.173112	?
Yellowgreen	Dot	Atrociraptor	Dromaeosauridae	0.690196	0.382017	1.00647	?	?	?	1.35218	1.19033	-0.308179	0.31627	?
Yellowgreen	Dot	Atrociraptor	Dromaeosauridae	0.62634	0.334454	0.816904	?	?	?	1.36173	1.30103	-0.291887	0.190563	?
Yellowgreen	Dot	Zapsalis	Dromaeosauridae	0.812913	0.477121	1.07918	?	?	?		1.18041	-0.335792	0.266268	?
Yellowgreen	Dot	Zapsalis	Dromaeosauridae	0.78533	0.380211	1	?	?	?		1.21085	-0.405119	0.21467	?
Yellowgreen	Dot	Zapsalis	Dromaeosauridae	0.799341	0.50515	1.04139	?	?	?		1.24304	-0.294191	0.242052	?
Yellowgreen	Dot	Zapsalis	Dromaeosauridae	0.755875	0.39794	1.09691	?	?	?		1.24304	-0.357935	0.341035	?
Yellowgreen	Dot	Zapsalis	Dromaeosauridae	0.763428	0.39794	1.11394	?	?	?		1.24304	-0.365488	0.350515	?
Yellowgreen	Dot	Zapsalis	Dromaeosauridae	0.857332	0.50515	1.17609	?	?	?		1.17609	-0.352183	0.318759	?
Yellowgreen	Dot	Zapsalis	Dromaeosauridae	0.732394	0.39794	1.02119	?	?	?		1.24304	-0.334454	0.288796	?
Yellowgreen	Dot	Zapsalis	Dromaeosauridae	0.812913	0.477121	1.11394	?	?	?		1.21085	-0.335792	0.30103	?
Yellowgreen	Dot	Zapsalis	Dromaeosauridae	0.897627	0.491362	1.14613	?	?	?		1.21085	-0.406265	0.248501	?
Yellowgreen	Dot	Zapsalis	Dromaeosauridae	0.819544	0.477121	1.19033	?	?	?		1.21085	-0.342423	0.370788	?
Yellowgreen	Dot	Zapsalis	Dromaeosauridae	0.80618	0.491362	1.0607	?	?	?		1.21085	-0.314818	0.254518	?
Yellowgreen	Dot	Zapsalis	Dromaeosauridae	0.763428	0.39794	1.04139	?	?	?		1.273	-0.365488	0.277965	?
Yellowgreen	Dot	Zapsalis	Dromaeosauridae	0.799341	0.531479	1.07918	?	?	?		1.24304	-0.267862	0.279841	?
Yellowgreen	Dot	Zapsalis	Dromaeosauridae	0.799341	0.477121	1.19033	?	?	?		1.17609	-0.322219	0.390991	?
Yellowgreen	Dot	Zapsalis	Dromaeosauridae	0.778151	0.477121	1.09691	?	?	?		1.21085	-0.30103	0.318759	?
Yellowgreen	Dot	Zapsalis	Dromaeosauridae	0.80618	0.477121	1.07918	?	?	?		1.17609	-0.329059	0.273001	?
Yellowgreen	Dot	Zapsalis	Dromaeosauridae	0.799341	0.380211	1.04922	?	?	?		1.24304	-0.419129	0.249877	?
Yellowgreen	Dot	Zapsalis	Dromaeosauridae	0.80618	0.477121	1.06819	?	?	?		1.21085	-0.329059	0.262006	?
Yellowgreen	Dot	Zapsalis	Dromaeosauridae	0.845098	0.477121	1.07918	?	?	?		1.17609	-0.367977	0.234083	?
Yellowgreen	Dot	Zapsalis	Dromaeosauridae	0.832509	0.518514	1.13672	?	?	?		1.17609	-0.313995	0.304212	?
Yellowgreen	Dot	Zapsalis	Dromaeosauridae	0.724276	0.322219	0.968483	?	?	?		1.21085	-0.402057	0.244207	?
Yellowgreen	Dot	Zapsalis	Dromaeosauridae	0.763428	0.414973	1.0607	?	?	?		1.24304	-0.348455	0.29727	?
Yellowgreen	Dot	Zapsalis	Dromaeosauridae	0.69897	0.361728	1.04139	?	?	?		1.24304	-0.337242	0.342423	?
Yellowgreen	Dot	Zapsalis	Dromaeosauridae	0.80618	0.39794	1.14613	?	?	?		1.17609	-0.40824	0.339948	?
Blue	Dot	Troodon	Troodontidae	0.755875	0.414973	0.939519	?	?	?	1.04139	1.07918	-0.340902	0.183644	?
Blue	Dot	Troodon	Troodontidae	0.792392	0.531479	0.954243	?	?	?	0.672098	0.892095	-0.260913	0.161851	?
Blue	Dot	Troodon	Troodontidae	0.654177	0.346353	0.824126	?	?	?	1.07918	1.04922	-0.307824	0.169949	?
Blue	Dot	Troodon	Troodontidae	0.695482	0.40654	0.935003	?	?	?	1	0.94939	-0.288941	0.239521	?
Blue	Dot	Troodon	Troodontidae	0.728354	0.423246	0.903633	?	?	?		1.03342	-0.305108	0.175279	?
Blue	Dot	Troodon	Troodontidae	0.698101	0.448706	0.840106	?	?	?	0.963788	1	-0.249394	0.142006	?
Blue	Dot	Troodon	Troodontidae	0.472756	0.184691	0.58995	?	?	?		1.22789	-0.288065	0.117193	?
Blue	Dot	Troodon	Troodontidae	0.513218	0.252853	0.658011	?	?	?		1.01284	-0.260365	0.144794	?
Blue	Dot	Troodon	Troodontidae	0.68842	0.365488	0.816904	?	?	?		1.02119	-0.322932	0.128484	?
Blue	Dot	Troodon	Troodontidae	0.771587	0.434569	0.922206	?	?	?	1.12057	1.05308	-0.337019	0.150619	?
Blue	Dot	Troodon	Troodontidae	0.603144	0.298853	0.619093	?	?	?		0.995635	-0.304291	0.015949	?
Blue	Dot	Troodon	Troodontidae	0.537819	0.190332	0.52763	?	?	?		1.17319	-0.347487	-0.0101892	?
Blue	Dot	Troodon	Troodontidae	0.519828	0.227887	0.659916	?	?	?		1.08279	-0.291941	0.140088	?
Blue	Dot	Troodon	Troodontidae	0.5302	0.262451	0.651278	?	?	?	1.06819	1.03342	-0.267749	0.121078	?
Blue	Dot	Troodon	Troodontidae	0.716838	0.38739	0.942504	?	?	?	1.0569	0.991226	-0.329448	0.225666	?
Blue	Dot	Troodon	Troodontidae	0.456366	0.09691	0.55145	?	?	?		1.20683	-0.359456	0.095084	?
Blue	Dot	Troodon	Troodontidae	0.558709	0.238046	0.522444	?	?	?		1.17026	-0.320662	-0.0362643	?
Blue	Dot	Troodon	Troodontidae	0.700704	0.383815	0.871573	?	?	?	1.18184	1.1038	-0.316888	0.170869	?
Blue	Dot	Troodon	Troodontidae	0.632457	0.436163	0.812913	?	?	?	0.845098	0.913814	-0.196295	0.180456	?
Blue	Dot	Troodon	Troodontidae	0.767156	0.522444	1.0162	?	?	?	1.08279	0.982271	-0.244712	0.249041	?
Blue	Dot	Troodon	Troodontidae	0.765669	0.466868	0.887617	?	?	?		1.0086	-0.298801	0.121949	?
Blue	Dot	Troodon	Troodontidae	0.184691	0.0413927	0.367356	?	?	?	1.13988	1.04139	-0.143299	0.182664	?
Blue	Dot	Troodon	Troodontidae	0.621176	0.287802	0.719331	?	?	?	0.851258	0.908485	-0.333375	0.098155	?
Blue	Dot	Troodon	Troodontidae	0.553883	0.227887	0.539076	?	?	?		1.16732	-0.325996	-0.0148069	?
Blue	Dot	Troodon	Troodontidae	0.716003	0.447158	0.880814	?	?	?	1	1	-0.268845	0.16481	?
Blue	Dot	Troodon	Troodontidae	0.672098	0.30103	0.778151	?	?	?		1.07918	-0.371068	0.106053	?
Blue	Dot	Troodon	Troodontidae	0.39794	0.113943	0.491362	?	?	?		1.30103	-0.283997	0.0934217	?
Blue	Dot	Troodon	Troodontidae	0.653213	0.653213	0.991226	0.973128	0.633468	0.556303	0.740363	0.845098	0	0.338014	-0.077166
Blue	Dot	Troodon	Troodontidae	0.70757	0.579784	0.944483	0.982271	0.623249	0.447158	0.90309	0.845098	-0.127787	0.236912	-0.176091
Blue	Dot	Troodon	Troodontidae	0.755875	0.623249	0.991226	1.02938	0.778151	0.544068	1.04139	0.966142	-0.132626	0.235351	-0.234083
Blue	Dot	Troodon	Troodontidae	0.691965	0.385606	0.858537	0.937518	?	?	1.30103	1.05308	-0.309804	0.167317	?
Blue	Dot	Troodon	Troodontidae	0.778151	0.481443	0.972666	1.01536	?	?	1	0.944483	-0.296709	0.194514	?
Blue	Dot	Troodon	Troodontidae	0.748188	0.432969	0.927883	0.951338	?	?	1	1.09691	-0.315219	0.179695	?
Blue	Dot	Troodon	Troodontidae	0.716003	0.367356	0.894316	0.988559	?	?	1.09691	1.09691	-0.348647	0.178313	?
Blue	Dot	Troodon	Troodontidae	0.64836	0.209515	0.860338	0.866878	?	?	1.09691	1.09691	-0.438845	0.211978	?
Blue	Dot	Zanabazar	Troodontidae	0.553883	0.428135	0.699838	0.840106	?	?		1.17609	-0.125748	0.145955	?
Blue	Dot	Zanabazar	Troodontidae	0.563481	0.429752	0.741152	0.891537	?	?		1	-0.133729	0.177671	?
Blue	Dot	Zanabazar	Troodontidae	0.634477	0.389166	0.748963	0.867467	?	?		1	-0.245311	0.114486	?
Blue	Dot	Zanabazar	Troodontidae	0.579784	0.394452	0.80956	0.927883	?	?		1.17609	-0.185332	0.229776	?
Blue	Dot	Zanabazar	Troodontidae	0.611723	0.399674	0.80618	0.854913	?	?			-0.21205	0.194457	?
Blue	Dot	Zanabazar	Troodontidae	0.575188	0.354108	0.794488	0.901458	?	?		1.09691	-0.221079	0.2193	?
Blue	Dot	Zanabazar	Troodontidae	0.474216	0.39794	0.631444	0.720159	?	?		1	-0.0762763	0.157228	?
Blue	Dot	Zanabazar	Troodontidae	0.611723	0.416641	0.801404	0.817565	?	?		1	-0.195083	0.18968	?
Blue	Dot	Pectinodon	Troodontidae	0.342423	0	0.477121	?	?	?		1.30103	-0.342423	0.134699	?
Blue	Dot	Pectinodon	Troodontidae	0.431364	0	0.653213	?	?	?		1.273	-0.431364	0.221849	?
Blue	Dot	Pectinodon	Troodontidae	0.462398	0.0413927	0.633468	?	?	?		1.24304	-0.421005	0.17107	?
Blue	Dot	Pectinodon	Troodontidae	0.431364	0.0413927	0.623249	?	?	?		1.30103	-0.389971	0.191886	?
Blue	Dot	Pectinodon	Troodontidae	0.431364	0	0.579784	?	?	?		1.24304	-0.431364	0.14842	?
Blue	Dot	Pectinodon	Troodontidae	0.414973	0	0.491362	?	?	?		1.35218	-0.414973	0.0763883	?
Blue	Dot	Pectinodon	Troodontidae	0.431364	0	0.612784	?	?	?		1.30103	-0.431364	0.18142	?
Blue	Dot	Pectinodon	Troodontidae	0.477121	0	0.544068	?	?	?		1.17609	-0.477121	0.0669468	?
Blue	Dot	Pectinodon	Troodontidae	0.380211	-0.0457575	0.591065	?	?	?		1.30103	-0.425969	0.210853	?
Blue	Dot	Pectinodon	Troodontidae	0.30103	0	0.612784	?	?	?		1.17609	-0.30103	0.311754	?
Blue	Dot	Pectinodon	Troodontidae	0.322219	-0.09691	0.50515	?	?	?		1.39794	-0.419129	0.182931	?
Blue	Dot	Pectinodon	Troodontidae	0.278754	0.113943	0.531479	?	?	?		1.17609	-0.16481	0.252725	?
Blue	Dot	Pectinodon	Troodontidae	0.50515	0	0.60206	?	?	?		1.17609	-0.50515	0.09691	?
Blue	Dot	Pectinodon	Troodontidae	0.401401	0.0374265	0.646404	?	?	?		0.982271	-0.363974	0.245003	?
Blue	Dot	Pectinodon	Troodontidae	0.38739	-0.0409586	0.594393	?	?	?		1.00432	-0.428348	0.207003	?
Blue	Dot	Pectinodon	Troodontidae	0.378398	0	0.625312	?	?	?		0.995635	-0.378398	0.246915	?
Blue	Dot	Pectinodon	Troodontidae	0.392697	0.049218	0.690196	?	?	?	1.40312	1.16137	-0.343479	0.297499	?
Blue	Dot	Pectinodon	Troodontidae	0.460898	0.049218	0.698101	?	?	?		1.20412	-0.41168	0.237203	?
Blue	Dot	Pectinodon	Troodontidae	0.466868	0.0413927	0.685742	?	?	?	1.51055	1.2014	-0.425475	0.218874	?
Blue	Dot	Pectinodon	Troodontidae	0.437751	-0.0177288	0.588832	?	?	?		1.18469	-0.455479	0.151081	?
Blue	Dot	Pectinodon	Troodontidae	0.403121	-0.0604807	0.511883	?	?	?		1.27184	-0.463601	0.108763	?
Blue	Dot	Pectinodon	Troodontidae	0.421604	-0.0861861	0.503791	?	?	?		1.21484	-0.50779	0.0821868	?
Blue	Dot	Pectinodon	Troodontidae	0.437751	0.0606978	0.744293	?	?	?		1.23045	-0.377053	0.306542	?
Blue	Dot	Pectinodon	Troodontidae	0.419956	0.071882	0.681241	?	?	?	1.47276	1.22789	-0.348074	0.261285	?
Blue	Dot	Pectinodon	Troodontidae	0.401401	0.0863598	0.633468	?	?	?	1.76268	1.28103	-0.315041	0.232068	?
Blue	Dot	Pectinodon	Troodontidae	0.363612	-0.0315171	0.62941	?	?	?		1	-0.395129	0.265798	?
Blue	Dot	Pectinodon	Troodontidae	0.344392	-0.207608	0.418301	?	?	?		1.29667	-0.552001	0.073909	?
Blue	Dot	Pectinodon	Troodontidae	0.372912	-0.200659	0.436163	?	?	?		1.30535	-0.573571	0.0632506	?
Blue	Dot	Pectinodon	Troodontidae	0.371068	-0.154902	0.414973	?	?	?		1.29003	-0.52597	0.0439055	?
Blue	Dot	Pectinodon	Troodontidae	0.494155	0.164353	0.750508	?	?	?		0.892095	-0.329802	0.256354	?
Blue	Dot	Pectinodon	Troodontidae	0.466868	0.0681859	0.638489	?	?	?		1.02119	-0.398682	0.171622	?
Blue	Dot	Pectinodon	Troodontidae	0.40824	0.0293838	0.653213	?	?	?		0.939519	-0.378856	0.244973	?
Blue	Dot	Pectinodon	Troodontidae	0.429752	0.049218	0.570543	?	?	?		1.15836	-0.380534	0.140791	?
Blue	Dot	Pectinodon	Troodontidae	0.399674	0.0211893	0.491362	?	?	?		1.27184	-0.378484	0.091688	?
Blue	Dot	Pectinodon	Troodontidae	0.30103	-0.154902	0.477121	?	?	?		1.24304	-0.455932	0.176091	?
Blue	Dot	Pectinodon	Troodontidae	0.50515	0.0413927	0.662758	?	?	?		1.30103	-0.463757	0.157608	?
Blue	Dot	Pectinodon	Troodontidae	0.556303	0.230449	0.662758	?	?	?		1.09691	-0.325854	0.106455	?
Blue	Dot	Pectinodon	Troodontidae	0.342423	-0.0457575	0.462398	?	?	?		1.30103	-0.38818	0.119975	?
Blue	Dot	Pectinodon	Troodontidae	0.322219	-0.154902	0.477121	?	?	?		1.35218	-0.477121	0.154902	?
Darkcyan	Dot	Richardoestesia	Richardoestesia	0.672098	0.361728	1.08991	?	?	?		1.41996	-0.31037	0.417807	?
Darkcyan	Dot	Richardoestesia	Richardoestesia	0.568202	0.20412	0.919078	?	?	?		1.54407	-0.364082	0.350876	?
Darkcyan	Dot	Richardoestesia	Richardoestesia	0.544068	0.176091	0.740363	?	?	?		1.54407	-0.367977	0.196295	?
Darkcyan	Dot	Richardoestesia	Richardoestesia	0.60206	0.230449	1	?	?	?		1.54407	-0.371611	0.39794	?
Darkcyan	Dot	Richardoestesia	Richardoestesia	0.462398	0	0.724276	?	?	?		1.54407	-0.462398	0.261878	?
Darkcyan	Dot	Richardoestesia	Richardoestesia	0.447158	-0.0457575	0.716003	?	?	?		1.54407	-0.492916	0.268845	?
Darkcyan	Dot	Richardoestesia	Richardoestesia	0.230449	-0.154902	0.60206	?	?	?		1.67669	-0.385351	0.371611	?
Darkcyan	Dot	Richardoestesia	Richardoestesia	0.146128	-0.154902	0.447158	?	?	?		1.74036	-0.30103	0.30103	?
Darkcyan	Dot	Richardoestesia	Richardoestesia	0.532754	0.113943	0.691965	?	?	?	1.5832	1.51983	-0.418811	0.159211	?
Darkcyan	Dot	Richardoestesia	Richardoestesia	0.49693	0.176091	0.78746	?	?	?		1.54654	-0.320838	0.290531	?
Darkcyan	Dot	Richardoestesia	Richardoestesia	0.344392	0.064458	0.681241	?	?	?		1.66558	-0.279934	0.336849	?
Darkcyan	Dot	Richardoestesia	Richardoestesia	0.30103	-0.00436481	0.728354	?	?	?		1.67486	-0.305395	0.427324	?
Darkcyan	Dot	Richardoestesia	Richardoestesia	0.451786	0.0334238	0.646404	?	?	?		1.59218	-0.418363	0.194617	?
Darkcyan	Dot	Richardoestesia	Richardoestesia	0.457882	0.0827854	0.525045	?	?	?	1.64246	1.56229	-0.375097	0.0671629	?
Darkcyan	Dot	Richardoestesia	Richardoestesia	0.324282	0.064458	0.574031	?	?	?		1.56585	-0.259824	0.249749	?
Darkcyan	Dot	Richardoestesia	Richardoestesia	0.579784	0.30103	1	?	?	?		1.54407	-0.278754	0.420216	?
Darkcyan	Dot	Richardoestesia	Richardoestesia	0.544068	0.176091	0.875061	?	?	?		1.51188	-0.367977	0.330993	?
Darkcyan	Dot	Richardoestesia	Richardoestesia	0.447158	0.113943	0.832509	?	?	?		1.60206	-0.333215	0.385351	?
Darkcyan	Dot	Richardoestesia	Richardoestesia	0.50515	0.0791812	0.929419	?	?	?		1.69897	-0.425969	0.424269	?
Darkcyan	Dot	Richardoestesia	Richardoestesia	0.278754	-0.0457575	0.716003	?	?	?		1.77815	-0.324511	0.43725	?
Darkcyan	Dot	Richardoestesia	Richardoestesia	0.39794	0.113943	0.69897	?	?	?		1.60206	-0.283997	0.30103	?
Darkcyan	Dot	Richardoestesia	Richardoestesia	0.556303	0.230449	1.09691	?	?	?		1.47712	-0.325854	0.540608	?
Darkcyan	Dot	Richardoestesia	Richardoestesia	0.591065	0.39794	0.732394	?	?	?		1.57403	-0.193125	0.141329	?
Darkcyan	Dot	Richardoestesia	Richardoestesia	0.278754	-0.154902	0.477121	?	?	?		1.77815	-0.433656	0.198368	?
Darkcyan	Dot	Richardoestesia	Richardoestesia	0.278754	-0.154902	0.462398	?	?	?		1.77815	-0.433656	0.183644	?
Darkcyan	Dot	Richardoestesia	Richardoestesia	0.653213	0.322219	1.04139	?	?	?		1.47712	-0.330993	0.38818	?
Darkcyan	Dot	Richardoestesia	Richardoestesia	0.361728	0.0413927	0.763428	?	?	?		1.62839	-0.320335	0.4017	?
Darkcyan	Dot	Richardoestesia	Richardoestesia	0.322219	0.0413927	0.653213	?	?	?		1.60206	-0.280827	0.330993	?
Darkcyan	Dot	Richardoestesia	Richardoestesia	0.361728	0.0791812	0.740363	?	?	?		1.69897	-0.282547	0.378635	?
Darkcyan	Dot	Richardoestesia	Richardoestesia	0.568202	0.230449	0.977724	?	?	?		1.54407	-0.337753	0.409522	?
Darkcyan	Dot	Richardoestesia	Richardoestesia	0.477121	0.20412	0.857332	?	?	?		1.54407	-0.273001	0.380211	?
Darkcyan	Dot	Richardoestesia	Richardoestesia	0.491362	0.176091	0.986772	?	?	?		1.54407	-0.31527	0.49541	?
Darkcyan	Dot	Richardoestesia	Richardoestesia	0.380211	-0.09691	0.518514	?	?	?		1.69897	-0.477121	0.138303	?
Darkcyan	Dot	Richardoestesia	Richardoestesia	0.30103	-0.154902	0.431364	?	?	?		1.77815	-0.455932	0.130334	?
Darkcyan	Dot	Richardoestesia	Richardoestesia	0.30103	0	0.568202	?	?	?		1.77815	-0.30103	0.267172	?
Darkcyan	Dot	Richardoestesia	Richardoestesia	0.255273	-0.154902	0.361728	?	?	?		1.77815	-0.410174	0.106455	?
Darkcyan	Dot	Richardoestesia	Richardoestesia	0.342423	-0.09691	0.518514	?	?	?		1.77815	-0.439333	0.176091	?
Darkcyan	Dot	Richardoestesia	Richardoestesia	0.146128	-0.221849	0.380211	?	?	?		1.77815	-0.367977	0.234083	?
Darkcyan	Dot	Richardoestesia	Richardoestesia	0.278754	-0.154902	0.39794	?	?	?		1.77815	-0.433656	0.119186	?
Darkcyan	Dot	Richardoestesia	Richardoestesia	0.491362	0.255273	0.778151	?	?	?		1.34242	-0.236089	0.28679	?
Darkcyan	Dot	Richardoestesia	Richardoestesia	0.30103	-0.0457575	0.39794	?	?	?		1.69897	-0.346787	0.09691	?
Darkcyan	Dot	Richardoestesia	Richardoestesia	0.230449	-0.154902	0.477121	?	?	?		1.74036	-0.385351	0.246672	?
Darkcyan	Dot	Richardoestesia	Richardoestesia	0.230449	0	0.544068	?	?	?		1.69897	-0.230449	0.313619	?
Darkcyan	Dot	Richardoestesia	Richardoestesia	0.255273	-0.0457575	0.361728	?	?	?		1.65321	-0.30103	0.106455	?
Darkcyan	Dot	Richardoestesia	Richardoestesia	0.30103	0	0.60206	?	?	?		1.77815	-0.30103	0.30103	?
Black	Dot	COI 8	COI 8	0.217221	-0.00833099	0.624488	0.645422	0.0934217	-0.142668		1.73038	-0.225552	0.407268	-0.236089
Black	Dot	COI 9	COI 9	0.509203	0.133539	0.765669	0.819544	0.426511	-0.00436481	1.67669	1.47712	-0.375664	0.256466	-0.430876
Black	Dot	COI 1	COI 1	0.701222	0.521138	1.00638	1.0569	0.643453	0.40824		1.37107	-0.180084	0.305158	-0.235213
Black	Dot	COI 2	COI 2	0.923762	0.653213	1.24304	?	0.85187	0.511883	1.37566	1.35218	-0.270549	0.319276	-0.339986
Black	Dot	COI 23	COI 23	0.607777	0.278754	0.818226	?	0.462398	0.1959		1.55931	-0.329023	0.210449	-0.266498
Black	Dot	COI 11	COI 11	0.1959	0	0.380211	?	0.120574	-0.119186			-0.1959	0.184312	-0.23976
Black	Dot	COI 33	COI 33	0.064458	-0.113509	0.324282	0.322219	-0.09691	-0.187087			-0.177967	0.259824	-0.0901766
Black	Dot	COI 43	COI 43	0.143015	-0.0705811	0.439333	0.414973	0.0253059	-0.136677			-0.213596	0.296318	-0.161983
Black	Dot	COI 2 (est. CH)	COI 2 (est. CH)	0.923762	0.653213	1.30103	1.3126	0.85187	0.511883	1.37566	1.35218	-0.270549	0.377268	-0.339986
Black	Dot	COI 23 (est. CH)	COI 23 (est. CH)	0.607777	0.278754	0.957607	0.955688	0.462398	0.1959		1.55931	-0.329023	0.349831	-0.266498
Black	Dot	COI 11 (est. CH)	COI 11 (est. CH)	0.1959	0	0.518514	?	0.120574	-0.119186			-0.1959	0.322614	-0.23976
*go to Supplemental Information #3 for the NCSM catalogue numbers corresponding to the COI temporary names.

## Sheet: Combined dataset-raw&trans data
			Raw Data						Log 10 Data						Ratio Data						Log 10 Ratio Data
Locallity/Formation	Specimen number	Taxa Family	FABL	CH	BW	ADM	PDM		FABL	CH	BW	ADM	PDM		FABL/CH	BW/FABL	BW/CH	ADM	PDM		FABL/CH	BW/FABL	BW/CH	ADM	PDM
Milk River Formation (~83.5 Ma)	UALVP47980	Saurornitholestinae	4.15	5.06	1.64	7	4.75		0.618048	0.704151	0.214844	0.845098	0.676694		0.820158	0.395181	0.324111	7	4.75		-0.0861024	-0.403204	-0.489307	0.845098	0.676694
	UALVP47981	Saurornitholestinae	4.23	5.98	1.72	13	6		0.62634	0.776701	0.235528	1.11394	0.778151		0.707358	0.406619	0.287625	13	6		-0.150361	-0.390812	-0.541173	1.11394	0.778151
	UALVP47983	Saurornitholestinae	4.57	6.56	1.83	10	5		0.659916	0.816904	0.262451	1	0.69897		0.696646	0.400438	0.278963	10	5		-0.156988	-0.397465	-0.554453	1	0.69897
	UALVP47987	Saurornitholestinae	2.08	2.32	1	9	6		0.318063	0.365488	0	0.954243	0.778151		0.896552	0.480769	0.431034	9	6		-0.0474246	-0.318063	-0.365488	0.954243	0.778151
	UALVP48029	Saurornitholestinae	3.74	5.89	1.72	8	5		0.572872	0.770115	0.235528	0.90309	0.69897		0.634975	0.459893	0.29202	8	5		-0.197244	-0.337343	-0.534587	0.90309	0.69897
	UALVP48030	Saurornitholestinae	4.15	6.39	1.76	7	4		0.618048	0.805501	0.245513	0.845098	0.60206		0.649452	0.424096	0.27543	7	4		-0.187453	-0.372535	-0.559988	0.845098	0.60206
	UALVP48031	Saurornitholestinae	1.84	2.2	0.84	11	6		0.264818	0.342423	-0.0757207	1.04139	0.778151		0.836364	0.456522	0.381818	11	6		-0.0776049	-0.340539	-0.418143	1.04139	0.778151
	UALVP48037	Saurornitholestinae	3.49	5.48	1.76	9.5	6		0.542825	0.738781	0.245513	0.977724	0.778151		0.636861	0.504298	0.321168	9.5	6		-0.195955	-0.297313	-0.493268	0.977724	0.778151
	UALVP48044	Saurornitholestinae	2.49	4.81	1.28	9	5		0.396199	0.682145	0.10721	0.954243	0.69897		0.517672	0.514056	0.266112	9	5		-0.285946	-0.288989	-0.574935	0.954243	0.69897
	UALVP48046	Saurornitholestinae	3.15	5.4	1.44	7	5.75		0.498311	0.732394	0.158362	0.845098	0.759668		0.583333	0.457143	0.266667	7	5.75		-0.234083	-0.339948	-0.574031	0.845098	0.759668
	UALVP48047	Saurornitholestinae	2.64	3.4	1.16	8	5		0.421604	0.531479	0.064458	0.90309	0.69897		0.776471	0.439394	0.341176	8	5		-0.109875	-0.357146	-0.467021	0.90309	0.69897
	UALVP48053	Saurornitholestinae	3.4	4.98	1.48	8	5		0.531479	0.697229	0.170262	0.90309	0.69897		0.682731	0.435294	0.297189	8	5		-0.16575	-0.361217	-0.526968	0.90309	0.69897
	UALVP48054	Saurornitholestinae	2.74	4.4	1.1	8.2	6.3		0.437751	0.643453	0.0413927	0.913814	0.799341		0.622727	0.40146	0.25	8.2	6.3		-0.205702	-0.396358	-0.60206	0.913814	0.799341
	UALVP48059	Saurornitholestinae	2.4	3.4	1.26	8.5	5.25		0.380211	0.531479	0.100371	0.929419	0.720159		0.705882	0.525	0.370588	8.5	5.25		-0.151268	-0.279841	-0.431108	0.929419	0.720159
	UALVP48061	Saurornitholestinae	4.32	6.47	1.66	6.3	4.5		0.635484	0.810904	0.220108	0.799341	0.653213		0.667697	0.384259	0.256569	6.3	4.5		-0.175421	-0.415376	-0.590796	0.799341	0.653213
	UALVP48063	Saurornitholestinae	3.15	3.98	1.3	9.5	5.5		0.498311	0.599883	0.113943	0.977724	0.740363		0.791457	0.412698	0.326633	9.5	5.5		-0.101573	-0.384367	-0.48594	0.977724	0.740363
	UALVP48064	Saurornitholestinae	4.07	7.22	1.62	6.5	5		0.609594	0.858537	0.209515	0.812913	0.69897		0.563712	0.398034	0.224377	6.5	5		-0.248943	-0.400079	-0.649022	0.812913	0.69897
	UALVP48065	Saurornitholestinae	3.57	4.48	1.52	8	5		0.552668	0.651278	0.181844	0.90309	0.69897		0.796875	0.42577	0.339286	8	5		-0.0986098	-0.370825	-0.469434	0.90309	0.69897
	UALVP48066	Saurornitholestinae	4.4	6.89	1.68	11	5.5		0.643453	0.838219	0.225309	1.04139	0.740363		0.638607	0.381818	0.243832	11	5.5		-0.194767	-0.418143	-0.61291	1.04139	0.740363
	UALVP48067	Saurornitholestinae	3.9	5.48	1.76	10	5		0.591065	0.738781	0.245513	1	0.69897		0.711679	0.451282	0.321168	10	5		-0.147716	-0.345552	-0.493268	1	0.69897
	UALVP48068	Saurornitholestinae	4.23	4.48	1.88	8	4.3		0.62634	0.651278	0.274158	0.90309	0.633468		0.944196	0.444444	0.419643	8	4.3		-0.0249376	-0.352183	-0.37712	0.90309	0.633468
	UALVP48070	Saurornitholestinae	2.72	3.72	1.1	8.6	5.25		0.434569	0.570543	0.0413927	0.934498	0.720159		0.731183	0.404412	0.295699	8.6	5.25		-0.135974	-0.393176	-0.52915	0.934498	0.720159
	UALVP48073	Saurornitholestinae	2.74	5.06	1.12	10	6.5		0.437751	0.704151	0.049218	1	0.812913		0.541502	0.408759	0.221344	10	6.5		-0.2664	-0.388533	-0.654932	1	0.812913
	UALVP48074	Saurornitholestinae	2.91	4.9	1.12	8	5.75		0.463893	0.690196	0.049218	0.90309	0.759668		0.593878	0.38488	0.228571	8	5.75		-0.226303	-0.414675	-0.640978	0.90309	0.759668
	UALVP48075	Saurornitholestinae	3.08	3.24	1.24	7.6	4.6		0.488551	0.510545	0.0934217	0.880814	0.662758		0.950617	0.402597	0.382716	7.6	4.6		-0.0219943	-0.395129	-0.417123	0.880814	0.662758
	UALVP48076	Saurornitholestinae	2.44	3.6	1.12	9	6.5		0.38739	0.556303	0.049218	0.954243	0.812913		0.677778	0.459016	0.311111	9	6.5		-0.168913	-0.338172	-0.507084	0.954243	0.812913
	UALVP48077	Saurornitholestinae	3.12	3.76	1.18	9	6		0.494155	0.575188	0.071882	0.954243	0.778151		0.829787	0.378205	0.31383	9	6		-0.0810333	-0.422273	-0.503306	0.954243	0.778151
	UALVP48078	Saurornitholestinae	2.8	3.12	1.32	10	5.5		0.447158	0.494155	0.120574	1	0.740363		0.897436	0.471429	0.423077	10	5.5		-0.0469966	-0.326584	-0.373581	1	0.740363
	UALVP48080	Saurornitholestinae	2.4	2.68	1.18		5.7		0.380211	0.428135	0.071882		0.755875		0.895522	0.491667	0.440299		5.7		-0.0479236	-0.308329	-0.356253		0.755875
	UALVP48082	Saurornitholestinae	3.07	5.15	1.56	10	5.25		0.487138	0.711807	0.193125	1	0.720159		0.596117	0.508143	0.302913	10	5.25		-0.224669	-0.294014	-0.518683	1	0.720159
	UALVP48095	Saurornitholestinae	2.84	3.32	1.42	6.6	5		0.453318	0.521138	0.152288	0.819544	0.69897		0.855422	0.5	0.427711	6.6	5		-0.0678197	-0.30103	-0.36885	0.819544	0.69897
	UALVP48118	Saurornitholestinae	4.81	7.47	1.82	7	5		0.682145	0.873321	0.260071	0.845098	0.69897		0.643909	0.378378	0.243641	7	5		-0.191176	-0.422074	-0.613249	0.845098	0.69897
	UALVP48126	Saurornitholestinae	3.57	6.06	1.86		5.5		0.552668	0.782473	0.269513		0.740363		0.589109	0.521008	0.306931		5.5		-0.229804	-0.283155	-0.51296		0.740363
	UALVP48127	Saurornitholestinae	3.9	5.81	1.68		4.75		0.591065	0.764176	0.225309		0.676694		0.671256	0.430769	0.289157		4.75		-0.173112	-0.365755	-0.538867		0.676694
	UALVP48128	Saurornitholestinae	3.24	4.15	1.24	9	5		0.510545	0.618048	0.0934217	0.954243	0.69897		0.780723	0.382716	0.298795	9	5		-0.107503	-0.417123	-0.524626	0.954243	0.69897
	UALVP48129	Saurornitholestinae	2.4	3.4	1.02	8.5	5.6		0.380211	0.531479	0.00860017	0.929419	0.748188		0.705882	0.425	0.3	8.5	5.6		-0.151268	-0.371611	-0.522879	0.929419	0.748188
	UALVP48135	Saurornitholestinae	1.76	2	0.84	11	6		0.245513	0.30103	-0.0757207	1.04139	0.778151		0.88	0.477273	0.42	11	6		-0.0555173	-0.321233	-0.376751	1.04139	0.778151
	UALVP48137	Saurornitholestinae	2.36	3.16	1.06		7		0.372912	0.499687	0.0253059		0.845098		0.746835	0.449153	0.335443		7		-0.126775	-0.347606	-0.474381		0.845098
	UALVP48221	Saurornitholestinae	2.08	2.52	0.88	10	8		0.318063	0.401401	-0.0555173	1	0.90309		0.825397	0.423077	0.349206	10	8		-0.0833372	-0.373581	-0.456918	1	0.90309
	UALVP48223	Saurornitholestinae	2	2.72	0.86	8	8		0.30103	0.434569	-0.0655015	0.90309	0.90309		0.735294	0.43	0.316176	8	8		-0.133539	-0.366532	-0.50007	0.90309	0.90309
	UALVP48249	Saurornitholestinae	1.64	2.28	0.8	10	8		0.214844	0.357935	-0.09691	1	0.90309		0.719298	0.487805	0.350877	10	8		-0.143091	-0.311754	-0.454845	1	0.90309
	UALVP48466	Saurornitholestinae	3.98	6.64	2.12	5.2	4.3		0.599883	0.822168	0.326336	0.716003	0.633468		0.599398	0.532663	0.319277	5.2	4.3		-0.222285	-0.273547	-0.495832	0.716003	0.633468
	UALVP48478	Saurornitholestinae	2.28	2.64	1.16	6.8	4.5		0.357935	0.421604	0.064458	0.832509	0.653213		0.863636	0.508772	0.439394	6.8	4.5		-0.0636691	-0.293477	-0.357146	0.832509	0.653213
	UALVP50475	Saurornitholestinae	2.36	2.52	1.1	8	5.7		0.372912	0.401401	0.0413927	0.90309	0.755875		0.936508	0.466102	0.436508	8	5.7		-0.0284885	-0.331519	-0.360008	0.90309	0.755875
	UALVP50476	Saurornitholestinae	2.66	4.15	1.12	8.2	6.2		0.424882	0.618048	0.049218	0.913814	0.792392		0.640964	0.421053	0.26988	8.2	6.2		-0.193166	-0.375664	-0.56883	0.913814	0.792392
	UALVP50477	Saurornitholestinae	2.16	3.57	1.14		6.2		0.334454	0.552668	0.0569049		0.792392		0.605042	0.527778	0.319328		6.2		-0.218214	-0.277549	-0.495763		0.792392
	UALVP50478	Saurornitholestinae	2.91	3.82	1.32		5.6		0.463893	0.582063	0.120574		0.748188		0.76178	0.453608	0.34555		5.6		-0.11817	-0.343319	-0.461489		0.748188
	UALVP50479	Saurornitholestinae	2.57	3.82	1.2	9	7.2		0.409933	0.582063	0.0791812	0.954243	0.857332		0.672775	0.466926	0.314136	9	7.2		-0.17213	-0.330752	-0.502882	0.954243	0.857332
	UALVP50480	Saurornitholestinae	2.16	4.23	1.02		6.6		0.334454	0.62634	0.00860017		0.819544		0.510638	0.472222	0.241135		6.6		-0.291887	-0.325854	-0.61774		0.819544
	UALVP50481	Saurornitholestinae	3.74	5.56	1.52	8.2	5.5		0.572872	0.745075	0.181844	0.913814	0.740363		0.672662	0.406417	0.273381	8.2	5.5		-0.172203	-0.391028	-0.563231	0.913814	0.740363
	UALVP50482	Saurornitholestinae	3.07	5.06	1.44	9	6		0.487138	0.704151	0.158362	0.954243	0.778151		0.606719	0.469055	0.284585	9	6		-0.217012	-0.328776	-0.545788	0.954243	0.778151
	UALVP50483	Saurornitholestinae	4.15	7.3	1.76	6.5	4.8		0.618048	0.863323	0.245513	0.812913	0.681241		0.568493	0.424096	0.241096	6.5	4.8		-0.245275	-0.372535	-0.61781	0.812913	0.681241
	UALVP50484	Saurornitholestinae	2.83	3.4	1.12	9	6.2		0.451786	0.531479	0.049218	0.954243	0.792392		0.832353	0.39576	0.329412	9	6.2		-0.0796925	-0.402568	-0.482261	0.954243	0.792392
	UALVP50485	Saurornitholestinae	3.11	4.48	1.32	6.6	5.1		0.49276	0.651278	0.120574	0.819544	0.70757		0.694196	0.424437	0.294643	6.6	5.1		-0.158518	-0.372186	-0.530704	0.819544	0.70757
	UALVP50486	Saurornitholestinae	2.91	3.9	1.36	7	5		0.463893	0.591065	0.133539	0.845098	0.69897		0.746154	0.467354	0.348718	7	5		-0.127172	-0.330354	-0.457526	0.845098	0.69897
	UALVP50487	Saurornitholestinae	2.24	2.49	0.96	10	6.5		0.350248	0.396199	-0.0177288	1	0.812913		0.899598	0.428571	0.385542	10	6.5		-0.0459513	-0.367977	-0.413928	1	0.812913
	UALVP50488	Saurornitholestinae	2.57	4.07	1.3	8.8	5.9		0.409933	0.609594	0.113943	0.944483	0.770852		0.63145	0.505837	0.31941	8.8	5.9		-0.199661	-0.29599	-0.495651	0.944483	0.770852
	UALVP50489	Saurornitholestinae	3.07	4.73	1.42	8.8	5.2		0.487138	0.674861	0.152288	0.944483	0.716003		0.649049	0.462541	0.300211	8.8	5.2		-0.187723	-0.33485	-0.522573	0.944483	0.716003
	UALVP50490	Saurornitholestinae	4.32	5.81	1.9	6.5	4.4		0.635484	0.764176	0.278754	0.812913	0.643453		0.743546	0.439815	0.327022	6.5	4.4		-0.128692	-0.35673	-0.485423	0.812913	0.643453
	UALVP50491	Saurornitholestinae	3.24	5.06	1.28	10.3	5.4		0.510545	0.704151	0.10721	1.01284	0.732394		0.640316	0.395062	0.252964	10.3	5.4		-0.193606	-0.403335	-0.596941	1.01284	0.732394
	UALVP50492	Saurornitholestinae	3.4	4.9	1.58	8	5.3		0.531479	0.690196	0.198657	0.90309	0.724276		0.693878	0.464706	0.322449	8	5.3		-0.158717	-0.332822	-0.491539	0.90309	0.724276
	UALVP50493	Saurornitholestinae	2.49	4.77	1.26		6		0.396199	0.678518	0.100371		0.778151		0.522013	0.506024	0.264151		6		-0.282319	-0.295829	-0.578148		0.778151
	UALVP50494	Saurornitholestinae	2.91	5.23	1.46	11.5	5.9		0.463893	0.718502	0.164353	1.0607	0.770852		0.556405	0.501718	0.279159	11.5	5.9		-0.254609	-0.29954	-0.554149	1.0607	0.770852
	UALVP50495	Saurornitholestinae	2.74	4.57	1.26	10.6	5.3		0.437751	0.659916	0.100371	1.02531	0.724276		0.599562	0.459854	0.275711	10.6	5.3		-0.222166	-0.33738	-0.559546	1.02531	0.724276
	UALVP50496	Saurornitholestinae	4.32	6.47	1.44	8.1	5.4		0.635484	0.810904	0.158362	0.908485	0.732394		0.667697	0.333333	0.222566	8.1	5.4		-0.175421	-0.477121	-0.652542	0.908485	0.732394
	UALVP50497	Saurornitholestinae	3.74	5.23	1.76	8	5.4		0.572872	0.718502	0.245513	0.90309	0.732394		0.715105	0.470588	0.33652	8	5.4		-0.14563	-0.327359	-0.472989	0.90309	0.732394
	UALVP50498	Saurornitholestinae	2.91	3.4	1.24	8.5	5.1		0.463893	0.531479	0.0934217	0.929419	0.70757		0.855882	0.426117	0.364706	8.5	5.1		-0.0675859	-0.370471	-0.438057	0.929419	0.70757
	UALVP50499	Saurornitholestinae	4.15	6.31	1.8	7.4	4.9		0.618048	0.800029	0.255273	0.869232	0.690196		0.657686	0.433735	0.285261	7.4	4.9		-0.181981	-0.362776	-0.544757	0.869232	0.690196
	UALVP50500	Saurornitholestinae	3.57	6.23	1.6	10.6	4.7		0.552668	0.794488	0.20412	1.02531	0.672098		0.573034	0.448179	0.256822	10.6	4.7		-0.24182	-0.348548	-0.590368	1.02531	0.672098
	UALVP50501	Saurornitholestinae	2.32	3.49	1.16	9	6		0.365488	0.542825	0.064458	0.954243	0.778151		0.664756	0.5	0.332378	9	6		-0.177337	-0.30103	-0.478367	0.954243	0.778151
	UALVP50502	Saurornitholestinae	2.36	2.76	0.94	9.7	5.8		0.372912	0.440909	-0.0268721	0.986772	0.763428		0.855072	0.398305	0.34058	9.7	5.8		-0.0679971	-0.399784	-0.467781	0.986772	0.763428
	UALVP50503	Saurornitholestinae	3.9	7.22	1.6		5.2		0.591065	0.858537	0.20412		0.716003		0.540166	0.410256	0.221607		5.2		-0.267473	-0.386945	-0.654417		0.716003
	UALVP50504	Saurornitholestinae	3.4	4.98	1.4	9.2	5.9		0.531479	0.697229	0.146128	0.963788	0.770852		0.682731	0.411765	0.281124	9.2	5.9		-0.16575	-0.385351	-0.551101	0.963788	0.770852
	UALVP50505	Saurornitholestinae	4.57	6.64	1.92	8	4.5		0.659916	0.822168	0.283301	0.90309	0.653213		0.688253	0.420131	0.289157	8	4.5		-0.162252	-0.376615	-0.538867	0.90309	0.653213
	UALVP50506	Saurornitholestinae	4.23	7.55	1.64	7.7	5.5		0.62634	0.877947	0.214844	0.886491	0.740363		0.560265	0.387707	0.217219	7.7	5.5		-0.251607	-0.411497	-0.663103	0.886491	0.740363
	UALVP50507	Saurornitholestinae	4.4	6.14	1.92	6.3	5		0.643453	0.788168	0.283301	0.799341	0.69897		0.716612	0.436364	0.312704	6.3	5		-0.144716	-0.360151	-0.504867	0.799341	0.69897
	UALVP50508	Saurornitholestinae	2.28	2.76	1.08	7	4.8		0.357935	0.440909	0.0334238	0.845098	0.681241		0.826087	0.473684	0.391304	7	4.8		-0.0829742	-0.324511	-0.407485	0.845098	0.681241
	UALVP50509	Saurornitholestinae	2.57	4.65	1.48		6.3		0.409933	0.667453	0.170262		0.799341		0.552688	0.575875	0.31828		6.3		-0.25752	-0.239671	-0.497191		0.799341
	UALVP50510	Saurornitholestinae	2.16	3.57	1.26		5.7		0.334454	0.552668	0.100371		0.755875		0.605042	0.583333	0.352941		5.7		-0.218214	-0.234083	-0.452298		0.755875
	UALVP50511	Saurornitholestinae	2.49	5.06	1.28	7.14	5.2		0.396199	0.704151	0.10721	0.853698	0.716003		0.492095	0.514056	0.252964	7.14	5.2		-0.307951	-0.288989	-0.596941	0.853698	0.716003
	UALVP50512	Saurornitholestinae	2.16	3.86	1.26		5.5		0.334454	0.586587	0.100371		0.740363		0.559585	0.583333	0.326425		5.5		-0.252134	-0.234083	-0.486217		0.740363
	UALVP50513	Saurornitholestinae	2.82	3.61	1.24	8.2	6.3		0.450249	0.557507	0.0934217	0.913814	0.799341		0.781163	0.439716	0.34349	8.2	6.3		-0.107258	-0.356827	-0.464086	0.913814	0.799341
	UALVP50514	Saurornitholestinae	2.91	4.07	1.26	11	5.5		0.463893	0.609594	0.100371	1.04139	0.740363		0.714988	0.43299	0.309582	11	5.5		-0.145701	-0.363522	-0.509224	1.04139	0.740363
	UALVP50515	Saurornitholestinae	3.49	5.19	1.46	8.2	5.2		0.542825	0.715167	0.164353	0.913814	0.716003		0.672447	0.418338	0.28131	8.2	5.2		-0.172342	-0.378473	-0.550815	0.913814	0.716003
	UALVP50516	Saurornitholestinae	2.4	2.88	0.9	8	7.8		0.380211	0.459392	-0.0457575	0.90309	0.892095		0.833333	0.375	0.3125	8	7.8		-0.0791812	-0.425969	-0.50515	0.90309	0.892095
	UALVP50517	Saurornitholestinae	2.52	2.88	1		6.6		0.401401	0.459392	0		0.819544		0.875	0.396825	0.347222		6.6		-0.0579919	-0.401401	-0.459392		0.819544
	UALVP50518	Saurornitholestinae	2.6	2.94	1.04	8.5	6.2		0.414973	0.468347	0.0170333	0.929419	0.792392		0.884354	0.4	0.353741	8.5	6.2		-0.053374	-0.39794	-0.451314	0.929419	0.792392
	UALVP50519	Saurornitholestinae	1.96	2.48	0.8	11.6	5.7		0.292256	0.394452	-0.09691	1.06446	0.755875		0.790323	0.408163	0.322581	11.6	5.7		-0.102196	-0.389166	-0.491362	1.06446	0.755875
	UALVP50520	Saurornitholestinae	3.57	5.48	1.38	8.8	5.5		0.552668	0.738781	0.139879	0.944483	0.740363		0.65146	0.386555	0.251825	8.8	5.5		-0.186112	-0.412789	-0.598901	0.944483	0.740363
	UALVP50521	Saurornitholestinae	3.07	4.23	1.24	7.9	5.4		0.487138	0.62634	0.0934217	0.897627	0.732394		0.725768	0.403909	0.293144	7.9	5.4		-0.139202	-0.393717	-0.532919	0.897627	0.732394
	UALVP50522	Saurornitholestinae	3.98	5.23	1.62	9	4.7		0.599883	0.718502	0.209515	0.954243	0.672098		0.760994	0.407035	0.309751	9	4.7		-0.118619	-0.390368	-0.508987	0.954243	0.672098
	UALVP50523	Saurornitholestinae	4.48	7.06	1.7	8.2	5.2		0.651278	0.848805	0.230449	0.913814	0.716003		0.634561	0.379464	0.240793	8.2	5.2		-0.197527	-0.420829	-0.618356	0.913814	0.716003
	UALVP50524	Saurornitholestinae	3.9	6.39	1.8	7.7	4.8		0.591065	0.805501	0.255273	0.886491	0.681241		0.610329	0.461538	0.28169	7.7	4.8		-0.214436	-0.335792	-0.550228	0.886491	0.681241
	UALVP50525	Saurornitholestinae	3.07	5.31	1.52		5.1		0.487138	0.725095	0.181844		0.70757		0.578154	0.495114	0.286252		5.1		-0.237956	-0.305295	-0.543251		0.70757
	UALVP50526	Saurornitholestinae	2.74	4.07	1.1	11	6.1		0.437751	0.609594	0.0413927	1.04139	0.78533		0.673219	0.40146	0.27027	11	6.1		-0.171844	-0.396358	-0.568202	1.04139	0.78533
	UALVP50527	Saurornitholestinae	2.32	3.82	0.94	10	6.7		0.365488	0.582063	-0.0268721	1	0.826075		0.60733	0.405172	0.246073	10	6.7		-0.216575	-0.39236	-0.608936	1	0.826075
	UALVP50528	Saurornitholestinae	3.49	5.98	1.74		5.6		0.542825	0.776701	0.240549		0.748188		0.583612	0.498567	0.29097		5.6		-0.233876	-0.302276	-0.536152		0.748188
	UALVP50529	Saurornitholestinae	4.19	6.81	1.82	7	4.5		0.622214	0.833147	0.260071	0.845098	0.653213		0.615272	0.434368	0.267254	7	4.5		-0.210933	-0.362143	-0.573076	0.845098	0.653213
	UALVP50530	Saurornitholestinae	3.9	6.14	1.62	8.1	5.3		0.591065	0.788168	0.209515	0.908485	0.724276		0.635179	0.415385	0.263844	8.1	5.3		-0.197104	-0.38155	-0.578653	0.908485	0.724276
	UALVP50531	Saurornitholestinae	4.15	8.38	1.8	6.8	5.1		0.618048	0.923244	0.255273	0.832509	0.70757		0.495227	0.433735	0.214797	6.8	5.1		-0.305196	-0.362776	-0.667972	0.832509	0.70757
	UALVP50532	Saurornitholestinae	4.57	6.31	1.76	6.7	4.5		0.659916	0.800029	0.245513	0.826075	0.653213		0.724247	0.38512	0.278922	6.7	4.5		-0.140113	-0.414404	-0.554517	0.826075	0.653213
	UALVP50533	Saurornitholestinae	3.98	6.72	1.66		4.9		0.599883	0.827369	0.220108		0.690196		0.592262	0.417085	0.247024		4.9		-0.227486	-0.379775	-0.607261		0.690196
	UALVP50534	Saurornitholestinae	3.98	6.72	1.66	7.6	5		0.599883	0.827369	0.220108	0.880814	0.69897		0.592262	0.417085	0.247024	7.6	5		-0.227486	-0.379775	-0.607261	0.880814	0.69897
	UALVP50535	Saurornitholestinae	4.07	6.14	1.7	6.5	5		0.609594	0.788168	0.230449	0.812913	0.69897		0.662866	0.41769	0.276873	6.5	5		-0.178574	-0.379145	-0.557719	0.812913	0.69897
	UALVP50536	Saurornitholestinae	3.65	5.56	1.52	7.7	5		0.562293	0.745075	0.181844	0.886491	0.69897		0.656475	0.416438	0.273381	7.7	5		-0.182782	-0.380449	-0.563231	0.886491	0.69897
	UALVP50537	Saurornitholestinae	2.49	2.66	1.36		5.8		0.396199	0.424882	0.133539		0.763428		0.93609	0.546185	0.511278		5.8		-0.0286823	-0.26266	-0.291343		0.763428
	UALVP50538	Saurornitholestinae	3.74	6.56	1.32		5.5		0.572872	0.816904	0.120574		0.740363		0.570122	0.352941	0.20122		5.5		-0.244032	-0.452298	-0.69633		0.740363
	UALVP50539	Saurornitholestinae	3.32	5.64	1.38		5.7		0.521138	0.751279	0.139879		0.755875		0.588652	0.415663	0.244681		5.7		-0.230141	-0.381259	-0.6114		0.755875
	UALVP50540	Saurornitholestinae	2.91	5.48	1.26		5.5		0.463893	0.738781	0.100371		0.740363		0.531022	0.43299	0.229927		5.5		-0.274888	-0.363522	-0.63841		0.740363
	UALVP50541	Saurornitholestinae	3.82	5.06	1.74	7.2	4.3		0.582063	0.704151	0.240549	0.857332	0.633468		0.754941	0.455497	0.343874	7.2	4.3		-0.122087	-0.341514	-0.463601	0.857332	0.633468
	UALVP50542	Saurornitholestinae	2.57	3.28	1.08	8.8	6.1		0.409933	0.515874	0.0334238	0.944483	0.78533		0.783537	0.420233	0.329268	8.8	6.1		-0.105941	-0.376509	-0.48245	0.944483	0.78533
	UALVP50543	Saurornitholestinae	2.16	3.24	0.98	9.7	5.4		0.334454	0.510545	-0.00877392	0.986772	0.732394		0.666667	0.453704	0.302469	9.7	5.4		-0.176091	-0.343228	-0.519319	0.986772	0.732394
	UALVP50544	Saurornitholestinae	2.82	3.32	1.3	8	5.5		0.450249	0.521138	0.113943	0.90309	0.740363		0.849398	0.460993	0.391566	8	5.5		-0.070889	-0.336306	-0.407195	0.90309	0.740363
	UALVP50545	Saurornitholestinae	2.41	3.61	0.98	9.3	6.1		0.382017	0.557507	-0.00877392	0.968483	0.78533		0.66759	0.406639	0.271468	9.3	6.1		-0.17549	-0.390791	-0.566281	0.968483	0.78533
	UALVP50546	Saurornitholestinae	1.91	3.65	1.02		8		0.281033	0.562293	0.00860017		0.90309		0.523288	0.534031	0.279452		8		-0.281259	-0.272433	-0.553693		0.90309
	UALVP50547	Saurornitholestinae	2.41	2.49	1.16	8.2	5.9		0.382017	0.396199	0.064458	0.913814	0.770852		0.967871	0.481328	0.465863	8.2	5.9		-0.0141823	-0.317559	-0.331741	0.913814	0.770852
	UALVP50548	Saurornitholestinae	2.45	2.66	1.16		7.5		0.389166	0.424882	0.064458		0.875061		0.921053	0.473469	0.43609		7.5		-0.0357156	-0.324708	-0.360424		0.875061
	UALVP50549	Saurornitholestinae	4.07	5.31	1.6		4.7		0.609594	0.725095	0.20412		0.672098		0.766478	0.39312	0.301318		4.7		-0.1155	-0.405474	-0.520975		0.672098
	UALVP50550	Saurornitholestinae	3.98	6.56	1.82	7.25	4.75		0.599883	0.816904	0.260071	0.860338	0.676694		0.606707	0.457286	0.277439	7.25	4.75		-0.217021	-0.339812	-0.556832	0.860338	0.676694
	UALVP50551	Saurornitholestinae	3.15	4.07	1.16	9	5.5		0.498311	0.609594	0.064458	0.954243	0.740363		0.773956	0.368254	0.285012	9	5.5		-0.111284	-0.433853	-0.545136	0.954243	0.740363
	UALVP50552	Saurornitholestinae	2.32	3.24	1.04	9.5	6.15		0.365488	0.510545	0.0170333	0.977724	0.788875		0.716049	0.448276	0.320988	9.5	6.15		-0.145057	-0.348455	-0.493512	0.977724	0.788875
	UALVP50553	Saurornitholestinae	2.57	3.82	1.06	9.2	6.75		0.409933	0.582063	0.0253059	0.963788	0.829304		0.672775	0.412451	0.277487	9.2	6.75		-0.17213	-0.384627	-0.556757	0.963788	0.829304
	UALVP50554	Saurornitholestinae	3.15	4.15	1.4	8.75	5.75		0.498311	0.618048	0.146128	0.942008	0.759668		0.759036	0.444444	0.337349	8.75	5.75		-0.119738	-0.352183	-0.47192	0.942008	0.759668
	UALVP50555	Saurornitholestinae	2.49	4.15	1.06	9	6		0.396199	0.618048	0.0253059	0.954243	0.778151		0.6	0.425703	0.255422	9	6		-0.221849	-0.370893	-0.592742	0.954243	0.778151
	UALVP50556	Saurornitholestinae	4.9	7.3	1.64	9	5.5		0.690196	0.863323	0.214844	0.954243	0.740363		0.671233	0.334694	0.224658	9	5.5		-0.173127	-0.475352	-0.648479	0.954243	0.740363
	UALVP50557	Saurornitholestinae	2.74	3.74	1.06	11.5	6.2		0.437751	0.572872	0.0253059	1.0607	0.792392		0.73262	0.386861	0.283422	11.5	6.2		-0.135121	-0.412445	-0.547566	1.0607	0.792392
	UALVP50558	Saurornitholestinae	3.57	5.81	1.46		5.5		0.552668	0.764176	0.164353		0.740363		0.614458	0.408964	0.251291		5.5		-0.211508	-0.388315	-0.599823		0.740363
	UALVP50559	Saurornitholestinae	3.9	6.23	1.76	10	4.76		0.591065	0.794488	0.245513	1	0.677607		0.626003	0.451282	0.282504	10	4.76		-0.203423	-0.345552	-0.548975	1	0.677607
	UALVP50560	Saurornitholestinae	3.65	6.23	1.52	8.5	5.5		0.562293	0.794488	0.181844	0.929419	0.740363		0.585875	0.416438	0.243981	8.5	5.5		-0.232195	-0.380449	-0.612644	0.929419	0.740363
	UALVP50561	Saurornitholestinae	3.57	5.23	1.66		5.3		0.552668	0.718502	0.220108		0.724276		0.6826	0.464986	0.3174		5.3		-0.165833	-0.33256	-0.498394		0.724276
	UALVP50562	Saurornitholestinae	3.65	4.57	1.64	9.5	5.1		0.562293	0.659916	0.214844	0.977724	0.70757		0.798687	0.449315	0.358862	9.5	5.1		-0.0976233	-0.347449	-0.445072	0.977724	0.70757
	UALVP50563	Saurornitholestinae	3.07	5.48	1.52		5.6		0.487138	0.738781	0.181844		0.748188		0.560219	0.495114	0.277372		5.6		-0.251642	-0.305295	-0.556937		0.748188
	UALVP50564	Saurornitholestinae	3.57	4.81	1.38	7.5	4.3		0.552668	0.682145	0.139879	0.875061	0.633468		0.742204	0.386555	0.286902	7.5	4.3		-0.129477	-0.412789	-0.542266	0.875061	0.633468
	UALVP50565	Saurornitholestinae	4.15	5.64	1.74	8	5		0.618048	0.751279	0.240549	0.90309	0.69897		0.735816	0.419277	0.308511	8	5		-0.133231	-0.377499	-0.51073	0.90309	0.69897
	UALVP50566	Saurornitholestinae	3.4	5.48	1.64		5.2		0.531479	0.738781	0.214844		0.716003		0.620438	0.482353	0.29927		5.2		-0.207302	-0.316635	-0.523937		0.716003
	UALVP50567	Saurornitholestinae	3.98	5.48	1.68	7.7	5.3		0.599883	0.738781	0.225309	0.886491	0.724276		0.726277	0.422111	0.306569	7.7	5.3		-0.138897	-0.374574	-0.513471	0.886491	0.724276
	UALVP50568	Saurornitholestinae	3.98	6.89	1.88	10	5.6		0.599883	0.838219	0.274158	1	0.748188		0.577649	0.472362	0.272859	10	5.6		-0.238336	-0.325725	-0.564061	1	0.748188
	UALVP50569	Saurornitholestinae	3.57	6.47	1.52		4.8		0.552668	0.810904	0.181844		0.681241		0.551777	0.42577	0.23493		4.8		-0.258236	-0.370825	-0.629061		0.681241
	UALVP50570	Saurornitholestinae	3.07	3.4	1.36	9	5		0.487138	0.531479	0.133539	0.954243	0.69897		0.902941	0.442997	0.4	9	5		-0.0443405	-0.353599	-0.39794	0.954243	0.69897
	UALVP50571	Saurornitholestinae	3.3	5.2	1.2	11	5.5		0.518514	0.716003	0.0791812	1.04139	0.740363		0.634615	0.363636	0.230769	11	5.5		-0.197489	-0.439333	-0.636822	1.04139	0.740363
	UALVP50572	Saurornitholestinae	2.8	4.7	1.1	8.5	6		0.447158	0.672098	0.0413927	0.929419	0.778151		0.595745	0.392857	0.234043	8.5	6		-0.22494	-0.405765	-0.630705	0.929419	0.778151
	UALVP50573	Saurornitholestinae	3.7	4.5	1.5	7.5	5		0.568202	0.653213	0.176091	0.875061	0.69897		0.822222	0.405405	0.333333	7.5	5		-0.0850108	-0.39211	-0.477121	0.875061	0.69897
	UALVP50574	Saurornitholestinae	3.5	4.1	1.6	8	5		0.544068	0.612784	0.20412	0.90309	0.69897		0.853659	0.457143	0.390244	8	5		-0.0687158	-0.339948	-0.408664	0.90309	0.69897
	UALVP50575	Saurornitholestinae	3.3	4.3	1.4	6.5	4.5		0.518514	0.633468	0.146128	0.812913	0.653213		0.767442	0.424242	0.325581	6.5	4.5		-0.114955	-0.372386	-0.48734	0.812913	0.653213
	UALVP50576	Saurornitholestinae	2	2.1	1.1		7		0.30103	0.322219	0.0413927		0.845098		0.952381	0.55	0.52381		7		-0.0211893	-0.259637	-0.280827		0.845098
	UALVP50577	Saurornitholestinae	2.2	2.84	1.02	8	7		0.342423	0.453318	0.00860017	0.90309	0.845098		0.774648	0.463636	0.359155	8	7		-0.110896	-0.333823	-0.444718	0.90309	0.845098
	UALVP50578	Saurornitholestinae	3.7	6.8	1.5	9	6		0.568202	0.832509	0.176091	0.954243	0.778151		0.544118	0.405405	0.220588	9	6		-0.264307	-0.39211	-0.656418	0.954243	0.778151
	UALVP50579	Saurornitholestinae	2.1	3.4	1.1	10	7		0.322219	0.531479	0.0413927	1	0.845098		0.617647	0.52381	0.323529	10	7		-0.20926	-0.280827	-0.490086	1	0.845098
	UALVP50580	Saurornitholestinae	2.64	3.48	1		7.5		0.421604	0.541579	0		0.875061		0.758621	0.378788	0.287356		7.5		-0.119975	-0.421604	-0.541579		0.875061
	UALVP50581	Saurornitholestinae	3.74	5.94	1.42	9.5	6		0.572872	0.773786	0.152288	0.977724	0.778151		0.62963	0.379679	0.239057	9.5	6		-0.200915	-0.420583	-0.621498	0.977724	0.778151
	UALVP50582	Saurornitholestinae	3.07	4.73	1.08		5.6		0.487138	0.674861	0.0334238		0.748188		0.649049	0.351792	0.22833		5.6		-0.187723	-0.453715	-0.641437		0.748188
	UALVP50583	Saurornitholestinae	2.57	3.15	1.16	15	6		0.409933	0.498311	0.064458	1.17609	0.778151		0.815873	0.451362	0.368254	15	6		-0.0883774	-0.345475	-0.433853	1.17609	0.778151
	UALVP50584	Saurornitholestinae	3.82	6.14	1.48	6.2	4.9		0.582063	0.788168	0.170262	0.792392	0.690196		0.62215	0.387435	0.241042	6.2	4.9		-0.206105	-0.411802	-0.617907	0.792392	0.690196
	UALVP50585	Saurornitholestinae	3.15	5.73	1.56		5.5		0.498311	0.758155	0.193125		0.740363		0.549738	0.495238	0.272251		5.5		-0.259844	-0.305186	-0.56503		0.740363
	UALVP50586	Saurornitholestinae	1.64	1.88	0.72	10	7		0.214844	0.274158	-0.142668	1	0.845098		0.87234	0.439024	0.382979	10	7		-0.059314	-0.357511	-0.416825	1	0.845098
	UALVP50587	Saurornitholestinae	2.16	3.82	1.44		6.1		0.334454	0.582063	0.158362		0.78533		0.565445	0.666667	0.376963		6.1		-0.24761	-0.176091	-0.423701		0.78533
	UALVP50588	Saurornitholestinae	2.44	3.28	1.12	7.7	6.1		0.38739	0.515874	0.049218	0.886491	0.78533		0.743902	0.459016	0.341463	7.7	6.1		-0.128484	-0.338172	-0.466656	0.886491	0.78533
	UALVP50589	Saurornitholestinae	4.4	6.39	2.04	5.2	4.5		0.643453	0.805501	0.30963	0.716003	0.653213		0.688576	0.463636	0.319249	5.2	4.5		-0.162048	-0.333823	-0.495871	0.716003	0.653213
	UALVP50590	Saurornitholestinae	4.65	6.97	1.94	6	4.3		0.667453	0.843233	0.287802	0.778151	0.633468		0.667145	0.417204	0.278336	6	4.3		-0.17578	-0.379651	-0.555431	0.778151	0.633468
	UALVP50591	Saurornitholestinae	3.74	4.69	1.56	7	5		0.572872	0.671173	0.193125	0.845098	0.69897		0.797441	0.417112	0.332623	7	5		-0.0983012	-0.379747	-0.478048	0.845098	0.69897
	UALVP50592	Saurornitholestinae	3.49	6.47	1.6		5.2		0.542825	0.810904	0.20412		0.716003		0.539413	0.458453	0.247295		5.2		-0.268079	-0.338705	-0.606784		0.716003
	UALVP50593	Saurornitholestinae	3.4	6.31	1.72	7.8	5		0.531479	0.800029	0.235528	0.892095	0.69897		0.538827	0.505882	0.272583	7.8	5		-0.26855	-0.29595	-0.564501	0.892095	0.69897
	UALVP50594	Saurornitholestinae	3.4	4.48	1.36	6.2	4.8		0.531479	0.651278	0.133539	0.792392	0.681241		0.758929	0.4	0.303571	6.2	4.8		-0.119799	-0.39794	-0.517739	0.792392	0.681241
	UALVP50595	Saurornitholestinae	2.32	2.74	1.04	8.7	4.6		0.365488	0.437751	0.0170333	0.939519	0.662758		0.846715	0.448276	0.379562	8.7	4.6		-0.0722626	-0.348455	-0.420717	0.939519	0.662758
	UALVP50596	Saurornitholestinae	3.15	3.32	1.36	5.5	4.7		0.498311	0.521138	0.133539	0.740363	0.672098		0.948795	0.431746	0.409639	5.5	4.7		-0.0228275	-0.364772	-0.387599	0.740363	0.672098
	UALVP50597	Saurornitholestinae	2.32	2.66	1.18	10.8	4.7		0.365488	0.424882	0.071882	1.03342	0.672098		0.87218	0.508621	0.443609	10.8	4.7		-0.0593937	-0.293606	-0.353	1.03342	0.672098
	UALVP50598	Saurornitholestinae	4.07	5.98	1.54	8	5.6		0.609594	0.776701	0.187521	0.90309	0.748188		0.680602	0.378378	0.257525	8	5.6		-0.167107	-0.422074	-0.58918	0.90309	0.748188
	UALVP50599	Saurornitholestinae	3.2	4.32	1.3	7.7	5.6		0.50515	0.635484	0.113943	0.886491	0.748188		0.740741	0.40625	0.300926	7.7	5.6		-0.130334	-0.391207	-0.52154	0.886491	0.748188
	UALVP50600	Saurornitholestinae	2.57	2.99	1.12	11.5	6		0.409933	0.475671	0.049218	1.0607	0.778151		0.859532	0.435798	0.374582	11.5	6		-0.0657381	-0.360715	-0.426453	1.0607	0.778151
	UALVP50601	Saurornitholestinae	2.32	3.07	1.02	11	6		0.365488	0.487138	0.00860017	1.04139	0.778151		0.7557	0.439655	0.332248	11	6		-0.12165	-0.356888	-0.478538	1.04139	0.778151
	UALVP50602	Saurornitholestinae	2.57	2.82	1.02	10	6		0.409933	0.450249	0.00860017	1	0.778151		0.911348	0.396887	0.361702	10	6		-0.040316	-0.401333	-0.441649	1	0.778151
	UALVP50603	Saurornitholestinae	1.91	2.57	0.9	12.4	6		0.281033	0.409933	-0.0457575	1.09342	0.778151		0.743191	0.471204	0.350195	12.4	6		-0.1289	-0.326791	-0.455691	1.09342	0.778151
	UALVP50604	Saurornitholestinae	4.48	5.77	1.8	7.4	5.1		0.651278	0.761176	0.255273	0.869232	0.70757		0.77643	0.401786	0.311958	7.4	5.1		-0.109898	-0.396006	-0.505903	0.869232	0.70757
	UALVP50605	Saurornitholestinae	2.57	3.69	1.28	8	6		0.409933	0.567026	0.10721	0.90309	0.778151		0.696477	0.498054	0.346883	8	6		-0.157093	-0.302723	-0.459816	0.90309	0.778151
	UALVP50606	Saurornitholestinae	3.74	4.81	1.36		6		0.572872	0.682145	0.133539		0.778151		0.777547	0.363636	0.282744		6		-0.109273	-0.439333	-0.548606		0.778151
	UALVP50607	Saurornitholestinae	2.99	3.9	1.26	9	5.1		0.475671	0.591065	0.100371	0.954243	0.70757		0.766667	0.421405	0.323077	9	5.1		-0.115393	-0.375301	-0.490694	0.954243	0.70757
	UALVP50608	Saurornitholestinae	2.49	3.49	1.02	8.8	6		0.396199	0.542825	0.00860017	0.944483	0.778151		0.713467	0.409639	0.292264	8.8	6		-0.146626	-0.387599	-0.534225	0.944483	0.778151
	UALVP50609	Saurornitholestinae	1.74	3.32	0.92		7.1		0.240549	0.521138	-0.0362122		0.851258		0.524096	0.528736	0.277108		7.1		-0.280589	-0.276761	-0.55735		0.851258
	UALVP50610	Saurornitholestinae	3.9	4.98	1.64	7.5	4.6		0.591065	0.697229	0.214844	0.875061	0.662758		0.783133	0.420513	0.329317	7.5	4.6		-0.106165	-0.376221	-0.482385	0.875061	0.662758
	UALVP50611	Saurornitholestinae	4.07	8.13	1.72	6.2	4.8		0.609594	0.910091	0.235528	0.792392	0.681241		0.500615	0.422604	0.211562	6.2	4.8		-0.300496	-0.374066	-0.674562	0.792392	0.681241
	UALVP50612	Saurornitholestinae	3.4	4.57	1.58	8.3	4.9		0.531479	0.659916	0.198657	0.919078	0.690196		0.743982	0.464706	0.345733	8.3	4.9		-0.128437	-0.332822	-0.461259	0.919078	0.690196
	UALVP50613	Saurornitholestinae	3.15	3.49	1.4		5		0.498311	0.542825	0.146128		0.69897		0.902579	0.444444	0.401146		5		-0.0445149	-0.352183	-0.396697		0.69897
	UALVP50614	Saurornitholestinae	3.65	5.23	1.6	7.8	5.2		0.562293	0.718502	0.20412	0.892095	0.716003		0.697897	0.438356	0.305927	7.8	5.2		-0.156209	-0.358173	-0.514382	0.892095	0.716003
	UALVP50615	Saurornitholestinae	4.48	5.89	1.82	8	4.9		0.651278	0.770115	0.260071	0.90309	0.690196		0.760611	0.40625	0.308998	8	4.9		-0.118837	-0.391207	-0.510044	0.90309	0.690196
	CMNFV8725	Saurornitholestinae	5.2	7.1	2.3	5.6	4.6		0.716003	0.851258	0.361728	0.748188	0.662758		0.732394	0.442308	0.323944	5.6	4.6		-0.135255	-0.354276	-0.489531	0.748188	0.662758
	UALVP48052	Saurornitholestinae	2.66	5.06	1.62	9	6		0.424882	0.704151	0.209515	0.954243	0.778151		0.525692	0.609023	0.320158	9	6		-0.279269	-0.215367	-0.494636	0.954243	0.778151
	UALVP48081	Saurornitholestinae	2.99	5.23	1.5	7	5.25		0.475671	0.718502	0.176091	0.845098	0.720159		0.571702	0.501672	0.286807	7	5.25		-0.242831	-0.29958	-0.54241	0.845098	0.720159
	UALVP50626	Saurornitholestinae	3.15	5.98	1.56	7	5.2		0.498311	0.776701	0.193125	0.845098	0.716003		0.526756	0.495238	0.26087	7	5.2		-0.278391	-0.305186	-0.583577	0.845098	0.716003
	UALVP50627	Saurornitholestinae	2.41	4.07	1.48		5		0.382017	0.609594	0.170262		0.69897		0.592138	0.614108	0.363636		5		-0.227577	-0.211755	-0.439333		0.69897
	UALVP50628	Saurornitholestinae	3.07	4.9	1.62	6.66	5.2		0.487138	0.690196	0.209515	0.823474	0.716003		0.626531	0.527687	0.330612	6.66	5.2		-0.203058	-0.277623	-0.480681	0.823474	0.716003
	UALVP50629	Saurornitholestinae	3.07	5.56	1.78		5.1		0.487138	0.745075	0.25042		0.70757		0.552158	0.579805	0.320144		5.1		-0.257936	-0.236718	-0.494655		0.70757
Oldman Formation (77-76 Ma)	TMP 1995.177.0048c	Saurornitholestinae	2.1	3.4	0.9		7		0.322219	0.531479	-0.0457575		0.845098		0.617647	0.428571	0.264706		7		-0.20926	-0.367977	-0.577236		0.845098
	TMP 1995.180.0004	Saurornitholestinae	2.1	3.5	0.7		5		0.322219	0.544068	-0.154902		0.69897		0.6	0.333333	0.2		5		-0.221849	-0.477121	-0.69897		0.69897
	TMP 1995.092.0027	Saurornitholestinae	2.8	6.5	1.4		4.5		0.447158	0.812913	0.146128		0.653213		0.430769	0.5	0.215385		4.5		-0.365755	-0.30103	-0.666785		0.653213
	TMP 1987.154.0063	Saurornitholestinae	3.4	8.1	1.9		4.25		0.531479	0.908485	0.278754		0.628389		0.419753	0.558824	0.234568		4.25		-0.377006	-0.252725	-0.629731		0.628389
	TMP 1987.154.0064	Saurornitholestinae	4.2	8.5	2		4.5		0.623249	0.929419	0.30103		0.653213		0.494118	0.47619	0.235294		4.5		-0.30617	-0.322219	-0.628389		0.653213
	TMP 1987.079.0090	Saurornitholestinae	4.4	8.5	1.9		4		0.643453	0.929419	0.278754		0.60206		0.517647	0.431818	0.223529		4		-0.285966	-0.364699	-0.650665		0.60206
	TMP 1995.177.0048a	Saurornitholestinae	2.9	6	1.5		4		0.462398	0.778151	0.176091		0.60206		0.483333	0.517241	0.25		4		-0.315753	-0.286307	-0.60206		0.60206
	TMP 1995.177.0048b	Saurornitholestinae	1.9	4.7	1		5.5		0.278754	0.672098	0		0.740363		0.404255	0.526316	0.212766		5.5		-0.393344	-0.278754	-0.672098		0.740363
	TMP 1995.092.0016	Saurornitholestinae	5	12.5	2.2		4		0.69897	1.09691	0.342423		0.60206		0.4	0.44	0.176		4		-0.39794	-0.356547	-0.754487		0.60206
	TMP 1987.153.0055	Saurornitholestinae	6	12	2.9		4		0.778151	1.07918	0.462398		0.60206		0.5	0.483333	0.241667		4		-0.30103	-0.315753	-0.616783		0.60206
	TMP 1987.077.0120	Saurornitholestinae	5.3	11.3	3.2		3.75		0.724276	1.05308	0.50515		0.574031		0.469027	0.603774	0.283186		3.75		-0.328803	-0.219126	-0.547928		0.574031
	TMP 1995.092.0054	Saurornitholestinae	6.9	13	3.1		4		0.838849	1.11394	0.491362		0.60206		0.530769	0.449275	0.238462		4		-0.275094	-0.347487	-0.622582		0.60206
	TMP 1995.092.0028	Saurornitholestinae	2	5	1.1		5		0.30103	0.69897	0.0413927		0.69897		0.4	0.55	0.22		5		-0.39794	-0.259637	-0.657577		0.69897
	TMP 1987.062.0087	Saurornitholestinae	4.4	10.3	2.3		4		0.643453	1.01284	0.361728		0.60206		0.427184	0.522727	0.223301		4		-0.369385	-0.281725	-0.651109		0.60206
	TMP 1988.121.0039	Saurornitholestinae	5.1	9	2.3	6	4		0.70757	0.954243	0.361728	0.778151	0.60206		0.566667	0.45098	0.255556	6	4		-0.246672	-0.345842	-0.592515	0.778151	0.60206
	TMP 2003.012.0083	Saurornitholestinae	4.96	7.89	2.48	6.2	5.26		0.695482	0.897077	0.394452	0.792392	0.720986		0.628644	0.5	0.314322	6.2	5.26		-0.201595	-0.30103	-0.502625	0.792392	0.720986
	TMP 2000.057.0080	Saurornitholestinae	3.8	7.91	2.25		3.88		0.579784	0.898176	0.352183		0.588832		0.480405	0.592105	0.28445		3.88		-0.318393	-0.227601	-0.545994		0.588832
	TMP 2002.079.0004	Saurornitholestinae	5.08	9	2.14	5.98	3.9		0.705864	0.954243	0.330414	0.776701	0.591065		0.564444	0.42126	0.237778	5.98	3.9		-0.248379	-0.37545	-0.623829	0.776701	0.591065
	TMP 2002.079.0003	Saurornitholestinae	5.28	9.08	2.13	6.14	5.06		0.722634	0.958086	0.32838	0.788168	0.704151		0.581498	0.403409	0.234581	6.14	5.06		-0.235452	-0.394254	-0.629706	0.788168	0.704151
Dinosaur Park Formation (76-75 Ma)	TMP 1974.010.0001	Saurornitholestinae	4.2	8.5	2.3	6.5	4		0.623249	0.929419	0.361728	0.812913	0.60206		0.494118	0.547619	0.270588	6.5	4		-0.30617	-0.261521	-0.567691	0.812913	0.60206
	TMP 1987.158.0078	Saurornitholestinae	2.7	4.2	1.1		6.5		0.431364	0.623249	0.0413927		0.812913		0.642857	0.407407	0.261905		6.5		-0.191886	-0.389971	-0.581857		0.812913
	TMP 1987.019.0068	Saurornitholestinae	2	4.6	1		6		0.30103	0.662758	0		0.778151		0.434783	0.5	0.217391		6		-0.361728	-0.30103	-0.662758		0.778151
	TMP 1987.031.0054	Saurornitholestinae	2.4	4.8	1.1		5.5		0.380211	0.681241	0.0413927		0.740363		0.5	0.458333	0.229167		5.5		-0.30103	-0.338819	-0.639849		0.740363
	TMP 1987.004.0047	Saurornitholestinae	2.2	4.1	0.7		7		0.342423	0.612784	-0.154902		0.845098		0.536585	0.318182	0.170732		7		-0.270361	-0.497325	-0.767686		0.845098
	TMP 1987.048.0077	Saurornitholestinae	4.6	6.7	1.7		5		0.662758	0.826075	0.230449		0.69897		0.686567	0.369565	0.253731		5		-0.163317	-0.432309	-0.595626		0.69897
	TMP 1995.127.0025c	Saurornitholestinae	3.7	6.7	1.8		4.25		0.568202	0.826075	0.255273		0.628389		0.552239	0.486486	0.268657		4.25		-0.257873	-0.312929	-0.570802		0.628389
	TMP 1995.147.0026	Saurornitholestinae	1.9	2.8	0.7		6.5		0.278754	0.447158	-0.154902		0.812913		0.678571	0.368421	0.25		6.5		-0.168404	-0.433656	-0.60206		0.812913
	TMP 1995.151.0010	Saurornitholestinae	2.4	3.9	0.9		6.5		0.380211	0.591065	-0.0457575		0.812913		0.615385	0.375	0.230769		6.5		-0.210853	-0.425969	-0.636822		0.812913
	TMP 1995.181.0011	Saurornitholestinae	1.9	5	1		5		0.278754	0.69897	0		0.69897		0.38	0.526316	0.2		5		-0.420216	-0.278754	-0.69897		0.69897
	TMP 1996.012.0366	Saurornitholestinae	4.2	6.3	1.5		4.5		0.623249	0.799341	0.176091		0.653213		0.666667	0.357143	0.238095		4.5		-0.176091	-0.447158	-0.623249		0.653213
	TMP 1987.158.0080	Saurornitholestinae	3.9	9	1.9		4.25		0.591065	0.954243	0.278754		0.628389		0.433333	0.487179	0.211111		4.25		-0.363178	-0.312311	-0.675489		0.628389
	TMP 1987.158.0081	Saurornitholestinae	4.3	11.2	2		5		0.633468	1.04922	0.30103		0.69897		0.383929	0.465116	0.178571		5		-0.41575	-0.332438	-0.748188		0.69897
	TMP 1987.033.0055	Saurornitholestinae	4	9.9	2.1		4		0.60206	0.995635	0.322219		0.60206		0.40404	0.525	0.212121		4		-0.393575	-0.279841	-0.673416		0.60206
	TMP 1987.036.0392	Saurornitholestinae	5.5	13	2.2		4		0.740363	1.11394	0.342423		0.60206		0.423077	0.4	0.169231		4		-0.373581	-0.39794	-0.771521		0.60206
	TMP 1987.051.0023	Saurornitholestinae	3.8	8.2	1.4		5		0.579784	0.913814	0.146128		0.69897		0.463415	0.368421	0.170732		5		-0.33403	-0.433656	-0.767686		0.69897
	TMP 1987.072.0023	Saurornitholestinae	4.9	9.6	2.2		4		0.690196	0.982271	0.342423		0.60206		0.510417	0.44898	0.229167		4		-0.292075	-0.347773	-0.639849		0.60206
	TMP 1987.072.0026	Saurornitholestinae	5	13	2.3		4		0.69897	1.11394	0.361728		0.60206		0.384615	0.46	0.176923		4		-0.414973	-0.337242	-0.752216		0.60206
	TMP 1987.072.0004	Saurornitholestinae	5.4	13	2.5		4		0.732394	1.11394	0.39794		0.60206		0.415385	0.462963	0.192308		4		-0.38155	-0.334454	-0.716003		0.60206
	TMP 1995.012.0109	Saurornitholestinae	5.9	13	2.8		3.75		0.770852	1.11394	0.447158		0.574031		0.453846	0.474576	0.215385		3.75		-0.343091	-0.323694	-0.666785		0.574031
	TMP 1995.126.0029	Saurornitholestinae	5	12	2.1		5		0.69897	1.07918	0.322219		0.69897		0.416667	0.42	0.175		5		-0.380211	-0.376751	-0.756962		0.69897
	TMP 1995.127.0025a	Saurornitholestinae	5.3	11.8	2.3		4.25		0.724276	1.07188	0.361728		0.628389		0.449153	0.433962	0.194915		4.25		-0.347606	-0.362548	-0.710154		0.628389
	TMP 1995.127.0025b	Saurornitholestinae	4.5	7.8	1.8		4.75		0.653213	0.892095	0.255273		0.676694		0.576923	0.4	0.230769		4.75		-0.238882	-0.39794	-0.636822		0.676694
	TMP 1995.127.0025d	Saurornitholestinae	4.2	7.5	1.7		4		0.623249	0.875061	0.230449		0.60206		0.56	0.404762	0.226667		4		-0.251812	-0.3928	-0.644612		0.60206
	TMP 1995.129.0002	Saurornitholestinae	4.9	9.6	2.2		4		0.690196	0.982271	0.342423		0.60206		0.510417	0.44898	0.229167		4		-0.292075	-0.347773	-0.639849		0.60206
	TMP 1995.131.0012	Saurornitholestinae	5.1	9.5	2.1		4		0.70757	0.977724	0.322219		0.60206		0.536842	0.411765	0.221053		4		-0.270153	-0.385351	-0.655504		0.60206
	TMP 1995.137.0002a	Saurornitholestinae	5	9.2	2.3		4		0.69897	0.963788	0.361728		0.60206		0.543478	0.46	0.25		4		-0.264818	-0.337242	-0.60206		0.60206
	TMP 1995.137.0002b	Saurornitholestinae	4.9	10.5	2.1		4		0.690196	1.02119	0.322219		0.60206		0.466667	0.428571	0.2		4		-0.330993	-0.367977	-0.69897		0.60206
	TMP 1995.179.0003	Saurornitholestinae	4.7	10.4	2.2		4.25		0.672098	1.01703	0.342423		0.628389		0.451923	0.468085	0.211538		4.25		-0.344935	-0.329675	-0.674611		0.628389
	TMP 1995.019.0004	Saurornitholestinae	4.2	8	1.5		4.5		0.623249	0.90309	0.176091		0.653213		0.525	0.357143	0.1875		4.5		-0.279841	-0.447158	-0.726999		0.653213
	TMP 1995.002.0018	Saurornitholestinae	4.2	10.5	2.5		3.75		0.623249	1.02119	0.39794		0.574031		0.4	0.595238	0.238095		3.75		-0.39794	-0.225309	-0.623249		0.574031
	TMP 1995.406.0005	Saurornitholestinae	4.7	10.3	2		5		0.672098	1.01284	0.30103		0.69897		0.456311	0.425532	0.194175		5		-0.340739	-0.371068	-0.711807		0.69897
	TMP 1996.012.0361	Saurornitholestinae	5.9	13	2.7		4		0.770852	1.11394	0.431364		0.60206		0.453846	0.457627	0.207692		4		-0.343091	-0.339488	-0.68258		0.60206
	TMP 1996.012.0363	Saurornitholestinae	4.8	9.2	2		4		0.681241	0.963788	0.30103		0.60206		0.521739	0.416667	0.217391		4		-0.282547	-0.380211	-0.662758		0.60206
	TMP 1996.012.0038	Saurornitholestinae	5.1	11.7	2.1		5		0.70757	1.06819	0.322219		0.69897		0.435897	0.411765	0.179487		5		-0.360616	-0.385351	-0.745967		0.69897
	TMP 1987.036.0011	Saurornitholestinae	4.5	9.5	2.4		4		0.653213	0.977724	0.380211		0.60206		0.473684	0.533333	0.252632		4		-0.324511	-0.273001	-0.597512		0.60206
	TMP 1987.043.0005	Saurornitholestinae	5.7	11.2	2.1		4.5		0.755875	1.04922	0.322219		0.653213		0.508929	0.368421	0.1875		4.5		-0.293343	-0.433656	-0.726999		0.653213
	TMP 1987.046.0053	Saurornitholestinae	4.8	9.4	2.2		4		0.681241	0.973128	0.342423		0.60206		0.510638	0.458333	0.234043		4		-0.291887	-0.338819	-0.630705		0.60206
	TMP 1996.012.0102	Saurornitholestinae	5.5	11.2	3.2		5		0.740363	1.04922	0.50515		0.69897		0.491071	0.581818	0.285714		5		-0.308855	-0.235213	-0.544068		0.69897
	TMP 1996.012.0104	Saurornitholestinae	5.6	10.8	2.6		4		0.748188	1.03342	0.414973		0.60206		0.518519	0.464286	0.240741		4		-0.285236	-0.333215	-0.61845		0.60206
	TMP 1996.012.0112	Saurornitholestinae	7.9	16	2.8		3.75		0.897627	1.20412	0.447158		0.574031		0.49375	0.35443	0.175		3.75		-0.306493	-0.450469	-0.756962		0.574031
	TMP 1996.012.0115	Saurornitholestinae	5.5	14	2.7		4.25		0.740363	1.14613	0.431364		0.628389		0.392857	0.490909	0.192857		4.25		-0.405765	-0.308999	-0.714764		0.628389
	TMP 1996.012.0118	Saurornitholestinae	5.1	9	2.2		5.5		0.70757	0.954243	0.342423		0.740363		0.566667	0.431373	0.244444		5.5		-0.246672	-0.365147	-0.61182		0.740363
	TMP 1996.012.0034	Saurornitholestinae	6.4	13	2.6		3.75		0.80618	1.11394	0.414973		0.574031		0.492308	0.40625	0.2		3.75		-0.307763	-0.391207	-0.69897		0.574031
	TMP 1996.012.0360	Saurornitholestinae	5	9	1.9		4.25		0.69897	0.954243	0.278754		0.628389		0.555556	0.38	0.211111		4.25		-0.255273	-0.420216	-0.675489		0.628389
	TMP 1996.012.0364	Saurornitholestinae	5.3	9	2.1		4		0.724276	0.954243	0.322219		0.60206		0.588889	0.396226	0.233333		4		-0.229967	-0.402057	-0.632023		0.60206
	TMP 1995.182.0021	Saurornitholestinae	3.5	7.6	1.7		4		0.544068	0.880814	0.230449		0.60206		0.460526	0.485714	0.223684		4		-0.336746	-0.313619	-0.650365		0.60206
	TMP 1995.184.0023	Saurornitholestinae	3.7	8.3	1.9		4		0.568202	0.919078	0.278754		0.60206		0.445783	0.513514	0.228916		4		-0.350876	-0.289448	-0.640324		0.60206
	TMP 1995.021.0005	Saurornitholestinae	4.7	9.2	2.4		3.75		0.672098	0.963788	0.380211		0.574031		0.51087	0.510638	0.26087		3.75		-0.29169	-0.291887	-0.583577		0.574031
	TMP 1987.112.0010	Saurornitholestinae	3.8	8.7	1.6		6		0.579784	0.939519	0.20412		0.778151		0.436782	0.421053	0.183908		6		-0.359736	-0.375664	-0.735399		0.778151
	TMP 1987.112.0021	Saurornitholestinae	5.6	6.3	1.4		4.75		0.748188	0.799341	0.146128		0.676694		0.888889	0.25	0.222222		4.75		-0.0511525	-0.60206	-0.653213		0.676694
	TMP 1987.112.0009	Saurornitholestinae	4.2	8.1	2		4.25		0.623249	0.908485	0.30103		0.628389		0.518519	0.47619	0.246914		4.25		-0.285236	-0.322219	-0.607455		0.628389
	TMP 1987.112.0028	Saurornitholestinae	5.5	11.5	2.2		4.25		0.740363	1.0607	0.342423		0.628389		0.478261	0.4	0.191304		4.25		-0.320335	-0.39794	-0.718275		0.628389
	TMP 1987.050.0100	Saurornitholestinae	5.2	8.2	2.2		4.25		0.716003	0.913814	0.342423		0.628389		0.634146	0.423077	0.268293		4.25		-0.197811	-0.373581	-0.571391		0.628389
	TMP 1987.036.0184	Saurornitholestinae	3.5	7.5	1.9		4.25		0.544068	0.875061	0.278754		0.628389		0.466667	0.542857	0.253333		4.25		-0.330993	-0.265314	-0.596308		0.628389
	TMP 1987.036.0418	Saurornitholestinae	4.1	9.5	2.6		4.5		0.612784	0.977724	0.414973		0.653213		0.431579	0.634146	0.273684		4.5		-0.36494	-0.197811	-0.56275		0.653213
	TMP 1987.036.0070	Saurornitholestinae	4.1	9.5	2.4		4		0.612784	0.977724	0.380211		0.60206		0.431579	0.585366	0.252632		4		-0.36494	-0.232573	-0.597512		0.60206
	TMP 1987.036.0093	Saurornitholestinae	5.3	11.8	2.5		4.75		0.724276	1.07188	0.39794		0.676694		0.449153	0.471698	0.211864		4.75		-0.347606	-0.326336	-0.673942		0.676694
	TMP 1995.012.0031	Saurornitholestinae	5	10.5	2.4		4		0.69897	1.02119	0.380211		0.60206		0.47619	0.48	0.228571		4		-0.322219	-0.318759	-0.640978		0.60206
	TMP 1995.012.0033	Saurornitholestinae	6	13	2.3		3.5		0.778151	1.11394	0.361728		0.544068		0.461538	0.383333	0.176923		3.5		-0.335792	-0.416423	-0.752216		0.544068
	TMP 1995.012.0038	Saurornitholestinae	5.7	11	2.2		3.75		0.755875	1.04139	0.342423		0.574031		0.518182	0.385965	0.2		3.75		-0.285518	-0.413452	-0.69897		0.574031
	TMP 1995.012.0040	Saurornitholestinae	3.5	7.8	2		3.75		0.544068	0.892095	0.30103		0.574031		0.448718	0.571429	0.25641		3.75		-0.348027	-0.243038	-0.591065		0.574031
	TMP 1995.012.0042	Saurornitholestinae	2.9	7	1.7		4.5		0.462398	0.845098	0.230449		0.653213		0.414286	0.586207	0.242857		4.5		-0.3827	-0.231949	-0.614649		0.653213
	TMP 1995.012.0043	Saurornitholestinae	5	12	2.3		4		0.69897	1.07918	0.361728		0.60206		0.416667	0.46	0.191667		4		-0.380211	-0.337242	-0.717453		0.60206
	TMP 1995.012.0074a	Saurornitholestinae	5.1	10.2	2.4		4		0.70757	1.0086	0.380211		0.60206		0.5	0.470588	0.235294		4		-0.30103	-0.327359	-0.628389		0.60206
	TMP 1995.012.0074b	Saurornitholestinae	3.8	6.3	1.6		4.5		0.579784	0.799341	0.20412		0.653213		0.603175	0.421053	0.253968		4.5		-0.219557	-0.375664	-0.595221		0.653213
	TMP 1995.012.0074c	Saurornitholestinae	4.9	9.4	2.2		5.25		0.690196	0.973128	0.342423		0.720159		0.521277	0.44898	0.234043		5.25		-0.282932	-0.347773	-0.630705		0.720159
	TMP 1995.124.0004	Saurornitholestinae	3.3	6.2	1.5		4.25		0.518514	0.792392	0.176091		0.628389		0.532258	0.454545	0.241935		4.25		-0.273878	-0.342423	-0.6163		0.628389
	TMP 1987.036.0068	Saurornitholestinae	5.7	11.2	2.4		4.5		0.755875	1.04922	0.380211		0.653213		0.508929	0.421053	0.214286		4.5		-0.293343	-0.375664	-0.669007		0.653213
	TMP 1987.050.0038	Saurornitholestinae	6.3	14.2	2.4		4		0.799341	1.15229	0.380211		0.60206		0.443662	0.380952	0.169014		4		-0.352948	-0.419129	-0.772077		0.60206
	p8016440	Saurornitholestinae	5.1	9	2.2	6.4	4.2		0.70757	0.954243	0.342423	0.80618	0.623249		0.566667	0.431373	0.244444	6.4	4.2		-0.246672	-0.365147	-0.61182	0.80618	0.623249
	TMP 2005.049.0096	Saurornitholestinae	4.69	8.01	2.28	6.86	3.58		0.671173	0.903633	0.357935	0.836324	0.553883		0.585518	0.486141	0.284644	6.86	3.58		-0.23246	-0.313238	-0.545698	0.836324	0.553883
	TMP 2005.049.0119	Saurornitholestinae	5.98	11.66	2.48	5.84	4.58		0.776701	1.0667	0.394452	0.766413	0.660865		0.512864	0.414716	0.212693	5.84	4.58		-0.289997	-0.38225	-0.672247	0.766413	0.660865
	TMP 2005.049.0120	Saurornitholestinae	5.77	11.25	2.49		5.54		0.761176	1.05115	0.396199		0.74351		0.512889	0.431542	0.221333		5.54		-0.289977	-0.364976	-0.654953		0.74351
	TMP 2005.049.0074	Saurornitholestinae	4.36	9.2	2.45		4.28		0.639486	0.963788	0.389166		0.631444		0.473913	0.561927	0.266304		4.28		-0.324301	-0.25032	-0.574622		0.631444
	TMP 2005.049.0023	Saurornitholestinae	4.89	8.74	2.45	5.5	3.82		0.689309	0.941511	0.389166	0.740363	0.582063		0.559497	0.501022	0.28032	5.5	3.82		-0.252203	-0.300143	-0.552345	0.740363	0.582063
	TMP 2005.039.0007	Saurornitholestinae	4.26	7.19	1.98	7.02	4.32		0.62941	0.856729	0.296665	0.846337	0.635484		0.59249	0.464789	0.275382	7.02	4.32		-0.227319	-0.332744	-0.560064	0.846337	0.635484
	TMP 2005.039.0001	Saurornitholestinae	5.26	10.78	2.37	5.18	3.78		0.720986	1.03262	0.374748	0.71433	0.577492		0.487941	0.45057	0.219852	5.18	3.78		-0.311633	-0.346237	-0.65787	0.71433	0.577492
[truncated: 765 more rows]
