# Supplementary material for: A new microvertebrate assemblage from the Mussentuchit Member, Cedar Mountain Formation: insights into the paleobiodiversity and paleobiogeography of early Late Cretaceous ecosystems in western North America
Source: PeerJ. 2018 Nov 16;6:e5883. doi: 10.7717/peerj.5883 (PMC6241397; doi:10.7717/peerj.5883)
Supplement: Supplemental Information 2 — Biodiversity data for the COI and all 12 OMNH microfossil localities. [file peerj-06-5883-s002.xlsx]

## Sheet: Raw Taxonomic Data
Taxon/Site	COI	213	234	235	236	239	240	694	695	696	794	801	868	Total	Other sites	Grand total
Chondrichthyes	0	11	0	11	0	2	1	8	10	4	86	0	3	136	5	141
Hybodontidae	0	4	0	1	0	1	0	7	1	4	1	0	0	19	0	19
Hybodus sp.	0	4	0	1	0	0	0	7	0	3	0	0	0	15	0	15
Polyacrodontidae	0	3	0	5	0	0	0	1	0	0	39	0	0	48	5	53
Lissodus sp.	0	2	0	2	0	0	0	0	0	0	8	0	0	12	4	16
Lissodus anitae	0	0	0	2	0	0	0	1	0	0	31	0	0	34	0	34
Polyacrodus parvidens	0	1	0	1	0	0	0	0	0	0	0	0	0	2	1	3
Orectolobidae	0	1	0	0	0	0	0	0	0	0	0	0	0	1	0	1
Squatinidae	0	1	0	0	0	0	0	0	0	0	0	0	0	1	0	1
Sclerorhynchidae (Ischyrhiza lexana)	0	1	0	0	0	0	0	0	0	0	0	0	0	1	0	1
Rhinobatoidea {Pseudobypolophus sp.)	0	1	0	0	0	1	1	0	9	0	2	0	0	14	0	14
Myliobatoidea	0	0	0	5	0	0	0	0	0	0	44	0	3	52	0	52
Osteichthyes	119	5	0	294	0	21	525	120	2288	104	1395	2	61	4815	13	4828
Lepisosteidae		4	0	139	0	18	502	116	1736	101	989	0	54	3659	8	3667
Semionotidae		1	0	76	0	2	12	2	461	0	150	1	0	705	1	706
Lepidotes sp.		1	0	63	0	2	1	0	459	0	122	0	0	648	0	648
Pycnodontidae		0	0	68	0	0	8	2	51	2	47	1	6	185	2	187
Amiidae		0	0	10	0	1	3	0	39	1	209	0	1	264	0	264
Enchodontidae (Enchodus sp.)		0	0	1	0	0	0	0	1	0	0	0	0	2	1	3
Ceratodontidae		0	0	0	0	0	0	0	0	0	0	0	0	0	1	1
Urodela	1	0	4	1	0	0	0	0	10	1	0	6	10	32	0	32
Prosirenidae		0	0	0	0	0	0	0	0	0	0	5	0	5	0	5
Albanerpetontidae (cf. Albanerpeton arthridion)		0	4	1	0	0	0	0	5	1	0	0	10	21	0	21
Scapherpetontidae		0	0	0	0	0	0	0	4	0	0	0	0	4	0	4
Lisserpeton		0	0	0	0	0	0	0	1	0	0	0	0	1	0	1
Picerpeton		0	0	0	0	0	0	0	1	0	0	0	0	1	0	1
Salamandridae		0	0	0	0	0	0	0	1	0	0	0	0	0	0	1
Sirenidae		0	0	0	0	0	0	0	0	0	0	1	0	1	0	1
Anura		0	0	4	0	4	30	1	47	3	5	0	10	104	3	107
Chelonia	195	0	0	1	2	3	5	0	49	0	10	3	1	74	4	78
Glyptopsidae (Glytops sp.)		0	0	0	0	0	0	0	10	0	0	1	0	11	0	11
Trionychidae		0	0	0	0	0	0	0	9	0	0	0	0	9	0	9
Pleurosternidae (Naomichelys sp.)		0	0	1	2	3	5	0	30	0	10	2	1	54	4	58
Squamata	2	0	0	12	0	14	7	0	73	0	12	3	53	174	4	178
Paramacellodidae		0	0	1	0	1	1	0	5	0	0	0	8	16	0	16
Pseudosaurillus sp.		0	0	0	0	0	0	0	1	0	0	0	0	1	0	1
Teiidae		0	0	10	0	9	4	0	56	0	12	2	30	131	0	131
Harmodontosaurus emeryensis		0	0	5	0	4	2	0	5	0	0	0	14	30	0	30
Bicuspidon numerosus		0	0	5	0	5	2	0	41	0	7	2	18	80	0	80
Polyglyphanodontinae		0	0	0	0	1	0	0	0	0	0	0	0	1	0	1
Dicothodon moorensis		0	0	0	0	1	0	0	0	0	0	0	0	1	0	1
Scincidae		0	0	0	0	0	0	0	2	0	0	0	0	2	0	2
Monstersauria (Primaderma nessovi )		0	0	1	0	1	2	0	5	0	0	1	4	14	2	16
Dimekodontosanrus madseni (Family indet.)		0	0	0	0	1	0	0	3	0	0	0	2	6	0	6
Bothriagenys mysterion (Family indet.)		0	0	0	0	0	0	0	1	0	0	0	1	2	0	2
Serpentes (Aniliidae, Coniophis sp.)		0	0	0	0	0	0	0	1	0	0	0	0	1	2	3
Mesoeucrocodylia	3695	1	1	703	10	298	184	406	312	144	1421	189	217	3886	21	3907
Teleosauridae		0	0	0	0	0	0	0	9	0	2	0	0	11	0	11
Pholidosauridae		0	0	12	0	2	4	45	11	1	43	0	1	119	0	119
Atoposauridae		0	0	234	0	83	88	97	132	139	323	21	88	1205	7	1212
Goniopholididae		0	0	136	10	79	37	16	120	2	356	94	105	955	11	966
Bernissartidae		1	1	321	0	134	55	248	40	2	697	74	23	1596	3	1599
Dinosauria
Theropoda	25	7	5	99	6	64	22	58	417	56	312	0	105	1151	57	1208
Theropoda, Family Indet.		5	5	94	6	61	21	57	323	50	312	0	105	1039	44	1083
Dromaeosauridae		2	0	4	0	3	1	1	91	6	0	0	0	108	7	115
Troodontidae (Troodon sp. )		0	0	1	0	0	0	0	0	0	0	0	0	1	0	1
Tyrannosauridae (cf. Alectrosaurus sp.)		0	0	0	0	0	0	0	3	0	0	0	0	3	0	3
Oviraptosauria		0	0	0	0	0	0	0	0	0	0	0	0	0	6	6
Aves	3	0	0	32	9	2	1	7	21	13	84	0	11	180	37	217
Dinosaur herbivores		10	21	95	14	56	15	12	260	19	223	1	22	748	32	780
Ornithischia	63	5	21	61	8	50	5	9	109	12	135	1	15	431	73	504
Brachiosauridae		1	0	1	0	0	0	0	0	0	0	0	0	2	0	2
Hadrosauridae		4	0	33	5	4	10	3	146	7	88	0	6	306	32	338
Eolambia caroljonesae		0	0	0	0	0	0	0	0	1	0	0	0	1	20	21
Pachycephlaosauridae		0	0	0	1	0	0	0	1	0	0	0	0	2	0	2
Nodosauridae		0	0	0	0	2	0	0	3	0	0	0	1	6	0	6
Neoceratopsia		0	0	0	0	0	0	0	1	0	0	0	0	1	0	1
Egg shell	29
Mammalia	3	3	15	161	23	231	18	20	492	20	329	14	217	1543	17	1560
Triconodontidae		0	8	4	0	15	3	0	14	1	11	4	1	61	0	61
Astroconodon delicatus		0	0	0	0	2	0	0	1	1	0	1	1	6	0	6
Corvlconodon utahensis		0	1	2	0	4	2	0	1	0	3	0	0	13	0	13
Jugidator amplissimus		0	1	2	0	4	0	0	5	0	1	0	0	13	0	13
Multiuberculata		2	1	92	16	169	7	13	296	13	171	8	64	852	13	865
Janumys erebos		0	0	1	0	0	0	0	17	0	3	1	3	25	0	25
Paracimexomys perplexus		0	0	11	0	6	0	3	18	1	18	0	2	59	1	60
Paracimexomys cf. perplexus		0	0	0	0	0	0	0	2	0	0	0	0	2	0	2
Paracimexomys cf. robisoni		0	0	0	0	1	0	0	0	0	0	0	1	2	1	3
Ameribaatar zofiae		0	0	3	0	0	0	1	2	0	5	0	6	17	0	17
Bryceomys intermedius		0	0	4	0	1	0	0	8	0	8	0	6	27	1	28
Bryceomys cf. intermedius		0	0	1	0	1	0	0	1	0	0	0	1	4	0	4
Cedaromys bestia		0	0	1	0	0	0	0	21	2	3	0	2	29	0	29
Cedaromys cf. bestia		0	0	0	0	0	0	0	0	0	1	0	0	1	0	1
Cedaromys parvus		0	0	2	0	15	0	0	8	0	2	1	1	29	0	29
Cedaromys cf. parvus		0	1	0	0	4	0	0	1	0	1	0	0	7	0	7
Symmetrodonta (Spalacotheriidae)		0	0	26	0	7	4	6	108	1	42	1	60	255	3	258
Spalacoletes cretulahlatta		0	0	12	0	2	1	0	40	0	16	0	19	90	0	90
Spalacoletes inconcinnus		0	0	0	0	0	0	0	0	0	0	0	5	5	0	5
Spalacotheridium noblei		0	0	6	0	3	2	0	16	1	9	1	9	47	0	47
Tribotheria		1	5	33	5	33	4	1	62	4	89	1	79	317	1	318
Picopsidae species A		0	1	1	0	0	1	0	2	0	1	0	1	7	0	7
Picopsidae species B		0	0	1	0	0	0	0	0	0	0	0	0	1	0	1
Family indet. species A		1	2	2	0	1	1	0	1	0	1	0	0	9	0	9
Family indet. species B		0	0	0	0	4	0	0	4	0	6	0	0	14	0	14
Marsupialia		0	1	6	2	7	0	0	12	1	16	0	13	58	0	58
Kokopellia juddi		0	1	0	2	1	0	0	7	0	2	0	0	13	0	13
Species A		0	0	1	0	0	0	0	0	0	0	0	3	4	0	4
Species B		0	0	2	0	3	0	0	1	1	4	0	2	13	0	13
Species C		0	0	3	0	3	0	0	4	0	10	0	8	28	0	28
Total specimens		37	46	1413	64	695	808	632	3979	364	3877	218	710	12843	193	13036

## Sheet: Family Higher Taxonomic Data
Taxon/Site	COI	213	234	235	236	239	240	694	695	696	794	801	868	Total	Other sites	Grand total
Chondrichthyes	0	11	0	11	0	2	1	8	10	4	86	0	3	136	5	141
Polyacrodontidae	0	3	0	5	0	0	0	1	0	0	39	0	0	48	5	53
Orectolobidae	0	1	0	0	0	0	0	0	0	0	0	0	0	1	0	1
Squatinidae	0	1	0	0	0	0	0	0	0	0	0	0	0	1	0	1
Sclerorhynchidae (Ischyrhiza lexana)	0	1	0	0	0	0	0	0	0	0	0	0	0	1	0	1
Rhinobatoidea {Pseudobypolophus sp.)	0	1	0	0	0	1	1	0	9	0	2	0	0	14	0	14
Myliobatoidea	0	0	0	5	0	0	0	0	0	0	44	0	3	52	0	52
Osteichthyes	119	5	0	294	0	21	525	120	2288	104	1395	2	61	4815	13	4828
Lepisosteidae	-	4	0	139	0	18	502	116	1736	101	989	0	54	3659	8	3667
Semionotidae	-	1	0	76	0	2	12	2	461	0	150	1	0	705	1	706
Pycnodontidae	-	0	0	68	0	0	8	2	51	2	47	1	6	185	2	187
Amiidae	-	0	0	10	0	1	3	0	39	1	209	0	1	264	0	264
Enchodontidae (Enchodus sp.)	-	0	0	1	0	0	0	0	1	0	0	0	0	2	1	3
Ceratodontidae	-	0	0	0	0	0	0	0	0	0	0	0	0	0	1	1
Urodela	1	0	4	1	0	0	0	0	10	1	0	6	10	32	0	32
Prosirenidae	0	0	0	0	0	0	0	0	0	0	0	5	0	5	0	5
Albanerpetontidae (cf. Albanerpeton arthridion)	1	0	4	1	0	0	0	0	5	1	0	0	10	21	0	21
Scapherpetontidae	0	0	0	0	0	0	0	0	4	0	0	0	0	4	0	4
Salamandridae	0	0	0	0	0	0	0	0	1	0	0	0	0	0	0	1
Sirenidae	0	0	0	0	0	0	0	0	0	0	0	1	0	1	0	1
Anura	0	0	0	4	0	4	30	1	47	3	5	0	10	104	3	107
Chelonia	195	0	0	1	2	3	5	0	49	0	10	3	1	74	4	78
Glyptopsidae (Glytops sp.)	-	0	0	0	0	0	0	0	10	0	0	1	0	11	0	11
Trionychidae	-	0	0	0	0	0	0	0	9	0	0	0	0	9	0	9
Pleurosternidae (Naomichelys sp.)	-	0	0	1	2	3	5	0	30	0	10	2	1	54	4	58
Squamata	2	0	0	12	0	14	7	0	73	0	12	3	53	174	4	178
Paramacellodidae	-	0	0	1	0	1	1	0	5	0	0	0	8	16	0	16
Teiidae	-	0	0	10	0	9	4	0	56	0	12	2	30	131	0	131
Scincidae	-	0	0	0	0	0	0	0	2	0	0	0	0	2	0	2
Monstersauria (Primaderma nessovi )	-	0	0	1	0	1	2	0	5	0	0	1	4	14	2	16
Serpentes (Aniliidae, Coniophis sp.)	-	0	0	0	0	0	0	0	1	0	0	0	0	1	2	3
Mesoeucrocodylia	3695	1	1	703	10	298	184	406	312	144	1421	189	217	3886	21	3907
Teleosauridae	-	0	0	0	0	0	0	0	9	0	2	0	0	11	0	11
Pholidosauridae	-	0	0	12	0	2	4	45	11	1	43	0	1	119	0	119
Atoposauridae	-	0	0	234	0	83	88	97	132	139	323	21	88	1205	7	1212
Goniopholididae	-	0	0	136	10	79	37	16	120	2	356	94	105	955	11	966
Bernissart0dae	-	1	1	321	0	134	55	248	40	2	697	74	23	1596	3	1599
Dinosauria	-
Theropoda	25	7	5	99	6	64	22	58	417	56	312	0	105	1151	57	1208
Theropoda, Family Indet.	-	5	5	94	6	61	21	57	323	50	312	0	105	1039	44	1083
Dromaeosauridae	-	2	0	4	0	3	1	1	91	6	0	0	0	108	7	115
Troodontidae	0	0	0	1	0	0	0	0	0	0	0	0	0	1	0	1
Tyrannosauridae	1	0	0	0	0	0	0	0	3	0	0	0	0	3	0	3
Oviraptosauria	-	0	0	0	0	0	0	0	0	0	0	0	0	0	6	6
Aves	3?	0	0	32	9	2	1	7	21	13	84	0	11	180	37	217
Dinosaur herbivores	63	10	21	95	14	56	15	12	260	19	223	1	22	748	32	780
Ornithischia	63	5	21	61	8	50	5	9	109	12	135	1	15	431	73	504
Brachiosauridae	0	1	0	1	0	0	0	0	0	0	0	0	0	2	0	2
Hadrosauridae	0	4	0	33	5	4	10	3	146	7	88	0	6	306	32	338
Pachycephlaosauridae	0	0	0	0	1	0	0	0	1	0	0	0	0	2	0	2
Nodosauridae	0	0	0	0	0	2	0	0	3	0	0	0	1	6	0	6
Neoceratopsia	0	0	0	0	0	0	0	0	1	0	0	0	0	1	0	1
Egg shell	29	N/A	N/A	N/A	N/A	N/A	N/A	N/A	N/A	N/A	N/A	N/A	N/A	N/A	N/A	N/A
Mammalia	3	3	15	161	23	231	18	20	492	20	329	14	217	1543	17	1560
Triconodontidae	-	0	8	4	0	15	3	0	14	1	11	4	1	61	0	61
Multiuberculata	-	2	1	92	16	169	7	13	296	13	171	8	64	852	13	865
Symmetrodonta (Spalacotheriidae)	-	0	0	26	0	7	4	6	108	1	42	1	60	255	3	258
Tribotheria	-	1	5	33	5	33	4	1	62	4	89	1	79	317	1	318
Picopsidae species A	-	0	1	1	0	0	1	0	2	0	1	0	1	7	0	7
Picopsidae species B	-	0	0	1	0	0	0	0	0	0	0	0	0	1	0	1
Family indet. species A	-	1	2	2	0	1	1	0	1	0	1	0	0	9	0	9
Family indet. species B	-	0	0	0	0	4	0	0	4	0	6	0	0	14	0	14
Marsupialia	2	0	1	6	2	7	0	0	12	1	16	0	13	58	0	58
Total specimens	3782	37	46	1413	64	695	808	632	3979	364	3877	218	710	12843	193	13036
*Dashes represent that fossils have not been counted to a narrower taxonomic level
** N/A represents unreported numbers

## Sheet: Simplified Taxonomic Data
	COI	213	234	235	236	239	240	694	695	696	794	801	868	Total
Chondrichthyes	0	11	0	11	0	2	1	8	10	4	86	0	3	136
Osteichthyes	119	5	0	294	0	21	525	120	2288	104	1395	2	61	4934
Urodela	1	0	4	1	0	0	0	0	10	1	0	6	10	33
Chelonia	195	0	0	1	2	3	5	0	49	0	10	3	1	269
Squamata	2	0	0	12	0	14	7	0	73	0	12	3	53	176
Mesoeucrocodylia	3695	1	1	703	10	298	184	406	312	144	1421	189	217	7581
Saurischia	25	7	5	99	6	64	22	58	417	56	312	0	105	1176
Ornithischia	63	5	21	61	8	50	5	9	109	12	135	1	15	494
Mammalia	3	3	15	161	23	231	18	20	492	20	329	14	217	1546

## Sheet: Fossil Density Data
Site	COI	213	234	235	236	239	240	694	695	696	794	801	868	Total
Total specimens	4100	37	46	1413	64	695	808	632	3979	364	3877	218	710	16943
Matrix processed (kg)	183	775	1825	4690	910	1960	1915	3645	14580	955	11390	1820	2780	47428
Fossil Density per kg	22.4044	0.0477419	0.0252055	0.301279	0.0703297	0.354592	0.421932	0.173388	0.272908	0.381152	0.340386	0.11978	0.255396	0.357236
Proportion	0.241988	0.00218379	0.00271499	0.0833973	0.00377737	0.0410199	0.0476893	0.0373015	0.234846	0.0214838	0.228826	0.0128667	0.0419052
Shannon-Wiener index	0.4462	1.61	1.26	1.351	1.363	1.369	0.909	1.045	1.286	1.376	1.402	0.5847	1.611
