# Supplementary material for: A new microvertebrate assemblage from the Mussentuchit Member, Cedar Mountain Formation: insights into the paleobiodiversity and paleobiogeography of early Late Cretaceous ecosystems in western North America
Source: PeerJ. 2018 Nov 16;6:e5883. doi: 10.7717/peerj.5883 (PMC6241397; doi:10.7717/peerj.5883)
Supplement: Supplemental Information 3 — Total taxonomic fossil counts for the COI, with corresponding NCSM catalogue numbers and other collection data. [file peerj-06-5883-s003.xlsx]

## Sheet: Collection Numbers
Temporary Number	Accession Number	Collection	Catalog Number	Taxon	Element	Number of Specimens	Age of Material	Geologic Formation	Locality Number	Locality Name	Collector(s) Name	Date Collected	Remarks
COI-1		Vert	NCSM 33267	Theropod	tooth	1	Albian-Cenomanian	Cedar Mountain Formation- Mussentuchit Member	NCPALEOUT18	Cliffs of Insanity	Haviv Avrahami, Lindsay Zanno, Terry Gates, Allison Moyer, students.	2015-07-25
COI-2		Vert	NCSM 33268	Theropod	tooth	1	Albian-Cenomanian	Cedar Mountain Formation- Mussentuchit Member	NCPALEOUT18	Cliffs of Insanity	Haviv Avrahami, Lindsay Zanno, Terry Gates, Allison Moyer, students.	2015-07-25
COI-3		Vert	NCSM 33269	Goniopholid	tooth	1	Albian-Cenomanian	Cedar Mountain Formation- Mussentuchit Member	NCPALEOUT18	Cliffs of Insanity	Haviv Avrahami, Lindsay Zanno, Terry Gates, Allison Moyer, students.	2015-07-25	Also refered to as mesoeucrocodylia or crocodyliform
COI-4		Vert	NCSM 33270	Teleosauridae	tooth	1	Albian-Cenomanian	Cedar Mountain Formation- Mussentuchit Member	NCPALEOUT18	Cliffs of Insanity	Haviv Avrahami, Lindsay Zanno, Terry Gates, Allison Moyer, students.	2015-07-25	Also refered to as mesoeucrocodylia or crocodyliform
COI-5		Vert	NCSM 33271	Teleosauridae	teeth	5	Albian-Cenomanian	Cedar Mountain Formation- Mussentuchit Member	NCPALEOUT18	Cliffs of Insanity	Haviv Avrahami, Lindsay Zanno, Terry Gates, Allison Moyer, students.	2015-07-25	Also refered to as mesoeucrocodylia or crocodyliform
COI-6		Vert	NCSM 33272	Goniopholid	teeth	11	Albian-Cenomanian	Cedar Mountain Formation- Mussentuchit Member	NCPALEOUT18	Cliffs of Insanity	Haviv Avrahami, Lindsay Zanno, Terry Gates, Allison Moyer, students.	2015-07-25	Also refered to as mesoeucrocodylia or crocodyliform
COI-7		Vert	NCSM 33273	Goniopholid	tooth	7	Albian-Cenomanian	Cedar Mountain Formation- Mussentuchit Member	NCPALEOUT18	Cliffs of Insanity	Haviv Avrahami, Lindsay Zanno, Terry Gates, Allison Moyer, students.	2015-07-25	Also refered to as mesoeucrocodylia or crocodyliform
COI-8		Vert	NCSM 33274	Richardoestesia	tooth w/root	1	Albian-Cenomanian	Cedar Mountain Formation- Mussentuchit Member	NCPALEOUT18	Cliffs of Insanity	Haviv Avrahami, Lindsay Zanno, Terry Gates, Allison Moyer, students.	2015-07-25
COI-9		Vert	NCSM 33275	Dromeosaur	tooth	1	Albian-Cenomanian	Cedar Mountain Formation- Mussentuchit Member	NCPALEOUT18	Cliffs of Insanity	Haviv Avrahami, Lindsay Zanno, Terry Gates, Allison Moyer, students.	2015-07-25
COI-10		Vert	NCSM 33276	Tyrannosauroidea	tooth	1	Albian-Cenomanian	Cedar Mountain Formation- Mussentuchit Member	NCPALEOUT18	Cliffs of Insanity	Haviv Avrahami, Lindsay Zanno, Terry Gates, Allison Moyer, students.	2015-07-25
COI-11		Vert	NCSM 33277	Paronychodon	tooth	1	Albian-Cenomanian	Cedar Mountain Formation- Mussentuchit Member	NCPALEOUT18	Cliffs of Insanity	Haviv Avrahami, Lindsay Zanno, Terry Gates, Allison Moyer, students.	2015-07-25
COI-13		Vert	NCSM 33278	Amphibian	premaxilla	1	Albian-Cenomanian	Cedar Mountain Formation- Mussentuchit Member	NCPALEOUT18	Cliffs of Insanity	Haviv Avrahami, Lindsay Zanno, Terry Gates, Allison Moyer, students.	2015-07-25
COI-14		Vert	NCSM 33279	Lepidotes	tooth	1	Albian-Cenomanian	Cedar Mountain Formation- Mussentuchit Member	NCPALEOUT18	Cliffs of Insanity	Haviv Avrahami, Lindsay Zanno, Terry Gates, Allison Moyer, students.	2015-07-25
COI-15		Vert	NCSM 33280	Lepidotes	tooth	1	Albian-Cenomanian	Cedar Mountain Formation- Mussentuchit Member	NCPALEOUT18	Cliffs of Insanity	Haviv Avrahami, Lindsay Zanno, Terry Gates, Allison Moyer, students.	2015-07-25
COI-16		Vert	NCSM 33281	Lepidotes	teeth	6	Albian-Cenomanian	Cedar Mountain Formation- Mussentuchit Member	NCPALEOUT18	Cliffs of Insanity	Haviv Avrahami, Lindsay Zanno, Terry Gates, Allison Moyer, students.	2015-07-25
COI-17		Vert	NCSM 33282	Lepidotes	tooth	1	Albian-Cenomanian	Cedar Mountain Formation- Mussentuchit Member	NCPALEOUT18	Cliffs of Insanity	Haviv Avrahami, Lindsay Zanno, Terry Gates, Allison Moyer, students.	2015-07-25
COI-18		Vert	NCSM 33283	Lepidotes	teeth	18	Albian-Cenomanian	Cedar Mountain Formation- Mussentuchit Member	NCPALEOUT18	Cliffs of Insanity	Haviv Avrahami, Lindsay Zanno, Terry Gates, Allison Moyer, students.	2015-07-25
COI-19		Vert	NCSM 33284	Bernissartia	tooth	1	Albian-Cenomanian	Cedar Mountain Formation- Mussentuchit Member	NCPALEOUT18	Cliffs of Insanity	Haviv Avrahami, Lindsay Zanno, Terry Gates, Allison Moyer, students.	2015-07-25	Also refered to as mesoeucrocodylia or crocodyliform
COI-20		Vert	NCSM 33285	Bernissartia	tooth	1	Albian-Cenomanian	Cedar Mountain Formation- Mussentuchit Member	NCPALEOUT18	Cliffs of Insanity	Haviv Avrahami, Lindsay Zanno, Terry Gates, Allison Moyer, students.	2015-07-25	Also refered to as mesoeucrocodylia or crocodyliform
COI-21		Vert	NCSM 33286	Bernissartia	tooth	1	Albian-Cenomanian	Cedar Mountain Formation- Mussentuchit Member	NCPALEOUT18	Cliffs of Insanity	Haviv Avrahami, Lindsay Zanno, Terry Gates, Allison Moyer, students.	2015-07-25	Also refered to as mesoeucrocodylia or crocodyliform
COI-22		Vert	NCSM 33287	Bernissartia	teeth	26	Albian-Cenomanian	Cedar Mountain Formation- Mussentuchit Member	NCPALEOUT18	Cliffs of Insanity	Haviv Avrahami, Lindsay Zanno, Terry Gates, Allison Moyer, students.	2015-07-25	Also refered to as mesoeucrocodylia or crocodyliform
COI-23		Vert	NCSM 33288	Theropod	tooth	1	Albian-Cenomanian	Cedar Mountain Formation- Mussentuchit Member	NCPALEOUT18	Cliffs of Insanity	Haviv Avrahami, Lindsay Zanno, Terry Gates, Allison Moyer, students.	2015-07-25
COI-24		Vert	NCSM 33289	Pholidosaurid	tooth	1	Albian-Cenomanian	Cedar Mountain Formation- Mussentuchit Member	NCPALEOUT18	Cliffs of Insanity	Haviv Avrahami, Lindsay Zanno, Terry Gates, Allison Moyer, students.	2015-07-25	Also refered to as mesoeucrocodylia or crocodyliform
COI-25		Vert	NCSM 33290	Pholidosaurid	tooth	1	Albian-Cenomanian	Cedar Mountain Formation- Mussentuchit Member	NCPALEOUT18	Cliffs of Insanity	Haviv Avrahami, Lindsay Zanno, Terry Gates, Allison Moyer, students.	2015-07-25	Also refered to as mesoeucrocodylia or crocodyliform
COI-26		Vert	NCSM 33291	Pholidosaurid	teeth	8	Albian-Cenomanian	Cedar Mountain Formation- Mussentuchit Member	NCPALEOUT18	Cliffs of Insanity	Haviv Avrahami, Lindsay Zanno, Terry Gates, Allison Moyer, students.	2015-07-25	Also refered to as mesoeucrocodylia or crocodyliform
COI-27		Vert	NCSM 33292	Amiiform	tooth	1	Albian-Cenomanian	Cedar Mountain Formation- Mussentuchit Member	NCPALEOUT18	Cliffs of Insanity	Haviv Avrahami, Lindsay Zanno, Terry Gates, Allison Moyer, students.	2015-07-25
COI-28		Vert	NCSM 33294	Amiiform	teeth	26	Albian-Cenomanian	Cedar Mountain Formation- Mussentuchit Member	NCPALEOUT18	Cliffs of Insanity	Haviv Avrahami, Lindsay Zanno, Terry Gates, Allison Moyer, students.	2015-07-25
COI-29		Vert	NCSM 33293	Scincomorphan	tooth	1	Albian-Cenomanian	Cedar Mountain Formation- Mussentuchit Member	NCPALEOUT18	Cliffs of Insanity	Haviv Avrahami, Lindsay Zanno, Terry Gates, Allison Moyer, students.	2015-07-25	Confirmed to be Lizard material after specimens were originally cataloged
COI-30		Vert	NCSM 33295	squamata?	tooth	1	Albian-Cenomanian	Cedar Mountain Formation- Mussentuchit Member	NCPALEOUT18	Cliffs of Insanity	Haviv Avrahami, Lindsay Zanno, Terry Gates, Allison Moyer, students.	2015-07-25	Confirmed to be Lizard material after specimens were originally cataloged
COI-31		Vert	NCSM 33296	squamata?	tooth	1	Albian-Cenomanian	Cedar Mountain Formation- Mussentuchit Member	NCPALEOUT18	Cliffs of Insanity	Haviv Avrahami, Lindsay Zanno, Terry Gates, Allison Moyer, students.	2015-07-25	Confirmed to be Lizard material after specimens were originally cataloged
COI-32		Vert	NCSM 33297	Osteichthyes?	tooth plate or spines?	2	Albian-Cenomanian	Cedar Mountain Formation- Mussentuchit Member	NCPALEOUT18	Cliffs of Insanity	Haviv Avrahami, Lindsay Zanno, Terry Gates, Allison Moyer, students.	2015-07-25
COI-33		Vert	NCSM 33298	Aves?	tooth	1	Albian-Cenomanian	Cedar Mountain Formation- Mussentuchit Member	NCPALEOUT18	Cliffs of Insanity	Haviv Avrahami, Lindsay Zanno, Terry Gates, Allison Moyer, students.	2015-07-25	Could be mesoeucrocodylia or theropoda tooth
COI-34		Vert	NCSM 33299	Aves?	tooth	1	Albian-Cenomanian	Cedar Mountain Formation- Mussentuchit Member	NCPALEOUT18	Cliffs of Insanity	Haviv Avrahami, Lindsay Zanno, Terry Gates, Allison Moyer, students.	2015-07-25
COI-35		Vert	NCSM 33300	Aves?	tooth	1	Albian-Cenomanian	Cedar Mountain Formation- Mussentuchit Member	NCPALEOUT18	Cliffs of Insanity	Haviv Avrahami, Lindsay Zanno, Terry Gates, Allison Moyer, students.	2015-07-25
COI-36		Vert	NCSM 33301	Osteichthyes?	tooth	1	Albian-Cenomanian	Cedar Mountain Formation- Mussentuchit Member	NCPALEOUT18	Cliffs of Insanity	Haviv Avrahami, Lindsay Zanno, Terry Gates, Allison Moyer, students.	2015-07-25
COI-37		Vert	NCSM 33302	Pycnodont	tooth	1	Albian-Cenomanian	Cedar Mountain Formation- Mussentuchit Member	NCPALEOUT18	Cliffs of Insanity	Haviv Avrahami, Lindsay Zanno, Terry Gates, Allison Moyer, students.	2015-07-25
COI-38		Vert	NCSM 33303	Pycnodont	tooth	1	Albian-Cenomanian	Cedar Mountain Formation- Mussentuchit Member	NCPALEOUT18	Cliffs of Insanity	Haviv Avrahami, Lindsay Zanno, Terry Gates, Allison Moyer, students.	2015-07-25
COI-39		Vert	NCSM 33304	Pycnodont	tooth	1	Albian-Cenomanian	Cedar Mountain Formation- Mussentuchit Member	NCPALEOUT18	Cliffs of Insanity	Haviv Avrahami, Lindsay Zanno, Terry Gates, Allison Moyer, students.	2015-07-25
COI-40		Vert	NCSM 33305	Atoposaurid	tooth	1	Albian-Cenomanian	Cedar Mountain Formation- Mussentuchit Member	NCPALEOUT18	Cliffs of Insanity	Haviv Avrahami, Lindsay Zanno, Terry Gates, Allison Moyer, students.	2015-07-25
COI-41		Vert	NCSM 33306	Atoposaurid	teeth	6	Albian-Cenomanian	Cedar Mountain Formation- Mussentuchit Member	NCPALEOUT18	Cliffs of Insanity	Haviv Avrahami, Lindsay Zanno, Terry Gates, Allison Moyer, students.	2015-07-25
COI-42		Vert	NCSM 33307	Enchodontid?	tooth fragment	1	Albian-Cenomanian	Cedar Mountain Formation- Mussentuchit Member	NCPALEOUT18	Cliffs of Insanity	Haviv Avrahami, Lindsay Zanno, Terry Gates, Allison Moyer, students.	2015-07-25	Could be theropod tooth
COI-43		Vert	NCSM 33308	Enchodontid?	tooth	1	Albian-Cenomanian	Cedar Mountain Formation- Mussentuchit Member	NCPALEOUT18	Cliffs of Insanity	Haviv Avrahami, Lindsay Zanno, Terry Gates, Allison Moyer, students.	2015-07-25	Could be theropod tooth
COI-44		Vert	NCSM 33309	?Atoposaur	tooth w/root	1	Albian-Cenomanian	Cedar Mountain Formation- Mussentuchit Member	NCPALEOUT18	Cliffs of Insanity	Haviv Avrahami, Lindsay Zanno, Terry Gates, Allison Moyer, students.	2015-07-25	Also refered to as mesoeucrocodylia/could be ornithichian or fish tooth
COI-45		Vert	NCSM 33310	Atoposaurid	tooth	1	Albian-Cenomanian	Cedar Mountain Formation- Mussentuchit Member	NCPALEOUT18	Cliffs of Insanity	Haviv Avrahami, Lindsay Zanno, Terry Gates, Allison Moyer, students.	2015-07-25	Could be mesoeucrocodylia tooth
COI-46		Vert	NCSM 33311	Ornithichian	tooth	1	Albian-Cenomanian	Cedar Mountain Formation- Mussentuchit Member	NCPALEOUT18	Cliffs of Insanity	Haviv Avrahami, Lindsay Zanno, Terry Gates, Allison Moyer, students.	2015-07-25	Could be mesoeucrocodylia tooth
COI-47		Vert	NCSM 33312	Ornithichian	tooth	1	Albian-Cenomanian	Cedar Mountain Formation- Mussentuchit Member	NCPALEOUT18	Cliffs of Insanity	Haviv Avrahami, Lindsay Zanno, Terry Gates, Allison Moyer, students.	2015-07-25	Could be mesoeucrocodylia tooth
COI-48		Vert	NCSM 33313	?Squamate	tooth fragment	1	Albian-Cenomanian	Cedar Mountain Formation- Mussentuchit Member	NCPALEOUT18	Cliffs of Insanity	Haviv Avrahami, Lindsay Zanno, Terry Gates, Allison Moyer, students.	2015-07-25
COI-49		Vert	NCSM 33314	?Ornithichian	tooth	1	Albian-Cenomanian	Cedar Mountain Formation- Mussentuchit Member	NCPALEOUT18	Cliffs of Insanity	Haviv Avrahami, Lindsay Zanno, Terry Gates, Allison Moyer, students.	2015-07-25	Could be bird or fish tooth
COI-50		Vert	NCSM 33315	?Ornithichian	tooth	1	Albian-Cenomanian	Cedar Mountain Formation- Mussentuchit Member	NCPALEOUT18	Cliffs of Insanity	Haviv Avrahami, Lindsay Zanno, Terry Gates, Allison Moyer, students.	2015-07-25	Could be mesoeucrocodylia tooth
COI-051		Vert	NCSM 33316	Ornithichian	tooth	1	Albian-Cenomanian	Cedar Mountain Formation- Mussentuchit Member	NCPALEOUT18	Cliffs of Insanity	Haviv Avrahami, Lindsay Zanno, Terry Gates, Allison Moyer, students.	2015-07-25
COI-052		Vert	NCSM 33317	?Ornithichian	teeth	2	Albian-Cenomanian	Cedar Mountain Formation- Mussentuchit Member	NCPALEOUT18	Cliffs of Insanity	Haviv Avrahami, Lindsay Zanno, Terry Gates, Allison Moyer, students.	2015-07-25
COI-053		Vert	NCSM 33318	?Ankylosaur	tooth fragement	1	Albian-Cenomanian	Cedar Mountain Formation- Mussentuchit Member	NCPALEOUT18	Cliffs of Insanity	Haviv Avrahami, Lindsay Zanno, Terry Gates, Allison Moyer, students.	2015-07-25
COI-054		Vert	NCSM 33319	Ornithopod	tooth fragments	12	Albian-Cenomanian	Cedar Mountain Formation- Mussentuchit Member	NCPALEOUT18	Cliffs of Insanity	Haviv Avrahami, Lindsay Zanno, Terry Gates, Allison Moyer, students.	2015-07-25
COI-055		Vert	NCSM 33320	Eolambia	tooth	1	Albian-Cenomanian	Cedar Mountain Formation- Mussentuchit Member	NCPALEOUT18	Cliffs of Insanity	Haviv Avrahami, Lindsay Zanno, Terry Gates, Allison Moyer, students.	2015-07-25
COI-056		Vert	NCSM 33321	Eolambia	tooth	1	Albian-Cenomanian	Cedar Mountain Formation- Mussentuchit Member	NCPALEOUT18	Cliffs of Insanity	Haviv Avrahami, Lindsay Zanno, Terry Gates, Allison Moyer, students.	2015-07-25
COI-057		Vert	NCSM 33322	Ankylosaur	tooth	1	Albian-Cenomanian	Cedar Mountain Formation- Mussentuchit Member	NCPALEOUT18	Cliffs of Insanity	Haviv Avrahami, Lindsay Zanno, Terry Gates, Allison Moyer, students.	2015-07-25
COI-058		Vert	NCSM 33323	Eolambia	worn tooth	1	Albian-Cenomanian	Cedar Mountain Formation- Mussentuchit Member	NCPALEOUT18	Cliffs of Insanity	Haviv Avrahami, Lindsay Zanno, Terry Gates, Allison Moyer, students.	2015-07-25
COI-059		Vert	NCSM 33324	Eolambia	worn tooth	1	Albian-Cenomanian	Cedar Mountain Formation- Mussentuchit Member	NCPALEOUT18	Cliffs of Insanity	Haviv Avrahami, Lindsay Zanno, Terry Gates, Allison Moyer, students.	2015-07-25
COI-060		Vert	NCSM 33325	Vertabrate	long bone fragments	40	Albian-Cenomanian	Cedar Mountain Formation- Mussentuchit Member	NCPALEOUT18	Cliffs of Insanity	Haviv Avrahami, Lindsay Zanno, Terry Gates, Allison Moyer, students.	2015-07-25
COI-061		Vert	NCSM 33326	Vertabrate	bone fragment	1	Albian-Cenomanian	Cedar Mountain Formation- Mussentuchit Member	NCPALEOUT18	Cliffs of Insanity	Haviv Avrahami, Lindsay Zanno, Terry Gates, Allison Moyer, students.	2015-07-25
COI-062		Vert	NCSM 33327	Vertabrate	vertabra fragment	1	Albian-Cenomanian	Cedar Mountain Formation- Mussentuchit Member	NCPALEOUT18	Cliffs of Insanity	Haviv Avrahami, Lindsay Zanno, Terry Gates, Allison Moyer, students.	2015-07-25
COI-063		Vert	NCSM 33328	Vertabrate	bone fragment	1	Albian-Cenomanian	Cedar Mountain Formation- Mussentuchit Member	NCPALEOUT18	Cliffs of Insanity	Haviv Avrahami, Lindsay Zanno, Terry Gates, Allison Moyer, students.	2015-07-25
COI-064		Vert	NCSM 33329	Vertabrate	bone fragments	14	Albian-Cenomanian	Cedar Mountain Formation- Mussentuchit Member	NCPALEOUT18	Cliffs of Insanity	Haviv Avrahami, Lindsay Zanno, Terry Gates, Allison Moyer, students.	2015-07-25
COI-065		Vert	NCSM 33330	Vertabrate	bone fragment	1	Albian-Cenomanian	Cedar Mountain Formation- Mussentuchit Member	NCPALEOUT18	Cliffs of Insanity	Haviv Avrahami, Lindsay Zanno, Terry Gates, Allison Moyer, students.	2015-07-25
COI-066		Vert	NCSM 33331	Vertabrate	vertabra fragment	1	Albian-Cenomanian	Cedar Mountain Formation- Mussentuchit Member	NCPALEOUT18	Cliffs of Insanity	Haviv Avrahami, Lindsay Zanno, Terry Gates, Allison Moyer, students.	2015-07-25
COI-067		Vert	NCSM 33332	Vertabrate	jaw fragment	1	Albian-Cenomanian	Cedar Mountain Formation- Mussentuchit Member	NCPALEOUT18	Cliffs of Insanity	Haviv Avrahami, Lindsay Zanno, Terry Gates, Allison Moyer, students.	2015-07-25
COI-068		Vert	NCSM 33333	Vertabrate	long bone fragment	1	Albian-Cenomanian	Cedar Mountain Formation- Mussentuchit Member	NCPALEOUT18	Cliffs of Insanity	Haviv Avrahami, Lindsay Zanno, Terry Gates, Allison Moyer, students.	2015-07-25
COI-069		Vert	NCSM 33334	Vertabrate	long bone fragment	1	Albian-Cenomanian	Cedar Mountain Formation- Mussentuchit Member	NCPALEOUT18	Cliffs of Insanity	Haviv Avrahami, Lindsay Zanno, Terry Gates, Allison Moyer, students.	2015-07-25
COI-070		Vert	NCSM 33335	Vertabrate	bone fragments	532	Albian-Cenomanian	Cedar Mountain Formation- Mussentuchit Member	NCPALEOUT18	Cliffs of Insanity	Haviv Avrahami, Lindsay Zanno, Terry Gates, Allison Moyer, students.	2015-07-25
COI-071		Vert	NCSM 33336	Mesoeucrocodylia	teeth	431	Albian-Cenomanian	Cedar Mountain Formation- Mussentuchit Member	NCPALEOUT18	Cliffs of Insanity	Haviv Avrahami, Lindsay Zanno, Terry Gates, Allison Moyer, students.	2015-07-25	Also refered to as crocodyliform
COI-072		Vert	NCSM 33337	Vertabrate	small bone fragments	137	Albian-Cenomanian	Cedar Mountain Formation- Mussentuchit Member	NCPALEOUT18	Cliffs of Insanity	Haviv Avrahami, Lindsay Zanno, Terry Gates, Allison Moyer, students.	2015-07-25
COI-073		Vert	NCSM 33338	Vertabrate	small bone fragments	89	Albian-Cenomanian	Cedar Mountain Formation- Mussentuchit Member	NCPALEOUT18	Cliffs of Insanity	Haviv Avrahami, Lindsay Zanno, Terry Gates, Allison Moyer, students.	2015-07-25
COI-074		Vert	NCSM 33339	Vertabrate	small bone fragments	143	Albian-Cenomanian	Cedar Mountain Formation- Mussentuchit Member	NCPALEOUT18	Cliffs of Insanity	Haviv Avrahami, Lindsay Zanno, Terry Gates, Allison Moyer, students.	2015-07-25
COI-075		Vert	NCSM 33340	Mesoeucrocodylia	teeth	191	Albian-Cenomanian	Cedar Mountain Formation- Mussentuchit Member	NCPALEOUT18	Cliffs of Insanity	Haviv Avrahami, Lindsay Zanno, Terry Gates, Allison Moyer, students.	2015-07-25
COI-076		Vert	NCSM 33341	Vertabrate	small bone fragments	92	Albian-Cenomanian	Cedar Mountain Formation- Mussentuchit Member	NCPALEOUT18	Cliffs of Insanity	Haviv Avrahami, Lindsay Zanno, Terry Gates, Allison Moyer, students.	2015-07-25
COI-077		Vert	NCSM 33342	Vertabrate	small bone fragments	612	Albian-Cenomanian	Cedar Mountain Formation- Mussentuchit Member	NCPALEOUT18	Cliffs of Insanity	Haviv Avrahami, Lindsay Zanno, Terry Gates, Allison Moyer, students.	2015-07-25
COI-078		Vert	NCSM 33343	Mesoeucrocodylia	teeth	489	Albian-Cenomanian	Cedar Mountain Formation- Mussentuchit Member	NCPALEOUT18	Cliffs of Insanity	Haviv Avrahami, Lindsay Zanno, Terry Gates, Allison Moyer, students.	2015-07-25
COI-079		Vert	NCSM 33344	Mesoeucrocodylia	teeth	322	Albian-Cenomanian	Cedar Mountain Formation- Mussentuchit Member	NCPALEOUT18	Cliffs of Insanity	Haviv Avrahami, Lindsay Zanno, Terry Gates, Allison Moyer, students.	2015-07-25
COI-080		Vert	NCSM 33345	Mesoeucrocodylia	teeth	270	Albian-Cenomanian	Cedar Mountain Formation- Mussentuchit Member	NCPALEOUT18	Cliffs of Insanity	Haviv Avrahami, Lindsay Zanno, Terry Gates, Allison Moyer, students.	2015-07-25
COI-081		Vert	NCSM 33346	Mesoeucrocodylia	teeth	1097	Albian-Cenomanian	Cedar Mountain Formation- Mussentuchit Member	NCPALEOUT18	Cliffs of Insanity	Haviv Avrahami, Lindsay Zanno, Terry Gates, Allison Moyer, students.	2015-07-25
COI-082		Vert	NCSM 33347	Mesoeucrocodylia	teeth	728	Albian-Cenomanian	Cedar Mountain Formation- Mussentuchit Member	NCPALEOUT18	Cliffs of Insanity	Haviv Avrahami, Lindsay Zanno, Terry Gates, Allison Moyer, students.	2015-07-25
COI-083		Vert	NCSM 33348	Theropod	tooth fragments	17	Albian-Cenomanian	Cedar Mountain Formation- Mussentuchit Member	NCPALEOUT18	Cliffs of Insanity	Haviv Avrahami, Lindsay Zanno, Terry Gates, Allison Moyer, students.	2015-07-25
COI-084		Vert	NCSM 33349	Mammal	worn tooth	1	Albian-Cenomanian	Cedar Mountain Formation- Mussentuchit Member	NCPALEOUT18	Cliffs of Insanity	Haviv Avrahami, Lindsay Zanno, Terry Gates, Allison Moyer, students.	2015-07-25
COI-085		Vert	NCSM 33350	Vertabrate	tooth or bone fragment?	1	Albian-Cenomanian	Cedar Mountain Formation- Mussentuchit Member	NCPALEOUT18	Cliffs of Insanity	Haviv Avrahami, Lindsay Zanno, Terry Gates, Allison Moyer, students.	2015-07-25
COI-086		Vert	NCSM 33351	Mesoeucrocodylia	teeth	2	Albian-Cenomanian	Cedar Mountain Formation- Mussentuchit Member	NCPALEOUT18	Cliffs of Insanity	Haviv Avrahami, Lindsay Zanno, Terry Gates, Allison Moyer, students.	2015-07-25
COI-087		Vert	NCSM 33352	Mesoeucrocodylia	teeth fragments	4	Albian-Cenomanian	Cedar Mountain Formation- Mussentuchit Member	NCPALEOUT18	Cliffs of Insanity	Haviv Avrahami, Lindsay Zanno, Terry Gates, Allison Moyer, students.	2015-07-25	Could be theropod teeth
COI-088		Vert	NCSM 33353	Mesoeucrocodylia	tooth fragment	1	Albian-Cenomanian	Cedar Mountain Formation- Mussentuchit Member	NCPALEOUT18	Cliffs of Insanity	Haviv Avrahami, Lindsay Zanno, Terry Gates, Allison Moyer, students.	2015-07-25
COI-089		Vert	NCSM 33354	Mammal	tooth	1	Albian-Cenomanian	Cedar Mountain Formation- Mussentuchit Member	NCPALEOUT18	Cliffs of Insanity	Haviv Avrahami, Lindsay Zanno, Terry Gates, Allison Moyer, students.	2015-07-25
COI-090		Vert	NCSM 33355	Mammal	tooth	1	Albian-Cenomanian	Cedar Mountain Formation- Mussentuchit Member	NCPALEOUT18	Cliffs of Insanity	Haviv Avrahami, Lindsay Zanno, Terry Gates, Allison Moyer, students.	2015-07-25
COI-091		Vert	NCSM 33356	Mammal?	tooth?	1	Albian-Cenomanian	Cedar Mountain Formation- Mussentuchit Member	NCPALEOUT18	Cliffs of Insanity	Haviv Avrahami, Lindsay Zanno, Terry Gates, Allison Moyer, students.	2015-07-25
COI-092		Vert	NCSM 33357	Mesoeucrocodylia	osteoderms	12	Albian-Cenomanian	Cedar Mountain Formation- Mussentuchit Member	NCPALEOUT18	Cliffs of Insanity	Haviv Avrahami, Lindsay Zanno, Terry Gates, Allison Moyer, students.	2015-07-25
COI-093		Vert	NCSM 33358	Osteichthyan	scales	53	Albian-Cenomanian	Cedar Mountain Formation- Mussentuchit Member	NCPALEOUT18	Cliffs of Insanity	Haviv Avrahami, Lindsay Zanno, Terry Gates, Allison Moyer, students.	2015-07-25
COI-094		Vert	NCSM 33359	Osteichthyan	scale	1	Albian-Cenomanian	Cedar Mountain Formation- Mussentuchit Member	NCPALEOUT18	Cliffs of Insanity	Haviv Avrahami, Lindsay Zanno, Terry Gates, Allison Moyer, students.	2015-07-25
COI-095		Vert	NCSM 33360	Osteichthyan	scale	1	Albian-Cenomanian	Cedar Mountain Formation- Mussentuchit Member	NCPALEOUT18	Cliffs of Insanity	Haviv Avrahami, Lindsay Zanno, Terry Gates, Allison Moyer, students.	2015-07-25
COI-096		Vert	NCSM 33361	Osteichthyan	scale	1	Albian-Cenomanian	Cedar Mountain Formation- Mussentuchit Member	NCPALEOUT18	Cliffs of Insanity	Haviv Avrahami, Lindsay Zanno, Terry Gates, Allison Moyer, students.	2015-07-25
COI-097		Vert	NCSM 33362	Crocodyliform	osteoderm	1	Albian-Cenomanian	Cedar Mountain Formation- Mussentuchit Member	NCPALEOUT18	Cliffs of Insanity	Haviv Avrahami, Lindsay Zanno, Terry Gates, Allison Moyer, students.	2015-07-25
COI-098		Vert	NCSM 33363	Macroelongatoolithus	fragment	1	Albian-Cenomanian	Cedar Mountain Formation- Mussentuchit Member	NCPALEOUT18	Cliffs of Insanity	Haviv Avrahami, Lindsay Zanno, Terry Gates, Allison Moyer, students.	2015-07-25
COI-099		Vert	NCSM 33364	Macroelongatoolithus	fragment	1	Albian-Cenomanian	Cedar Mountain Formation- Mussentuchit Member	NCPALEOUT18	Cliffs of Insanity	Haviv Avrahami, Lindsay Zanno, Terry Gates, Allison Moyer, students.	2015-07-25
COI-100		Vert	NCSM 33365	Macroelongatoolithus	fragment	1	Albian-Cenomanian	Cedar Mountain Formation- Mussentuchit Member	NCPALEOUT18	Cliffs of Insanity	Haviv Avrahami, Lindsay Zanno, Terry Gates, Allison Moyer, students.	2015-07-25
COI-101		Vert	NCSM 33366	Macroelongatoolithus	fragments	26	Albian-Cenomanian	Cedar Mountain Formation- Mussentuchit Member	NCPALEOUT18	Cliffs of Insanity	Haviv Avrahami, Lindsay Zanno, Terry Gates, Allison Moyer, students.	2015-07-25
COI-102		Vert	NCSM 33367	Eolambia	tooth	1	Albian-Cenomanian	Cedar Mountain Formation- Mussentuchit Member	NCPALEOUT18	Cliffs of Insanity	Haviv Avrahami, Lindsay Zanno, Terry Gates, Allison Moyer, students.	2015-07-25
COI-103		Vert	NCSM 33368	Vertabrate	bone fragments	172	Albian-Cenomanian	Cedar Mountain Formation- Mussentuchit Member	NCPALEOUT18	Cliffs of Insanity	Haviv Avrahami, Lindsay Zanno, Terry Gates, Allison Moyer, students.	2015-07-25
COI-104		Vert	NCSM 33369	Theropod	bone fragments	11	Albian-Cenomanian	Cedar Mountain Formation- Mussentuchit Member	NCPALEOUT18	Cliffs of Insanity	Haviv Avrahami, Lindsay Zanno, Terry Gates, Allison Moyer, students.	2015-07-25
COI-105		Vert	NCSM 33370	Vertabrate	jaw fragment	1	Albian-Cenomanian	Cedar Mountain Formation- Mussentuchit Member	NCPALEOUT18	Cliffs of Insanity	Haviv Avrahami, Lindsay Zanno, Terry Gates, Allison Moyer, students.	2015-07-25
COI-106		Vert	NCSM 33371	Vertabrate	bone fragment	1	Albian-Cenomanian	Cedar Mountain Formation- Mussentuchit Member	NCPALEOUT18	Cliffs of Insanity	Haviv Avrahami, Lindsay Zanno, Terry Gates, Allison Moyer, students.	2015-07-25
COI-107		Vert	NCSM 33372	Vertabrate	vertabra fragment	1	Albian-Cenomanian	Cedar Mountain Formation- Mussentuchit Member	NCPALEOUT18	Cliffs of Insanity	Haviv Avrahami, Lindsay Zanno, Terry Gates, Allison Moyer, students.	2015-07-25
COI-108		Vert	NCSM 33373	Vertabrate	long bone fragment	1	Albian-Cenomanian	Cedar Mountain Formation- Mussentuchit Member	NCPALEOUT18	Cliffs of Insanity	Haviv Avrahami, Lindsay Zanno, Terry Gates, Allison Moyer, students.	2015-07-25
COI-109		Vert	NCSM 33374	Vertabrate	long bone fragment	1	Albian-Cenomanian	Cedar Mountain Formation- Mussentuchit Member	NCPALEOUT18	Cliffs of Insanity	Haviv Avrahami, Lindsay Zanno, Terry Gates, Allison Moyer, students.	2015-07-25
COI-110		Vert	NCSM 33375	Mesoeucrocodylia	large teeth	49	Albian-Cenomanian	Cedar Mountain Formation- Mussentuchit Member	NCPALEOUT18	Cliffs of Insanity	Haviv Avrahami, Lindsay Zanno, Terry Gates, Allison Moyer, students.	2015-07-25
COI-111		Vert	NCSM 33376	Vertabrate	long bone fragment	1	Albian-Cenomanian	Cedar Mountain Formation- Mussentuchit Member	NCPALEOUT18	Cliffs of Insanity	Haviv Avrahami, Lindsay Zanno, Terry Gates, Allison Moyer, students.	2015-07-25
COI-112		Vert	NCSM 33377	Vertabrate	long bone fragment	1	Albian-Cenomanian	Cedar Mountain Formation- Mussentuchit Member	NCPALEOUT18	Cliffs of Insanity	Haviv Avrahami, Lindsay Zanno, Terry Gates, Allison Moyer, students.	2015-07-25
COI-113		Vert	NCSM 33378	Vertabrate	vertabra fragment	1	Albian-Cenomanian	Cedar Mountain Formation- Mussentuchit Member	NCPALEOUT18	Cliffs of Insanity	Haviv Avrahami, Lindsay Zanno, Terry Gates, Allison Moyer, students.	2015-07-25
COI-114		Vert	NCSM 33379	Theropod	tooth fragment	1	Albian-Cenomanian	Cedar Mountain Formation- Mussentuchit Member	NCPALEOUT18	Cliffs of Insanity	Haviv Avrahami, Lindsay Zanno, Terry Gates, Allison Moyer, students.	2015-07-25
COI-115		Vert	NCSM 33380	Solemydidae	shell fragment (Imbeded)	1	Albian-Cenomanian	Cedar Mountain Formation- Mussentuchit Member	NCPALEOUT18	Cliffs of Insanity	Haviv Avrahami, Lindsay Zanno, Terry Gates, Allison Moyer, students.	2015-07-25
COI-116		Vert	NCSM 33381	Adocidae sp.	shell fragment (Imbeded)	1	Albian-Cenomanian	Cedar Mountain Formation- Mussentuchit Member	NCPALEOUT18	Cliffs of Insanity	Haviv Avrahami, Lindsay Zanno, Terry Gates, Allison Moyer, students.	2015-07-25
COI-117		Vert	NCSM 33382	Adocidae sp.	shell fragment (Imbeded)	1	Albian-Cenomanian	Cedar Mountain Formation- Mussentuchit Member	NCPALEOUT18	Cliffs of Insanity	Haviv Avrahami, Lindsay Zanno, Terry Gates, Allison Moyer, students.	2015-07-25
COI-118		Vert	NCSM 33383	Solemydidae	shell fragment (Imbeded)	1	Albian-Cenomanian	Cedar Mountain Formation- Mussentuchit Member	NCPALEOUT18	Cliffs of Insanity	Haviv Avrahami, Lindsay Zanno, Terry Gates, Allison Moyer, students.	2015-07-25
COI-119		Vert	NCSM 33384	Mesoeucrocodylia	osteoderm fragment	1	Albian-Cenomanian	Cedar Mountain Formation- Mussentuchit Member	NCPALEOUT18	Cliffs of Insanity	Haviv Avrahami, Lindsay Zanno, Terry Gates, Allison Moyer, students.	2015-07-25
COI-120		Vert	NCSM 33385	Mesoeucrocodylia	osteoderm fragment	1	Albian-Cenomanian	Cedar Mountain Formation- Mussentuchit Member	NCPALEOUT18	Cliffs of Insanity	Haviv Avrahami, Lindsay Zanno, Terry Gates, Allison Moyer, students.	2015-07-25
COI-121		Vert	NCSM 33386	Mesoeucrocodylia	osteoderm fragments	24	Albian-Cenomanian	Cedar Mountain Formation- Mussentuchit Member	NCPALEOUT18	Cliffs of Insanity	Haviv Avrahami, Lindsay Zanno, Terry Gates, Allison Moyer, students.	2015-07-25
COI-122		Vert	NCSM 33387	Adocidae sp.	shell fragement (Imbeded)	1	Albian-Cenomanian	Cedar Mountain Formation- Mussentuchit Member	NCPALEOUT18	Cliffs of Insanity	Haviv Avrahami, Lindsay Zanno, Terry Gates, Allison Moyer, students.	2015-07-25
COI-123		Vert	NCSM 33388	Solemydidae	shell fragment (Imbeded)	1	Albian-Cenomanian	Cedar Mountain Formation- Mussentuchit Member	NCPALEOUT18	Cliffs of Insanity	Haviv Avrahami, Lindsay Zanno, Terry Gates, Allison Moyer, students.	2015-07-25
COI-124		Vert	NCSM 33389	Solemydidae	shell fragments	59	Albian-Cenomanian	Cedar Mountain Formation- Mussentuchit Member	NCPALEOUT18	Cliffs of Insanity	Haviv Avrahami, Lindsay Zanno, Terry Gates, Allison Moyer, students.	2015-07-25
COI-125		Vert	NCSM 33390	Adocidae sp.	shell fragments	130	Albian-Cenomanian	Cedar Mountain Formation- Mussentuchit Member	NCPALEOUT18	Cliffs of Insanity	Haviv Avrahami, Lindsay Zanno, Terry Gates, Allison Moyer, students.	2015-07-25
COI-126		Vert	NCSM 33391	Vertabrate	bone fragments	384	Albian-Cenomanian	Cedar Mountain Formation- Mussentuchit Member	NCPALEOUT18	Cliffs of Insanity	Haviv Avrahami, Lindsay Zanno, Terry Gates, Allison Moyer, students.	2015-07-25

## Sheet: Total Taxonomic Fossil Counts
Mesoeucrocodylia teeth	Theropod teeth	Amphibian premax	Osteichthyian (fish) teeth	Aves? Teeth	?Pterosauria teeth	Ornithichian (dinosaur) teeth	Squamate?	Mammal	Macroelongatoolithus egg shell	Turtle Shell	Vertabrate bone frags
3657	28	1	60	3	0	25	3	2	29	195	2231
Mesoeucrocodylia osteoderms	Theropod bone frags		Osteichthyian scales									Fossil Grand Total
38	11		56									6339
											w/o bone frags	4097
											just teeth	3779
