# Supplementary material for: A new microvertebrate assemblage from the Mussentuchit Member, Cedar Mountain Formation: insights into the paleobiodiversity and paleobiogeography of early Late Cretaceous ecosystems in western North America
Source: PeerJ. 2018 Nov 16;6:e5883. doi: 10.7717/peerj.5883 (PMC6241397; doi:10.7717/peerj.5883)
Supplement: Supplemental Information 8 — Rows are each of the 100 comparisons and columns are the OMNH localities that the COI locality is compared against. [file peerj-06-5883-s008.csv]

	OMNH_213 SW	OMNH_234 SW	OMNH_235 SW	OMNH_236 SW	OMNH_239 SW	OMNH_240 SW	OMNH_694 SW	OMNH_695 SW	OMNH_696 SW	OMNH_794 SW	OMNH_801 SW	OMNH_868 SW	OMNH_213 Mor.Horn	OMNH_234 Mor.Horn	OMNH_235 Mor.Horn	OMNH_236 Mor.Horn	OMNH_239 Mor.Horn	OMNH_240 Mor.Horn	OMNH_694 Mor.Horn	OMNH_695 Mor.Horn	OMNH_696 Mor.Horn	OMNH_794 Mor.Horn	OMNH_801 Mor.Horn	OMNH_868 Mor.Horn
1	-0.911066749776699	-0.977604524360173	-0.952096648444361	-1.13863810981712	-0.962185634590101	-0.531034200829225	-0.602578653198626	-0.932170195029816	-0.960286151502006	-1.06493586657824	-0.261365146778768	-1.28120100748442	0.995447555804976	0.0514613664953094	0.0408307714041926	0.800418735440807	0.30452065905596	0.692264627653859	0.363152237427638	0.921219526078119	0.149925565279615	0.683069236936991	0.616902111635086	0.994165864940676
2	-1.32599099309547	-0.915866730837624	-0.907881578417811	-0.827509156263142	-1.03168144521327	-0.506555973938492	-0.659528085579913	-0.929767787861794	-0.995733716099447	-1.04392659462206	-0.061938792669843	-1.11975835829368	0.998733475606664	0.0521894802907955	0.0416612518586153	0.826129754363403	0.299926615258886	0.69486078171623	0.35025360184741	0.920334381400895	0.157474146409335	0.685667792693938	0.657711172443736	0.994176522825158
3	-1.26485132471491	-0.813134790989258	-0.993481600226688	-1.04879145350269	-0.986281688733527	-0.606393363699885	-0.725074435997326	-0.942997850889902	-1.07304489681578	-1.0616000921518	-0.147389679389629	-1.26421860668606	0.997041649527861	0.0633942647863516	0.0416569745796517	0.803078119907104	0.302298652500131	0.684970509436421	0.337062298367809	0.920708083156843	0.13543774371928	0.683001114075526	0.633605179361041	0.994350171155574
4	-1.2743817362067	-0.571209779062424	-0.979356364024269	-1.03491738233589	-0.985687715358421	-0.576723750694912	-0.619609538804406	-0.934775264991779	-0.947345847114	-1.00798785836229	-0.173889839418933	-1.26121990866795	0.999268145351312	0.0865563437749144	0.0402755674330647	0.805572855339115	0.302870843283652	0.6870108704607	0.354639618740951	0.921744803858493	0.166033864594249	0.691480507594425	0.624471867702247	0.994414614678838
5	-1.2743817362067	-0.683113245269617	-1.01004468475187	-0.765120104668341	-1.00607297505324	-0.485741448182087	-0.646666695351354	-0.961637795871658	-1.03793933791781	-1.02888572232967	-0.177728784599003	-1.27271316418882	0.999268145351312	0.0678164626669644	0.038708662258123	0.839137489733844	0.301782283084875	0.697620206371383	0.350233659198507	0.918321198208263	0.141866668133709	0.690417548018111	0.62979527828999	0.994399877065221
6	-1.12041222049443	-1.15547219183238	-1.02960663030492	-1.03491738233589	-0.991993046380342	-0.50375905068489	-0.687849149004342	-0.958017714679609	-1.03361659274559	-1.0350047180277	-0.229074029601967	-1.22496983910683	0.99701110553799	0.0499045597286036	0.0369499508764253	0.801164111998566	0.303635523598208	0.695269210948897	0.33962353082593	0.917367588218854	0.152190456546629	0.687088044706839	0.614014761900417	0.994906070861649
7	-1.48314199529725	-0.843271624926646	-0.904710715203388	-1.08351040813695	-1.01549654131077	-0.539600992892048	-0.698258929652267	-0.94982726837929	-1.00165175388076	-1.02806516121652	-0.202429135628172	-1.23585227116349	0.996923220417671	0.05872932426974	0.0414524748198276	0.813099941633694	0.300620215674912	0.691014769763302	0.339388147565743	0.919131097047308	0.145665053528153	0.688976269753245	0.6242705556853	0.994680888299327
8	-1.2743817362067	-1.26020463093746	-0.986147700494086	-1.08351040813695	-0.991965037733633	-0.511968544209926	-0.643727733709746	-0.930266299788522	-0.97290514406459	-1.0099823656244	-0.232439512122029	-1.23102482317758	0.999870577302374	0.044311377245509	0.037482044341604	0.795835733378188	0.301803150325029	0.692853733944179	0.368404976088913	0.92015822093538	0.157269782953172	0.691131969615271	0.618921193379392	0.994777152733488
9	-1.39710942040075	-1.01911631794462	-0.968926897981849	-1.08351040813695	-1.00078018736025	-0.503874671135969	-0.604231129403646	-0.951318398528617	-1.01777099178183	-1.00620303151688	-0.267359250609307	-1.1334347015118	0.998647072316497	0.0460214342443589	0.0392088739921278	0.800129651841737	0.302617261545442	0.694338293176441	0.361645733629838	0.918660127674639	0.160629660444482	0.690702095740776	0.624594470221118	0.995035659472651
10	-1.2743817362067	-1.15547219183238	-1.01761669089557	-1.08351040813695	-0.948562024839148	-0.573182881173558	-0.671281423323647	-0.960028820908936	-0.914675811325031	-1.03274986561134	-0.184863823323051	-1.23934638521614	0.999870577302374	0.0499045597286036	0.0370020116282443	0.800129651841737	0.305287553826618	0.688196978516493	0.345022800818739	0.918849124044147	0.15239747911969	0.688704509435437	0.624847677467381	0.994506630348122
11	-1.12041222049443	-0.874354937253179	-0.984376350204118	-1.22883443803581	-0.948707320338376	-0.534522412114947	-0.642554643866802	-0.941838981692578	-1.01604956306405	-1.01680059702547	-0.0457717812366704	-1.28682494659589	0.99701110553799	0.0678564962748926	0.0409601416251581	0.781008125810042	0.30379416626065	0.691860502594966	0.347359298004899	0.919428808229792	0.136839258106279	0.692183162987474	0.643917123761006	0.994165043247847
12	-1.35964200523535	-0.814223402420714	-0.990460706489768	-0.786084708713826	-1.02240254350846	-0.547117888877471	-0.575470184686829	-0.954129428910106	-1.06746283575352	-1.03391255841667	-0.148796211965819	-1.21089074924909	0.997596965497565	0.0535050001571827	0.0407635994371522	0.845344148576254	0.299674885692501	0.690734605642282	0.359160118857072	0.919794844602811	0.150531711807499	0.686857542185636	0.633089750340899	0.99498143516499
13	-1.20405833610748	-0.771622997404813	-0.994975643859409	-0.876062737603176	-0.916320699946505	-0.564280697257863	-0.710889770289014	-0.936489201560605	-0.990208217846494	-1.01943698315448	-0.25086922545594	-1.251807014185	0.997861363862356	0.0669763225849349	0.0411158208592431	0.835190591512579	0.308019022512212	0.688150689143587	0.345416791461372	0.920259751383176	0.145685903361498	0.687701927912131	0.618645103030688	0.994571036868448
14	-1.26485132471491	-0.699558166770046	-1.00892154167222	-0.959301326274808	-1.04426357798501	-0.501836435248994	-0.576380587422552	-0.938586829969823	-1.02553802071911	-1.02174114980393	-0.131735469412517	-1.25153828966279	0.997041649527861	0.080277197584236	0.0382993640264015	0.81224684137874	0.297943937677977	0.695191460625148	0.35793699914513	0.919874601772086	0.144452267179248	0.691231651654603	0.640826682220824	0.994494207676275
15	-1.32599099309547	-0.771622997404813	-0.964725064773156	-1.01922563292943	-0.99530787785264	-0.593803073743807	-0.682554382767034	-0.911417572058869	-0.956623854745958	-1.01697017674218	-0.283294364404975	-1.23691730224992	0.998733475606664	0.0785239644099237	0.0407486579558654	0.81315673416816	0.301054510127032	0.68462311855123	0.344674416393756	0.923379709438431	0.149714327949178	0.692009706113315	0.609752002931496	0.994600321962414
16	-1.2743817362067	-1.26020463093746	-1.00302877142862	-0.839355445750007	-0.979690044829928	-0.663689513383094	-0.682761910786842	-0.961795256175851	-0.94759537425262	-1.06345414765872	-0.108095037512736	-1.18177065281416	0.997920600197622	0.044311377245509	0.0398426016054174	0.85629507396529	0.30153367975502	0.679964164689777	0.347851210298976	0.916633217790075	0.163681118139089	0.685204639159178	0.652448790489218	0.99473292113556
17	-1.03133554844026	-1.08135971822061	-0.985114576952285	-1.29416848776469	-0.952499211864371	-0.540877620265408	-0.647891680441383	-0.925620054030057	-0.924188226237454	-1.04120927771879	-0.128284906158342	-1.1977458674342	0.997553977895845	0.0454862401815368	0.04026841696891	0.774585301564642	0.305855034774337	0.690810256746965	0.339505063536688	0.922650511679767	0.150977178554295	0.68492665488706	0.643865853199806	0.994651920718855
18	-1.2743817362067	-0.915866730837624	-0.970303008127459	-0.964818120945757	-1.04288161288638	-0.541084479008102	-0.688074445562971	-0.955004446077316	-1.01131548180652	-1.06693913813633	-0.259014382507864	-1.31096804808899	0.999268145351312	0.0521894802907955	0.0397857512851898	0.82596391864597	0.299332340422263	0.690792540692315	0.342935076624263	0.918634802261178	0.158133943059247	0.681732828129568	0.612444083879612	0.993869986195225
19	-1.26485132471491	-0.874354937253179	-0.929943867258563	-0.991282045130517	-0.896709687710028	-0.573669160552546	-0.62918041807525	-0.954877050719842	-1.0044842697646	-1.05121556895467	-0.196387516857172	-1.21591484680261	0.997041649527861	0.0678564962748926	0.0430382874057816	0.810367698165355	0.308411967562919	0.688073308722442	0.35595825416367	0.918860250720423	0.144561677191286	0.684735726053291	0.622305801356194	0.994843150289552
20	-1.48314199529725	-0.670233471078171	-0.979115751392616	-0.945790915717955	-1.03935059721989	-0.495317089606246	-0.664676090793845	-0.935155805470589	-1.01121885817147	-1.03164333441317	-0.118937051249071	-1.27461120658661	0.996923220417671	0.0651233000246833	0.0431009891979182	0.812241490811565	0.30010148394047	0.694789966090357	0.348134111305212	0.921109358037857	0.155215172482568	0.687133869356229	0.632959721908656	0.994256091036199
21	-1.21135974306325	-0.874354937253179	-0.967190867063124	-1.13863810981712	-0.958122170360294	-0.571783570502788	-0.69548482532943	-0.95374999234149	-1.11885498212021	-1.05544670588526	-0.149101581002469	-1.170064702947	0.993434367305789	0.0556200789138464	0.0405635921477995	0.789795328883469	0.304302142257468	0.688507210534102	0.349283945480764	0.918375131485425	0.135769459045274	0.683276999760861	0.632869737727996	0.994858057755765
22	-1.26485132471491	-0.680923624254125	-0.993989023325601	-1.12440750956377	-0.992581610337315	-0.55522231455775	-0.674896894372958	-0.965006752430156	-0.988327181031971	-1.03734576360869	-0.239404778303611	-1.161142444718	0.994571693438903	0.0768795880482709	0.039829373508587	0.79232731460411	0.301507531827094	0.689368027464539	0.352788754174849	0.917248987979046	0.15673710402647	0.687338439468585	0.610309847461185	0.994618104277639
23	-0.904072187457369	-1.26020463093746	-0.937933954347927	-0.964818120945757	-0.942582930240692	-0.60176771790351	-0.662242188886211	-0.945569409976253	-1.04422095022436	-1.0155119365575	-0.331827031919342	-1.22366851630218	0.990584237925168	0.044311377245509	0.0408614263018044	0.82596391864597	0.305817953394612	0.68483871767269	0.351595990219356	0.919968050794475	0.142866112238368	0.693213126556336	0.602559605987918	0.994341813945992
24	-1.39710942040075	-0.688310538897404	-0.976246655132261	-0.994020280909071	-0.976738390924859	-0.585908964363924	-0.640497925307123	-0.927593696767336	-1.01772956382294	-1.02945924744703	-0.232439512122029	-1.21624540375112	0.997476857962011	0.0842355328441865	0.0382894411582677	0.802511185017526	0.30266455000544	0.68635200178929	0.349209018866891	0.921831651160516	0.141705320507821	0.687449105365176	0.618921193379392	0.994781274185374
25	-1.12041222049443	-0.915866730837624	-0.957200383227428	-1.07399680552305	-0.92552182058309	-0.578512871604976	-0.604401738891027	-0.935828558056889	-1.09686608139683	-1.03666486516231	-0.143656452354863	-1.15919343395078	0.99701110553799	0.0521894802907955	0.039622067800868	0.807062026016285	0.30578808195061	0.687491301515871	0.353480305328071	0.920514724590839	0.139342622958849	0.686569985652691	0.63990238190271	0.994784270390781
26	-1.2743817362067	-1.01911631794462	-0.933776702276872	-1.03491738233589	-0.907490488128551	-0.547399144306019	-0.641660091801968	-0.921770478537907	-1.04289734868945	-1.03737582032087	-0.221886039726689	-1.23516171851807	0.999268145351312	0.0460214342443589	0.044542448589894	0.805572855339115	0.310545270922002	0.689807129472979	0.345486661686526	0.9215447748986	0.146321787442173	0.688466925736275	0.622733167008517	0.994574738753313
27	-1.06880296360566	-0.67762038572145	-1.00186139523898	-0.98450667829517	-0.978427447012391	-0.567232272043406	-0.635388930244342	-0.959439264491174	-0.973232750745632	-0.996056263434364	-0.134435165437749	-1.27463278794959	0.998061045146666	0.0742907027498909	0.0419500796849582	0.816202448369581	0.303398214125761	0.688225274384562	0.344376359134672	0.916764938108136	0.154415066387366	0.691840387315984	0.627516117501793	0.994211043357378
28	-1.08294480532903	-0.874354937253179	-0.997704120760135	-0.827509156263142	-0.943801695590718	-0.579929145214096	-0.69256794615	-0.966218567243744	-1.03455954043918	-0.983350177523212	-0.151245435971383	-1.17817262961596	0.997778811163389	0.061182086805231	0.0387367957970424	0.826129754363403	0.307345793506398	0.687438910199823	0.347496096405179	0.91758353766598	0.146790634096202	0.695000549872631	0.632527322902006	0.994593217761879
29	-1.2743817362067	-0.813134790989258	-0.943060828463051	-0.927732013808298	-0.983397509577457	-0.497664644707846	-0.677459787466453	-0.943000430237968	-1.07781213137695	-1.02690734810417	-0.194983784676793	-1.18303616708007	0.999870577302374	0.0622416417902362	0.0408193872296399	0.823426821108394	0.304015459242836	0.695672752282269	0.346279442045795	0.919488312544726	0.145196871008794	0.689781683964472	0.620860793298549	0.994817496096187
30	-1.03133554844026	-1.15547219183238	-0.964420971258502	-0.902526661787937	-0.967164032643319	-0.586671473518115	-0.653578898843032	-0.953721279267409	-1.11016393163832	-1.03200689049038	-0.232439512122029	-1.23116874764304	0.996764155587427	0.0449141037557433	0.0389713085390631	0.847388753423894	0.304690316130078	0.68625174822503	0.348918574854988	0.920285566677222	0.136366906850434	0.689050878543493	0.618921193379392	0.994658565951554
31	-1.2743817362067	-0.977604524360173	-0.945622191508587	-0.951678793664261	-1.00725588739146	-0.545941817640863	-0.518805820694536	-0.950951697265175	-0.927510990761499	-1.05281851060719	-0.169639343677764	-1.2243455118742	0.999870577302374	0.0514613664953094	0.0434806460418629	0.809803405045888	0.301003262235455	0.69034537321805	0.359726025193046	0.918266020057951	0.159933750593241	0.687028734182997	0.628822012744351	0.994770607485403
32	-1.20405833610748	-0.874354937253179	-0.994713224295185	-1.07399680552305	-0.97432579239011	-0.566835377495887	-0.66640316171316	-0.940325293019648	-1.06398532898004	-1.02678903595216	-0.149282727225409	-1.21583392965034	0.998333870814964	0.061182086805231	0.0425229115135851	0.807062026016285	0.30446151937799	0.688385524367941	0.345212059876655	0.92133256039703	0.143267881451534	0.690096147276031	0.635653616505362	0.994582564468212
33	-1.08294480532903	-0.680923624254125	-1.01274014544503	-1.03491738233589	-0.978716059062113	-0.519682998662169	-0.625759810944919	-0.945505224540536	-1.03465917600083	-1.01067384025863	-0.180055809146623	-1.26485040649758	0.997778811163389	0.0781195814038881	0.0413625157948887	0.801027759111745	0.302610796503404	0.692935566498866	0.356231093457208	0.920212158808334	0.154692706230235	0.692027359511393	0.630644344356565	0.994434589989108
34	-1.14373779393647	-1.15547219183238	-0.948395384385547	-1.13863810981712	-0.956281491321111	-0.614090150541415	-0.649404737469334	-0.964761893663488	-1.10054784611768	-1.01175802458879	-0.302811228950168	-1.24874377555316	0.993121346274	0.0449141037557433	0.0414557889982689	0.794105027284012	0.305942226595974	0.683475061328808	0.353618054103122	0.918001478034672	0.130008373191388	0.69373639655198	0.604504850690604	0.994527880048644
35	-1.06880296360566	-0.639411830669681	-0.959578968924702	-0.970996267738317	-0.892651445445244	-0.500702309403221	-0.572950020449639	-0.966225898205067	-1.09211827158254	-1.02756917132693	-0.123675238308052	-1.19158877696414	0.998061045146666	0.0820031390298208	0.0402340851002935	0.832326299544329	0.310243292212521	0.695913324002256	0.364535288394377	0.917785419264106	0.139414354582312	0.69035124477811	0.637096575066887	0.994726193264612
36	-1.35964200523535	-1.05122288428323	-1.00373175448628	-1.29416848776469	-1.02777220343967	-0.577981033951036	-0.664067800150637	-0.948995131901308	-1.07860695473646	-1.04993780150841	-0.215598008233763	-1.23773032863042	0.99890686581451	0.0506972867790585	0.0388861759680843	0.780563582874297	0.299485788992486	0.687622317693385	0.345064889110172	0.919471624765182	0.137564926248402	0.685733500838705	0.627054993332101	0.99463015299772
37	-1.35964200523535	-0.801759831342202	-0.981682892986213	-0.930099166311494	-1.01616421617933	-0.548857382506148	-0.612741646656283	-0.951474724999473	-0.998261839292216	-1.03134504778202	-0.196387516857172	-1.18491643161024	0.99890686581451	0.0588383223872625	0.0402268221310743	0.822250969778848	0.301383607057704	0.690104171565162	0.366108244875769	0.919025124433094	0.154715800771125	0.688776430149995	0.640253039087426	0.994979163684655
38	-1.08294480532903	-1.05122288428323	-1.02689930784724	-1.17335706445138	-1.04691787355637	-0.55781636425309	-0.632463181290381	-0.957842394724832	-1.06135055805898	-1.03107787672459	-0.184685326147647	-1.24821390132437	0.997585912907064	0.058974394824619	0.0403092658968627	0.805862924140194	0.300391302082348	0.68916904870257	0.344633073854867	0.918525230452428	0.13757941064523	0.688342012186957	0.635191624963786	0.994419412037645
39	-1.35964200523535	-0.964765439065346	-0.996729641976887	-1.01922563292943	-0.93579687969701	-0.613348305333034	-0.665111336557478	-0.9739590300951	-0.918300071254054	-1.01570917767908	-0.144327071302888	-1.26235265802165	0.99890686581451	0.0465127779353855	0.0415325983878139	0.819822885733905	0.306847762852843	0.683446850079649	0.352917682734779	0.916634057851811	0.172347549474046	0.691325576835032	0.639433327635871	0.994422881194763
40	-1.35964200523535	-0.977604524360173	-1.02401167170285	-0.930099166311494	-1.01956402867865	-0.536877420977646	-0.611976627994702	-0.913940007686824	-0.962765995303092	-1.03873168042887	-0.106850830505723	-1.22475146891681	0.997596965497565	0.0514613664953094	0.0405423410069989	0.822391397474928	0.298613141353436	0.691668347380612	0.35656631049199	0.922651682200643	0.149717748163557	0.687834889473647	0.64019530997265	0.994716563129911
41	-1.20405833610748	-1.15547219183238	-1.02642327294235	-0.882240884395736	-0.965674902853935	-0.540559352133067	-0.727313967881172	-0.935492382754075	-0.997038390452098	-1.04994170182681	-0.236080910050072	-1.23166871467331	0.999099657945052	0.0538969245068919	0.0408561220781943	0.839471600150236	0.303525988941988	0.69078100913912	0.33231123703823	0.921564536167284	0.152234795541621	0.685211874081681	0.61628220964614	0.994899119847394
42	-1.18991649438411	-0.977604524360173	-1.01529151089576	-0.828583270971707	-1.00806880562161	-0.577956487823725	-0.618342274144873	-0.945266597321989	-1.02875188451935	-1.01424774947974	-0.273400869380307	-1.30426538763843	0.996602634781005	0.0514613664953094	0.0426175767902937	0.840726234165183	0.301573618390734	0.687546648605542	0.340275463465656	0.919638498392693	0.15803321820073	0.691986302067664	0.618482141260428	0.993944993114185
43	-1.48314199529725	-0.874354937253179	-0.997314731191833	-0.930099166311494	-0.953852467401527	-0.496915611341697	-0.671794489842809	-0.963171537589839	-1.14383645844915	-1.00903490504696	-0.189361446426419	-1.22937712463813	0.996923220417671	0.061182086805231	0.0375349545659925	0.829108522270741	0.307035117822304	0.694771371391787	0.341787163549978	0.917829189335872	0.138027922953207	0.695317229331739	0.643934999829918	0.994577669594807
44	-1.2743817362067	-1.26020463093746	-1.00781484282764	-1.03491738233589	-0.887433511505824	-0.499236860061365	-0.621947988424371	-0.918277342531379	-0.987900489789513	-1.03410232162709	-0.179931458189933	-1.25267672225964	0.999125464099745	0.044311377245509	0.0388576423836514	0.805572855339115	0.312800230065618	0.695558594211009	0.368980081304616	0.923179914098025	0.159859259216174	0.687681447280904	0.627134460112422	0.994406221975025
45	-1.06880296360566	-0.904491771190568	-0.978704135477965	-1.20362908601545	-0.973584289092744	-0.52884261757542	-0.674322133285302	-0.952391817311807	-0.980879256399152	-1.00723001036975	-0.171576090887856	-1.21565372589274	0.998061045146666	0.0577931711802073	0.0379453488748735	0.789513183759886	0.304381961059078	0.692669182347712	0.344912181341063	0.919685327732488	0.167731322550108	0.689050115860032	0.630420110170829	0.994789570550076
46	-1.14373779393647	-0.874354937253179	-0.998140456088495	-0.991282045130517	-0.944131140000355	-0.597173101737928	-0.701262958305555	-0.955261956466762	-1.01327877566194	-1.00348834894724	-0.0547156341595569	-1.2528372202417	0.996450123156602	0.061182086805231	0.0391672338157197	0.810367698165355	0.304843455751668	0.686139644409428	0.354905974410792	0.918307705172095	0.153467154910928	0.69336343516521	0.65116936676437	0.994525420265606
47	-1.48314199529725	-1.08135971822061	-1.00042315290128	-0.857035532375374	-0.988009550417945	-0.52189288745645	-0.683997107710566	-0.948499545931632	-0.995153719969379	-1.05412380208237	-0.0830153158383091	-1.21715684561763	0.995651014228646	0.0454862401815368	0.0397025228612805	0.821215827417633	0.302114893160003	0.694436043676788	0.338003002067542	0.91978887453727	0.161504954812134	0.683947283710132	0.639700066073474	0.99480944049462
48	-1.32599099309547	-0.874354937253179	-0.976616355212297	-0.98450667829517	-1.0256717024374	-0.467603584863793	-0.652058834207129	-0.927644909412429	-0.909636438191185	-1.01664876634048	-0.207384551893296	-1.19132671580655	0.996929322119057	0.0667440946966157	0.037950605628348	0.816202448369581	0.300750423812695	0.697605491962974	0.350118505266024	0.921254169601474	0.157336974024299	0.688530765501244	0.624150656879561	0.994785458731345
49	-1.2743817362067	-1.05122288428323	-1.01965299411325	-1.22883443803581	-0.954116764853199	-0.639474740574231	-0.737355859537076	-0.943716482050704	-1.01568448377862	-1.02908858538529	-0.178093100400649	-1.21951867286977	0.999870577302374	0.0506972867790585	0.036210116987004	0.79329096206577	0.306881810344426	0.681727142168416	0.33823156525301	0.919386978494553	0.152745453986254	0.689097854346178	0.633360682734348	0.994644512812297
50	-1.35964200523535	-0.964765439065346	-0.946387841078502	-0.98450667829517	-0.960853920668856	-0.567379749846137	-0.681988154225975	-0.925747526431976	-1.03021882613877	-1.01185561826024	-0.284853071164566	-1.21895362898619	0.99890686581451	0.0465127779353855	0.0425315250031671	0.816339112283468	0.303209400064515	0.688822589927929	0.360733202151726	0.922432524123297	0.160327806697212	0.689092385290989	0.61160009949278	0.994835177775295
51	-1.35964200523535	-0.843271624926646	-1.02304375308591	-1.04879145350269	-0.989445894331474	-0.514008922721258	-0.631842803173234	-0.958262547988526	-0.989649788191371	-1.03264052956781	-0.0434064416940479	-1.28562761030607	0.99890686581451	0.0644871011589302	0.0402574462578864	0.803211068855023	0.303323303872726	0.69391446016819	0.35078785354125	0.918749543468977	0.156529322853042	0.689465640931373	0.640759946494076	0.994064971732572
52	-1.12041222049443	-0.964765439065346	-1.05265744778331	-0.841343782968913	-1.01668322553962	-0.484929143516603	-0.608704816742756	-0.943885074498346	-1.01246008996874	-1.01926337952017	-0.194983784676793	-1.24877033754231	0.997647921694552	0.0465127779353855	0.0361735476162455	0.831525806199207	0.300820535073105	0.695226398256721	0.358520157755544	0.919706831117718	0.147827723653061	0.692754298413417	0.633781834042106	0.994077119376553
53	-1.2369143210413	-0.789968668582213	-1.00622797041765	-0.699696477874442	-1.0206643332324	-0.552284795111547	-0.627991231421697	-0.927858412165096	-1.07988849899359	-1.0065325075417	-0.283889840563699	-1.17933644937583	0.999393373657354	0.0596210594753347	0.0365902688738506	0.855565436953159	0.299346531569574	0.690143439561042	0.364095856192077	0.920675736632749	0.142328025364812	0.689366311149697	0.604445641895715	0.995191034444358
54	-1.60739283268688	-0.759831834644824	-0.98411250916822	-0.98450667829517	-0.968956049049631	-0.634792748204737	-0.622381604777814	-0.934854655241371	-1.04514517639841	-1.03288926080347	-0.133983063268504	-1.21794751003293	0.993703552177561	0.0644525620643782	0.0368447684699887	0.816339112283468	0.303824237861703	0.682095965884268	0.368958359800855	0.922187141616059	0.144277191169601	0.688454609019828	0.632034994508067	0.994627123706107
55	-1.06880296360566	-0.843271624926646	-0.974121598416154	-0.86330222560597	-1.05048514523633	-0.531349535811659	-0.753993202687887	-0.958962426714463	-0.936843943178493	-1.03944140052033	-0.150686219748393	-1.24490171912123	0.998061045146666	0.0644871011589302	0.0405086316475506	0.823192261969358	0.297788298841822	0.692233239150312	0.336132406207166	0.92008125111549	0.157687501727398	0.685973277813951	0.639212829236236	0.994407385072384
56	-1.15244907921871	-0.874354937253179	-1.05547830217317	-1.08351040813695	-0.931932105349834	-0.544322981681748	-0.619697048722375	-0.951156531797697	-0.941344560318073	-1.03360878767156	-0.148895126268112	-1.2177775446284	0.999316192213995	0.062294488383508	0.0388422973615121	0.795835733378188	0.306912448340383	0.690501600333524	0.35979722740131	0.917258770913854	0.14898312096399	0.685052541135121	0.631815865203808	0.994693764578228
57	-1.18991649438411	-1.15547219183238	-0.980537626006085	-0.857035532375374	-1.01267560443888	-0.621103544212444	-0.690997157716251	-0.957364033930317	-0.921334284922827	-1.03021006192732	-0.125358266474784	-1.16497253240979	0.999374984468261	0.0538969245068919	0.0389954910261184	0.823476804741084	0.301387231729182	0.683587654681694	0.34930081069687	0.918099135931629	0.167752445495643	0.687919284855442	0.637448437377658	0.994821262485612
58	-1.39710942040075	-0.771622997404813	-0.98055424080702	-1.08351040813695	-0.981623507135693	-0.618825552509558	-0.691096324451718	-0.941981261734855	-0.960607459231935	-1.04397055672652	-0.149282727225409	-1.24801619166174	0.997476857962011	0.065821558402436	0.0404039363626694	0.800129651841737	0.300618755566097	0.683109260932429	0.353860036614582	0.920175142585799	0.14961917483289	0.685644064500582	0.635653616505362	0.994466429060312
59	-1.15244907921871	-0.977604524360173	-1.02268074186046	-0.945790915717955	-0.961930703876195	-0.56316973266129	-0.59612716585387	-0.951540623825139	-1.06425237381898	-1.03121447212007	-0.238798660567533	-1.28139363366796	0.999503901673029	0.0653988199211223	0.0401418703011409	0.833070593367706	0.303646782524237	0.689137906235388	0.355210362068357	0.920893831416743	0.137763044466072	0.688782628147493	0.619086339777705	0.994164696650506
60	-1.39710942040075	-0.977604524360173	-1.01123069950866	-1.03491738233589	-0.990507967235166	-0.556592378971184	-0.697553908449096	-0.939118449186754	-0.934659946018173	-1.0515278987164	-0.202429135628172	-1.24139561864749	0.998647072316497	0.0514613664953094	0.040022880010852	0.801027759111745	0.302623050057495	0.69003257096867	0.344175158162182	0.920940603029722	0.156525725226356	0.686784008531776	0.624685879717546	0.994669500624423
61	-1.60739283268688	-1.15547219183238	-0.966214870913894	-1.04879145350269	-1.05203437055175	-0.52368710956358	-0.728851011615797	-0.966720257206877	-1.06738486132381	-1.02914409878589	-0.186135277012885	-1.25958123240149	0.993703552177561	0.0499045597286036	0.0422001486637157	0.803078119907104	0.298453110124921	0.692917199595118	0.343254238495974	0.918159551184189	0.140411460726954	0.689149134337601	0.641944935354712	0.994548427829242
62	-1.48314199529725	-0.86203349921698	-0.948690873682809	-1.04879145350269	-0.934556402962835	-0.615306608310294	-0.634341287515106	-0.947850199465448	-0.940179506902428	-1.03786852071204	-0.2343223312967	-1.22770707637616	0.996354469415519	0.056321877116764	0.0407624290746264	0.809570460197167	0.307071553885209	0.683422165042648	0.346139039210164	0.918082127758782	0.155919703823393	0.68849419791605	0.618248249447223	0.994456909997699
63	-1.20405833610748	-1.08135971822061	-0.944739527221716	-0.930099166311494	-0.98017252522779	-0.507593077050671	-0.634089403186983	-0.93342625529432	-0.940622787735099	-1.03819645403849	-0.144847407307891	-1.24579504607595	0.999099657945052	0.0454862401815368	0.0425721506539856	0.822250969778848	0.303105056979195	0.694919529277045	0.352395322221516	0.921414901534139	0.166363322945162	0.68582755139856	0.623438302415826	0.994607462270017
64	-1.15244907921871	-1.05122288428323	-1.02119261671383	-1.29416848776469	-0.969901704377448	-0.511528521234867	-0.5979076233719	-0.979114208904907	-1.0557736103425	-1.04622733162808	-0.249888026972846	-1.23353349372972	0.999503901673029	0.0506972867790585	0.0400487673820387	0.780563582874297	0.303684222514526	0.694579548887438	0.35206018166024	0.916562306169658	0.143300820827157	0.685941534064791	0.614535974154514	0.994580361231275
65	-1.35964200523535	-0.947467690422784	-1.00293454138213	-1.20362908601545	-0.950103654716656	-0.577816378269381	-0.686082920330884	-0.941955971709753	-0.948627470277604	-1.02214680968329	-0.12530497104809	-1.22083073561989	0.998182567992199	0.063309191048525	0.0361257918275935	0.787562836425711	0.305140474695766	0.687337944199375	0.347579310384926	0.920431011525467	0.155808080498583	0.688878076089984	0.634911882985359	0.994700292224789
66	-1.48314199529725	-0.977604524360173	-0.984957619021986	-0.991282045130517	-0.98806026143607	-0.560896786590529	-0.656738869006213	-0.94427607724378	-1.00831478488988	-1.03079254396694	-0.183637357329924	-1.224835532527	0.996354469415519	0.0514613664953094	0.0393951064791941	0.810367698165355	0.303358516604365	0.688820407776368	0.356804454191713	0.920117464313064	0.15037575999984	0.692176939313106	0.639048919360684	0.994680100824215
67	-1.26485132471491	-0.977604524360173	-0.9652923469993	-1.03491738233589	-1.02183798583692	-0.563111753563309	-0.7514446211248	-0.970767550199156	-0.979681736948528	-1.04921975042217	-0.168866524855514	-1.22475304471797	0.997041649527861	0.0568219255052374	0.0407900369701566	0.801164111998566	0.300774595831258	0.688657397024755	0.341015796500798	0.918315014466843	0.159090020833788	0.686144515933162	0.625360306986279	0.994850188968044
68	-1.35964200523535	-0.771622997404813	-0.963018392704028	-0.841343782968913	-0.978119431087727	-0.547566946303684	-0.642243419003605	-0.944930538750363	-0.919212251794054	-1.06066904339158	-0.332637349729613	-1.24918279814717	0.998182567992199	0.0727501434974293	0.0413783997004078	0.840195309811583	0.306509357105478	0.690052243903383	0.353856828946607	0.919286892141149	0.170641356560349	0.683612609180454	0.596811863835456	0.994402722152049
69	-1.2743817362067	-1.01911631794462	-0.973673036631157	-0.882240884395736	-1.02853436058235	-0.559680903346467	-0.665990346597067	-0.943738411144766	-1.12432068929226	-1.04904054101382	-0.355205386307988	-1.17058395837397	0.999870577302374	0.0460214342443589	0.0411255411699784	0.827788901631451	0.300141630276381	0.688848309828705	0.346228373317853	0.920083379896783	0.138254681101543	0.683483264993257	0.608329078233125	0.995304758676215
70	-1.2743817362067	-0.874354937253179	-0.99735552659126	-1.13863810981712	-1.05269298280985	-0.523060545323103	-0.615565396944853	-0.959791505241879	-0.895078503967877	-1.03686407078444	-0.23505491233228	-1.19623371539911	0.999268145351312	0.062294488383508	0.0391337799619066	0.800418735440807	0.298659888488294	0.692199738935905	0.361415254423081	0.918259810056939	0.184938505587636	0.688082055804046	0.627618370938687	0.995111669542513
71	-1.00014342183087	-1.26020463093746	-0.988279794032848	-0.930099166311494	-1.0508506072927	-0.576319459850275	-0.659815032682414	-0.953575314421088	-0.97411660218787	-1.02320164349737	-0.10935481785966	-1.15945290389933	0.994644590271993	0.044311377245509	0.038582296540076	0.822250969778848	0.298381883376525	0.688602587897049	0.352120686285701	0.918887994940028	0.144139328388077	0.689017342210282	0.643087973615154	0.994831979524359
72	-1.2743817362067	-0.915866730837624	-0.981579732247101	-1.13863810981712	-0.977772860457654	-0.563941132288423	-0.640587694361091	-0.943320756890828	-0.977479885409975	-1.04249177650632	-0.0856937239226846	-1.20125834208738	0.999125464099745	0.0555207237136122	0.0393256503169436	0.789795328883469	0.304981398674994	0.688758222577799	0.344062322143014	0.919065909942968	0.138305981511109	0.685623807450192	0.646990340937242	0.994883242263865
73	-1.48314199529725	-0.813134790989258	-0.992134220386543	-1.17335706445138	-0.984494758498156	-0.606296187422266	-0.572309855243078	-0.964597027836092	-0.993650461081607	-1.04644792034791	-0.177272222425398	-1.2483360243579	0.996923220417671	0.0622416417902362	0.0412278421759787	0.786942214959168	0.303796007615858	0.685496657763939	0.364734733917286	0.918480704429331	0.153900945264265	0.684154360731473	0.628266094641792	0.994703373823194
74	-1.35964200523535	-1.05122288428323	-0.982621997332032	-0.828583270971707	-0.93354012042115	-0.581605214012594	-0.647170480639776	-0.926373842679872	-0.934441949213903	-0.996500464653755	-0.118937051249071	-1.25148262521827	0.998182567992199	0.0506972867790585	0.0386290459932154	0.840726234165183	0.305896975378897	0.687307602835197	0.363170285976871	0.921850202189715	0.157959093899574	0.692623118141274	0.632959721908656	0.994445612722311
75	-1.48314199529725	-1.08135971822061	-0.979153662699334	-0.98450667829517	-1.00147419272024	-0.547397922636826	-0.64131197834605	-0.903737927120063	-1.05565141615168	-0.995119942371695	-0.32188867428668	-1.22096159942564	0.996354469415519	0.0454862401815368	0.041323389543657	0.816202448369581	0.302827935048434	0.690106422596061	0.353995052408019	0.923370383005767	0.161344277437642	0.694327471917839	0.609021587698742	0.994825625008196
76	-1.39710942040075	-0.977604524360173	-1.01218514772595	-1.13863810981712	-1.01041537926795	-0.586316011885771	-0.659419558403381	-0.958827374702414	-0.970417255163698	-1.06395097745357	-0.164266672464633	-1.19473031739139	0.998647072316497	0.0514613664953094	0.0395818081660827	0.789924619835485	0.300731316304283	0.686531435014181	0.346858092332221	0.919122147419612	0.160147833110274	0.682091590125802	0.631175533308731	0.994785447006962
77	-1.06880296360566	-0.801759831342202	-0.979880429756349	-1.04879145350269	-0.982418260019001	-0.584321083050584	-0.682717687636385	-0.928781796252642	-1.04804883860217	-1.01458769763528	-0.0307781097913313	-1.26740842494988	0.998061045146666	0.0715289409413779	0.0403363058432947	0.811764117837837	0.304554846113561	0.686877343794981	0.349413225488318	0.921726070845877	0.154012115303293	0.691651977767431	0.652662382780887	0.994389390675816
78	-1.2743817362067	-0.782581753938935	-1.00296671562055	-1.20362908601545	-0.943490257100314	-0.599895885878563	-0.654699103733425	-0.93596863040851	-1.04833971126428	-1.02331401827064	-0.231309012643921	-1.18355733782412	0.997777918946054	0.0656461280285334	0.0386748094652713	0.787562836425711	0.305628711728024	0.685120928172819	0.348633036967797	0.920408342218388	0.153974719228507	0.690625515317252	0.622452231858149	0.994627561817045
79	-1.35964200523535	-0.977604524360173	-0.947427005332645	-0.930099166311494	-0.997422524006183	-0.540357389596481	-0.598873186770254	-0.938543666039279	-0.962932215491977	-1.01021250057344	-0.0669048666477456	-1.26593901854788	0.99890686581451	0.0514613664953094	0.043442833765085	0.822250969778848	0.301472170568438	0.690091132153789	0.36204369356476	0.920587336494672	0.157702049708068	0.689628263625834	0.635886885312946	0.994390586834461
80	-1.35964200523535	-0.947467690422784	-0.990515424026655	-0.786084708713826	-0.963701839527944	-0.566386676154712	-0.680835667384713	-0.974484639891948	-0.961388108396756	-1.05636295100285	-0.218244641798646	-1.27638799588358	0.998182567992199	0.060090079639278	0.0380009681774896	0.860209014924811	0.30506582716983	0.688994421444757	0.354294138411367	0.917936068365544	0.169181688253836	0.68559001179913	0.620138766152944	0.993974145923913
81	-1.48314199529725	-1.05122288428323	-0.961961979690001	-1.13863810981712	-1.04635624488038	-0.590670419304955	-0.70394197213867	-0.934415936997333	-1.05045923773642	-1.03233190783722	-0.218702162378542	-1.18880602631546	0.995471408649019	0.0600090333303141	0.0433137922508099	0.789795328883469	0.301150721282127	0.686246182289474	0.339031864205129	0.920479573303628	0.140432845975132	0.687905807852564	0.62747243848837	0.994898482845411
82	-1.2743817362067	-0.86203349921698	-0.958685829799687	-0.841343782968913	-0.90188527054256	-0.523308646336338	-0.695890609732459	-0.947225864729558	-1.03806595065756	-1.04057490597927	-0.150712178159975	-1.24588833525011	0.997777918946054	0.056321877116764	0.0401103264784492	0.833139297149288	0.307537652124413	0.692147004488212	0.352070966649829	0.91954488934043	0.152151851739543	0.688268727611144	0.636778181957624	0.99460455004988
83	-1.18991649438411	-0.688310538897404	-0.986834169612159	-1.12440750956377	-0.984921150924921	-0.583428006558664	-0.638573181773262	-0.965570486864594	-1.01268094312323	-1.02264793512397	-0.175705943175293	-1.18423871175116	0.999374984468261	0.0842355328441865	0.0399074367585096	0.79232731460411	0.303431701361245	0.686536307279018	0.341131963019956	0.91738374315812	0.158098757735627	0.688814941999965	0.621850477579802	0.994821014220303
84	-1.2743817362067	-0.977604524360173	-0.945984266575931	-1.17335706445138	-0.921789851897082	-0.562140811415168	-0.693083267308792	-0.936956998811134	-1.08942854720851	-1.01932454999371	-0.252123075194619	-1.19622434097094	0.999870577302374	0.0568219255052374	0.0430792279611541	0.805862924140194	0.308656860275567	0.689689975940465	0.345717525853428	0.919624463653693	0.134451143971564	0.690815517388798	0.614977020393456	0.994891238178057
85	-1.32599099309547	-0.915866730837624	-0.965240633525177	-0.945790915717955	-1.00066636495408	-0.511690087193343	-0.682984575809824	-0.973331352999069	-0.866875251584725	-1.03157590545992	-0.157907524019129	-1.18763716160042	0.998733475606664	0.0521894802907955	0.040587072214695	0.814579212759505	0.30154861259118	0.693790372990027	0.341535911174853	0.916125791239149	0.15135706022272	0.68791349164055	0.630714939160286	0.994510119859679
86	-1.35964200523535	-0.843271624926646	-0.944756671864104	-1.08351040813695	-0.989561984035366	-0.554728978884749	-0.658481348664638	-0.964193438725586	-1.07787588709037	-1.01660517797385	-0.235693156649463	-1.25676083018829	0.99890686581451	0.05872932426974	0.0421071807566243	0.800129651841737	0.303658522095483	0.689899950696868	0.351513790475634	0.917904594517352	0.13473813647481	0.688592179980648	0.616115770758751	0.994495749202721
87	-1.2369143210413	-0.844218103315791	-0.928674261194179	-0.737756206353468	-0.960105510435077	-0.575557121184986	-0.673493762025151	-0.934602704253411	-1.03465917600083	-1.02419863734298	-0.177728784599003	-1.22335991479086	0.999393373657354	0.0712574591765043	0.0420257447267372	0.846389091278658	0.302697251695642	0.687864127005308	0.346345342060412	0.921998030781421	0.157381437379993	0.688750746921657	0.62998724893112	0.994891061019045
88	-0.941539602622771	-0.86203349921698	-0.970586865333634	-0.994020280909071	-0.975476281261339	-0.572980301559657	-0.689252769775348	-0.93800050769333	-1.02721912240294	-1.03446167216311	-0.144215668577854	-1.20868852252748	0.989107490789105	0.0701149898800531	0.0411202974237746	0.809203900201912	0.304000384438891	0.688269115745934	0.344561689895097	0.920556076866163	0.147512558100479	0.685144164210718	0.63359937170082	0.994937645300893
89	-1.39710942040075	-0.904491771190568	-0.973664267459168	-1.13863810981712	-0.976255742153505	-0.517339790523146	-0.67372537678473	-0.931309160515006	-0.96374260061392	-1.03752983314289	-0.200432916771599	-1.19466908787656	0.997476857962011	0.0577931711802073	0.0425475074656228	0.789795328883469	0.303576856794719	0.691585910111122	0.35423611813401	0.921406878324673	0.15689511096878	0.689721058786949	0.634082434149435	0.994693308758654
90	-1.48314199529725	-0.915866730837624	-0.947366692621285	-1.07399680552305	-1.00143915205505	-0.519781296594288	-0.6263205904754	-0.978057069040923	-1.01338439643586	-1.03189644575558	-0.134220806784038	-1.27176381171655	0.996923220417671	0.0521894802907955	0.0410609236170532	0.807062026016285	0.301867807775372	0.692817396109982	0.351118336257882	0.916660335563622	0.142848415663192	0.688128984219783	0.631364721359951	0.994291523007286
91	-1.35964200523535	-0.915866730837624	-0.973753547134749	-0.882240884395736	-0.968380309262568	-0.545746543143879	-0.683477166038041	-0.944889805356483	-1.07144644023949	-1.04361736273415	-0.142923578779905	-1.27514877310012	0.997596965497565	0.0521894802907955	0.0425391298018318	0.827788901631451	0.304709541217889	0.69118768372371	0.34289025635209	0.919218907480628	0.148291445760041	0.686096280269303	0.644280558498724	0.994095606268612
92	-1.35964200523535	-0.813134790989258	-0.994403778560806	-1.04879145350269	-0.898901511565341	-0.568032109430207	-0.671709440032291	-0.933259245734489	-0.956727265878766	-1.05267439255843	-0.0668587079155215	-1.17356034883785	0.998182567992199	0.073767871751391	0.038936600778981	0.803078119907104	0.309666740781078	0.688341931603627	0.354568075107624	0.92065600588293	0.158246500189689	0.685430798526198	0.65870503837325	0.994326953247436
93	-1.2369143210413	-0.568448009618949	-0.999540896077993	-0.930099166311494	-1.03379395004659	-0.498605966975313	-0.708510621855976	-0.933642333386934	-1.02008818864008	-1.02837247885133	-0.0920528723681887	-1.23942392166904	0.997862180100876	0.094183052265886	0.0389574674735864	0.830676631543632	0.300662504201633	0.695136604629415	0.341992073256508	0.921802544341961	0.16011753164272	0.690511653275541	0.630907586838652	0.994602800202752
94	-1.2743817362067	-0.742702106673294	-0.979941136234706	-1.04879145350269	-0.950103654716656	-0.540767843954286	-0.643198282029733	-0.976778104664866	-1.00084536819444	-1.0220058134092	-0.134432782723918	-1.13550146463149	0.997920600197622	0.0604581737568987	0.0428517389311804	0.809703409145087	0.305906678022058	0.691224322225871	0.348888835300512	0.91699303034425	0.158859023877891	0.689545883652519	0.644307832212877	0.994193459998953
95	-1.48314199529725	-0.844218103315791	-0.962679281532098	-1.01922563292943	-0.938744496849375	-0.519293163445101	-0.666989845970093	-0.948605357479784	-1.10399165539315	-1.03707494065214	-0.21354215203139	-1.16509121098711	0.996923220417671	0.0623502767794413	0.0407408646909829	0.81315673416816	0.305947936834225	0.693551744362035	0.346907971657973	0.917156901706233	0.144445726898103	0.686762172562669	0.633077992230575	0.995020035992534
96	-1.39710942040075	-0.86203349921698	-0.954559276882498	-0.964818120945757	-1.01683045536774	-0.532950406821218	-0.629540936935119	-0.941517567448634	-1.05880772371227	-1.04408960076385	-0.105880609366942	-1.24451399327074	0.998647072316497	0.0528735989259417	0.0402487421098969	0.82596391864597	0.300903485995237	0.690767956598292	0.351026450103304	0.919804321118385	0.143719763558136	0.686532308850573	0.646395660216249	0.99439463975507
97	-1.15244907921871	-1.05122288428323	-1.02091826592171	-1.07399680552305	-0.968596680677922	-0.599416888529223	-0.712673119901733	-0.936127865828166	-0.990032822424012	-1.03946168866302	-0.185675793815971	-1.26910426059217	0.998883644330133	0.0506972867790585	0.0381274212615962	0.798203677076667	0.30174214591807	0.686022654375755	0.343603268414309	0.920444302906085	0.159409993853319	0.686344262716313	0.638768903955731	0.994282804819348
98	-1.2743817362067	-1.08135971822061	-0.97172508757802	-1.03491738233589	-0.990880865917103	-0.518250812184156	-0.703377735917748	-0.943283557744739	-0.927886010893892	-1.03951031333975	-0.170658012671061	-1.13985505651874	0.999125464099745	0.0454862401815368	0.0417193873793685	0.805572855339115	0.302481848295614	0.692338267460989	0.350077757499909	0.92002046318322	0.153686606124146	0.686761764160134	0.625068756476539	0.994820679826408
99	-1.35964200523535	-0.915866730837624	-1.006969369143	-1.08040851174846	-1.00139055859194	-0.520823069132146	-0.755266983624498	-0.923170768087059	-0.968307679219257	-1.01249209230138	-0.156628497838781	-1.20866301258305	0.99890686581451	0.0521894802907955	0.0386979930654996	0.797100205962257	0.302078724790638	0.693427565992992	0.337806762981068	0.921432299427171	0.14336697358108	0.691548457033006	0.615717780487878	0.994806570562993
100	-1.2743817362067	-0.712565272735905	-1.00004738082253	-0.882240884395736	-0.98450804075585	-0.572439349065645	-0.669161435334109	-0.968878060174306	-0.953011350375207	-1.03704820538136	-0.145336863240462	-1.27301967415738	0.999870577302374	0.065458498299063	0.0406052768750769	0.82764467078554	0.302960299852083	0.688137157956529	0.346414091393183	0.917092686468472	0.160643901748287	0.688788431964558	0.6206667095478	0.994161737728111
